# Supplementary material for: S-Palmitoylation during Retinoic Acid-Induced Neuronal Differentiation of SH-SY5Y Neuroblastoma Cells
Source: J Proteome Res. 2023 Jun 9;22(7):2421–35. doi: 10.1021/acs.jproteome.3c00151 (PMC10337253; doi:10.1021/acs.jproteome.3c00151)
Supplement: Supplementary file 2 — pr3c00151_si_002.xlsx [file pr3c00151_si_002.xlsx]

## Sheet: Description
Supplementary Table 1: Identified S-palmitoylated proteins and sites in HEK293T cells.
Table of content
Sheet
S1-1	S-palmitoylated proteins in HEK293T cells enriched by lipid metabolic labelling
S1-2	S-acylated proteins in HEK293T cells enriched by acyl-biotin exchange
S1-3	S-acylation sites in HEK293T cells enriched by acyl-biotin exchange
S1-4	List of proteins without cysteine residues
S1-5	List of ubiquitin-activating and -conjugating enzymes, and ubiquitin ligases
Headers
Uniprot ID	Uniprot protein identifiers of mapped proteins
Peptide counts (all)	All peptide counts
Peptide counts (razor+unique)	Razor+Unique peptide counts
Peptide counts (unique)	Unique peptide counts
Fasta headers	Fasta headers
Protein names	Protein names
Gene names	Gene names
p-value	is -log10(p-value)
Fold change	is log2(LFQ intensity with hydroxylamine/LFQ intensity without hydroxylamine)
Found	Proteins found in S-palmitome studies according to Swisspalm database
Validated	Proteins found in S-palmitoylation validation studies according to Swisspalm database
Predicted	Proteins predicted to be S-palmitoylated according to Swisspalm database
Orthologues	Proteins with an orthologue found in S-palmitome studies or validation studies according to Swisspalm database
Predicted_and_Orthologues	Proteins that is predicted and has an orthologue according to Swisspalm database
Not found	Proteins not found in S-palmitome studies or validation studies according to Swisspalm database
Peptides	Number of peptide sequences
Sequence coverage [%]	Sequence coverage of protein in percentage
Score	MaxQuant score of protein identification
LFQ intensity DMSO_1	LFQ intensity in DMSO-treated HEK293T replicate 1
LFQ intensity DMSO_2	LFQ intensity in DMSO-treated HEK293T replicate 2
LFQ intensity DMSO_3	LFQ intensity in DMSO-treated HEK293T replicate 3
LFQ intensity DMSO_HA_1	LFQ intensity in DMSO-treated HEK293T with hydroxylamine replicate 1
LFQ intensity DMSO_HA_2	LFQ intensity in DMSO-treated HEK293T with hydroxylamine replicate 2
LFQ intensity DMSO_HA_3	LFQ intensity in DMSO-treated HEK293T with hydroxylamine replicate 3
LFQ intensity Alk-16_1	LFQ intensity in Alk-16-treated HEK293T replicate 1
LFQ intensity Alk-16_2	LFQ intensity in Alk-16-treated HEK293T replicate 2
LFQ intensity Alk-16_3	LFQ intensity in Alk-16-treated HEK293T replicate 3
LFQ intensity Alk-16_HA_1	LFQ intensity in Alk-16-treated HEK293T with hydroxylamine replicate 1
LFQ intensity Alk-16_HA_2	LFQ intensity in Alk-16-treated HEK293T with hydroxylamine replicate 2
LFQ intensity Alk-16_HA_3	LFQ intensity in Alk-16-treated HEK293T with hydroxylamine replicate 3
LFQ intensity ABE_1	LFQ intensity in HEK293T ABE replicate 1
LFQ intensity ABE_2	LFQ intensity in HEK293T ABE replicate 2
LFQ intensity ABE_HA_1	LFQ intensity in HEK293T ABE with hydroxylamine replicate 1
LFQ intensity ABE_HA_2	LFQ intensity in HEK293T ABE with hydroxylamine replicate 2
Carbamidomethyl (C) Probabilities	Peptide sequence and localization probability of Carbamidomethyl indicated in parentheses
Carbamidomethyl (C) site on proteins	Position of Carbamidomethyl cysteine on the protein
Localization probability	Probability of Carbamidomethyl localization
Localization prob ABE_HA_1	Probability of Carbamidomethyl localization in ABE_HA_1 sample
Localization prob ABE_HA_2	Probability of Carbamidomethyl localization in ABE_HA_2 sample
Charge	Charge of precursor
Mass error [ppm]	Mass error of precursor (ppm)
Score	Maxquant score
Intensity ABE_1	Intensity in HEK293T ABE replicate 1
Intensity ABE_2	Intensity in HEK293T ABE replicate 2
Intensity ABE_HA_1	Intensity in HEK293T ABE with hydroxylamine replicate 1
Intensity ABE_HA_2	Intensity in HEK293T ABE with hydroxylamine replicate 2

## Sheet: S1-1
Supplementary Table S1-1: S-palmitoylated proteins in HEK293T cells enriched by lipid metabolic labelling
Uniprot ID	Peptide counts (all)	Peptide counts (razor+unique)	Peptide counts (unique)	Fasta headers	Protein names	Gene names	p-value	Fold change	Found	Validated	Predicted	Orthologues	Predicted_and_Orthologues	Not found	Peptides	Sequence coverage [%]	Score	LFQ intensity DMSO_1	LFQ intensity DMSO_2	LFQ intensity DMSO_3	LFQ intensity DMSO_HA_1	LFQ intensity DMSO_HA_2	LFQ intensity DMSO_HA_3	LFQ intensity Alk-16_1	LFQ intensity Alk-16_2	LFQ intensity Alk-16_3	LFQ intensity Alk-16_HA_1	LFQ intensity Alk-16_HA_2	LFQ intensity Alk-16_HA_3
B2RUZ4	3	3	3	sp|B2RUZ4|SMIM1_HUMAN Small integral membrane protein 1 OS=Homo sapiens OX=9606 GN=SMIM1 PE=1 SV=1	Small integral membrane protein 1	SMIM1	4.37468	4.31269	+						3	43.6	141.23	0	0	0	0	0	0	0	0	0	14302000	14648000	11879000
O00151	9	9	9	sp|O00151|PDLI1_HUMAN PDZ and LIM domain protein 1 OS=Homo sapiens OX=9606 GN=PDLIM1 PE=1 SV=4	PDZ and LIM domain protein 1	PDLIM1	2.68591	2.81528	+						9	43.8	323.31	0	0	0	0	1709100	1837600	0	0	0	5208100	4763300	5447600
O00161	17	17	17	sp|O00161|SNP23_HUMAN Synaptosomal-associated protein 23 OS=Homo sapiens OX=9606 GN=SNAP23 PE=1 SV=1	Synaptosomal-associated protein 23	SNAP23	6.65572	5.56848		+					17	78.2	323.31	0	0	0	0	0	0	5323700	4956300	4519400	231610000	224860000	244690000
O00231	16	16	16	sp|O00231|PSD11_HUMAN 26S proteasome non-ATPase regulatory subunit 11 OS=Homo sapiens OX=9606 GN=PSMD11 PE=1 SV=3	26S proteasome non-ATPase regulatory subunit 11	PSMD11	4.18415	3.76281	+						16	40.3	138.85	0	0	0	3289700	4187500	3396400	0	0	0	9246100	10066000	10678000
O00232	12	12	12	sp|O00232|PSD12_HUMAN 26S proteasome non-ATPase regulatory subunit 12 OS=Homo sapiens OX=9606 GN=PSMD12 PE=1 SV=3	26S proteasome non-ATPase regulatory subunit 12	PSMD12	3.35708	2.06327	+						12	28.3	124.93	0	0	0	0	0	0	0	0	0	3653100	2731800	3127500
O00233	5	5	5	sp|O00233|PSMD9_HUMAN 26S proteasome non-ATPase regulatory subunit 9 OS=Homo sapiens OX=9606 GN=PSMD9 PE=1 SV=3	26S proteasome non-ATPase regulatory subunit 9	PSMD9	3.07472	1.57085				+			5	17.5	24.233	0	0	0	0	0	0	0	0	0	2626700	2562100	2535700
O00422	6	6	6	sp|O00422|SAP18_HUMAN Histone deacetylase complex subunit SAP18 OS=Homo sapiens OX=9606 GN=SAP18 PE=1 SV=1	Histone deacetylase complex subunit SAP18	SAP18	3.7795	3.00973	+						6	35.9	175.45	0	0	0	0	0	0	0	0	0	3700100	5533600	3830800
O00425	14	12	12	sp|O00425|IF2B3_HUMAN Insulin-like growth factor 2 mRNA-binding protein 3 OS=Homo sapiens OX=9606 GN=IGF2BP3 PE=1 SV=2	Insulin-like growth factor 2 mRNA-binding protein 3	IGF2BP3	3.35644	1.36464	+						14	31.4	53.355	0	0	0	0	0	0	0	0	0	1957400	1700300	2117500
O00461	21	21	21	sp|O00461|GOLI4_HUMAN Golgi integral membrane protein 4 OS=Homo sapiens OX=9606 GN=GOLIM4 PE=1 SV=1	Golgi integral membrane protein 4	GOLIM4	9.74984	5.7527		+					21	33.5	323.31	0	0	0	0	0	0	0	0	0	35454000	36522000	36045000
O00487	5	5	5	sp|O00487|PSDE_HUMAN 26S proteasome non-ATPase regulatory subunit 14 OS=Homo sapiens OX=9606 GN=PSMD14 PE=1 SV=1	26S proteasome non-ATPase regulatory subunit 14	PSMD14	3.92797	2.34252	+						5	20	64.174	0	0	0	1905900	1793700	1557200	0	0	0	3427700	3207000	3312800
O00559	8	8	8	sp|O00559|RCAS1_HUMAN Receptor-binding cancer antigen expressed on SiSo cells OS=Homo sapiens OX=9606 GN=EBAG9 PE=1 SV=1	Receptor-binding cancer antigen expressed on SiSo cells	EBAG9	6.49794	7.02761		+					8	44.6	323.31	0	0	0	0	0	0	0	0	0	71728000	76504000	74386000
O00571;O15523;Q9NQI0	25;15;1	25;15;1	24;14;1	sp|O00571|DDX3X_HUMAN ATP-dependent RNA helicase DDX3X OS=Homo sapiens OX=9606 GN=DDX3X PE=1 SV=3;sp|O15523|DDX3Y_HUMAN ATP-dependent RNA helicase DDX3Y OS=Homo sapiens OX=9606 GN=DDX3Y PE=1 SV=2	ATP-dependent RNA helicase DDX3X;ATP-dependent RNA helicase DDX3Y	DDX3X;DDX3Y	2.36694	2.21365	+						25	39.9	323.31	1547600	0	1334900	3874700	4022800	4329600	1361200	1641200	0	5595600	5507900	5029200
O00592	4	4	4	sp|O00592|PODXL_HUMAN Podocalyxin OS=Homo sapiens OX=9606 GN=PODXL PE=1 SV=2	Podocalyxin	PODXL	3.19811	3.4602	+						4	11.8	118.27	0	0	0	0	0	0	0	0	0	7303700	6960200	5912100
O00762	3	3	3	sp|O00762|UBE2C_HUMAN Ubiquitin-conjugating enzyme E2 C OS=Homo sapiens OX=9606 GN=UBE2C PE=1 SV=1	Ubiquitin-conjugating enzyme E2 C	UBE2C	3.2501	1.62906	+						3	21.2	20.618	0	0	0	0	0	0	0	0	0	1425600	1731000	1543700
O14654	23	23	23	sp|O14654|IRS4_HUMAN Insulin receptor substrate 4 OS=Homo sapiens OX=9606 GN=IRS4 PE=1 SV=1	Insulin receptor substrate 4	IRS4	3.57396	2.20219					+		23	23.2	153.02	0	0	0	0	0	0	0	0	0	3515100	3316500	3346900
O14672	8	8	8	sp|O14672|ADA10_HUMAN Disintegrin and metalloproteinase domain-containing protein 10 OS=Homo sapiens OX=9606 GN=ADAM10 PE=1 SV=1	Disintegrin and metalloproteinase domain-containing protein 10	ADAM10	3.35774	4.00637	+						8	12.4	162.68	0	0	0	0	0	0	0	0	0	9691500	8446100	8397000
O14744	12	12	12	sp|O14744|ANM5_HUMAN Protein arginine N-methyltransferase 5 OS=Homo sapiens OX=9606 GN=PRMT5 PE=1 SV=4	Protein arginine N-methyltransferase 5;Protein arginine N-methyltransferase 5, N-terminally processed	PRMT5	2.89297	4.02865	+						12	23.5	58.23	0	0	0	1430100	1550700	1451900	0	0	0	9711400	9665800	11005000
O14818;Q8TAA3	8;3	8;3	8;3	sp|O14818|PSA7_HUMAN Proteasome subunit alpha type-7 OS=Homo sapiens OX=9606 GN=PSMA7 PE=1 SV=1	Proteasome subunit alpha type-7	PSMA7	4.73439	3.84857	+						8	35.9	194.73	0	0	0	2425400	2856400	3211800	1339000	1078400	960520	14427000	16568000	17347000
O14828	14	14	14	sp|O14828|SCAM3_HUMAN Secretory carrier-associated membrane protein 3 OS=Homo sapiens OX=9606 GN=SCAMP3 PE=1 SV=3	Secretory carrier-associated membrane protein 3	SCAMP3	6.6311	6.33388	+						14	42.1	323.31	0	0	0	0	0	0	1842100	2087300	2229000	167330000	156960000	171280000
O14967	7	7	7	sp|O14967|CLGN_HUMAN Calmegin OS=Homo sapiens OX=9606 GN=CLGN PE=1 SV=1	Calmegin	CLGN	2.80212	1.24831	+						7	14.1	94.897	0	0	0	0	0	0	0	0	0	2314100	1685000	1734500
O14979	7	6	6	sp|O14979|HNRDL_HUMAN Heterogeneous nuclear ribonucleoprotein D-like OS=Homo sapiens OX=9606 GN=HNRNPDL PE=1 SV=3	Heterogeneous nuclear ribonucleoprotein D-like	HNRNPDL	1.00015	2.60176	+						7	21.9	257.9	0	0	0	9409300	8786200	9036800	9362800	0	9656300	32006000	22847000	21381000
O14980	15	15	15	sp|O14980|XPO1_HUMAN Exportin-1 OS=Homo sapiens OX=9606 GN=XPO1 PE=1 SV=1	Exportin-1	XPO1	3.11957	1.94313	+						15	17.7	88.911	0	0	0	2996200	3301900	2206700	0	0	0	2448700	2451900	2172400
O15126	11	11	11	sp|O15126|SCAM1_HUMAN Secretory carrier-associated membrane protein 1 OS=Homo sapiens OX=9606 GN=SCAMP1 PE=1 SV=2	Secretory carrier-associated membrane protein 1	SCAMP1	4.15886	7.65416	+						11	40.2	323.31	0	0	0	0	0	0	0	0	0	146600000	162120000	147880000
O15127	4	4	4	sp|O15127|SCAM2_HUMAN Secretory carrier-associated membrane protein 2 OS=Homo sapiens OX=9606 GN=SCAMP2 PE=1 SV=2	Secretory carrier-associated membrane protein 2	SCAMP2	5.45486	8.29247	+						4	14.3	323.31	0	0	0	0	0	0	0	0	0	298190000	222010000	195020000
O15145	4	4	4	sp|O15145|ARPC3_HUMAN Actin-related protein 2/3 complex subunit 3 OS=Homo sapiens OX=9606 GN=ARPC3 PE=1 SV=3	Actin-related protein 2/3 complex subunit 3	ARPC3	2.32393	1.97561	+						4	24.7	17.437	0	0	0	0	0	0	0	0	0	2832700	2770500	2623700
O15155	2	2	2	sp|O15155|BET1_HUMAN BET1 homolog OS=Homo sapiens OX=9606 GN=BET1 PE=1 SV=1	BET1 homolog	BET1	4.17877	3.72316	+						2	24.6	182.76	0	0	0	0	0	0	0	0	0	9150900	7970300	6989100
O15162	6	6	6	sp|O15162|PLS1_HUMAN Phospholipid scramblase 1 OS=Homo sapiens OX=9606 GN=PLSCR1 PE=1 SV=1	Phospholipid scramblase 1	PLSCR1	5.69869	5.97322		+					6	23.3	65.593	0	0	0	0	0	0	0	0	0	41277000	41333000	36587000
O15347	6	6	6	sp|O15347|HMGB3_HUMAN High mobility group protein B3 OS=Homo sapiens OX=9606 GN=HMGB3 PE=1 SV=4	High mobility group protein B3	HMGB3	2.48784	2.94909	+						6	31.5	98.632	0	0	0	2920900	0	3213900	0	3313100	1567100	13808000	13743000	13881000
O15355	12	12	12	sp|O15355|PPM1G_HUMAN Protein phosphatase 1G OS=Homo sapiens OX=9606 GN=PPM1G PE=1 SV=1	Protein phosphatase 1G	PPM1G	2.69189	2.51583	+						12	27.1	58.465	0	0	0	0	0	0	0	0	0	3761500	3625300	3785400
O15371	11	11	11	sp|O15371|EIF3D_HUMAN Eukaryotic translation initiation factor 3 subunit D OS=Homo sapiens OX=9606 GN=EIF3D PE=1 SV=1	Eukaryotic translation initiation factor 3 subunit D	EIF3D	2.32342	2.02716	+						11	25.5	149.96	0	0	0	0	1148200	1219900	0	0	0	2637000	2885200	3134100
O15372	8	8	8	sp|O15372|EIF3H_HUMAN Eukaryotic translation initiation factor 3 subunit H OS=Homo sapiens OX=9606 GN=EIF3H PE=1 SV=1	Eukaryotic translation initiation factor 3 subunit H	EIF3H	1.99613	2.52005	+						8	25.6	69.072	0	0	0	0	0	0	1521000	0	1162900	5184600	5347600	5241100
O15400	10	10	10	sp|O15400|STX7_HUMAN Syntaxin-7 OS=Homo sapiens OX=9606 GN=STX7 PE=1 SV=4	Syntaxin-7	STX7	5.64423	3.1737		+					10	49.8	323.31	0	0	0	0	0	0	4224000	3920500	3621100	33167000	36194000	36703000
O15498	6	6	6	sp|O15498|YKT6_HUMAN Synaptobrevin homolog YKT6 OS=Homo sapiens OX=9606 GN=YKT6 PE=1 SV=1	Synaptobrevin homolog YKT6	YKT6	5.7947	3.45374		+					6	31.3	73.677	0	0	0	0	0	0	0	0	0	9704000	9241200	8861500
O43143;O60231	16;1	16;1	15;0	sp|O43143|DHX15_HUMAN ATP-dependent RNA helicase DHX15 OS=Homo sapiens OX=9606 GN=DHX15 PE=1 SV=2	Pre-mRNA-splicing factor ATP-dependent RNA helicase DHX15	DHX15	4.03266	2.10669	+						16	21.9	41.179	0	0	0	2786000	2674600	2951700	0	0	0	2929300	2623700	3192900
O43169	4	4	4	sp|O43169|CYB5B_HUMAN Cytochrome b5 type B OS=Homo sapiens OX=9606 GN=CYB5B PE=1 SV=3	Cytochrome b5 type B	CYB5B	4.76931	7.2443	+						4	34.7	323.31	0	0	0	1933300	2033200	2156300	0	0	0	121530000	121610000	114560000
O43175	17	17	17	sp|O43175|SERA_HUMAN D-3-phosphoglycerate dehydrogenase OS=Homo sapiens OX=9606 GN=PHGDH PE=1 SV=4	D-3-phosphoglycerate dehydrogenase	PHGDH	5.86818	2.77665	+						17	36	323.31	2042700	2603200	2828300	8040600	7331800	8999800	3044200	2729300	2830100	20524000	18694000	19721000
O43242	15	15	15	sp|O43242|PSMD3_HUMAN 26S proteasome non-ATPase regulatory subunit 3 OS=Homo sapiens OX=9606 GN=PSMD3 PE=1 SV=2	26S proteasome non-ATPase regulatory subunit 3	PSMD3	2.67984	3.29398	+						15	28.8	51.386	0	0	0	1798600	1987000	1688600	0	0	0	5742800	5541900	6559900
O43390	19	19	14	sp|O43390|HNRPR_HUMAN Heterogeneous nuclear ribonucleoprotein R OS=Homo sapiens OX=9606 GN=HNRNPR PE=1 SV=1	Heterogeneous nuclear ribonucleoprotein R	HNRNPR	3.72253	3.61885	+						19	38.2	323.31	0	0	0	3949100	3586500	2551500	0	0	0	6978100	6806000	7811700
O43447	5	5	5	sp|O43447|PPIH_HUMAN Peptidyl-prolyl cis-trans isomerase H OS=Homo sapiens OX=9606 GN=PPIH PE=1 SV=1	Peptidyl-prolyl cis-trans isomerase H	PPIH	4.8144	5.42485	+						5	45.2	215.56	0	0	0	0	6250600	5961600	0	0	0	25902000	21533000	22075000
O43505	7	7	7	sp|O43505|B4GA1_HUMAN Beta-1,4-glucuronyltransferase 1 OS=Homo sapiens OX=9606 GN=B4GAT1 PE=1 SV=1	Beta-1,4-glucuronyltransferase 1	B4GAT1	4.85999	4.65719	+						7	20.5	211.88	0	0	0	0	0	0	0	0	0	27215000	27182000	22071000
O43583	7	7	7	sp|O43583|DENR_HUMAN Density-regulated protein OS=Homo sapiens OX=9606 GN=DENR PE=1 SV=2	Density-regulated protein	DENR	3.60194	2.26165	+						7	36.4	323.31	0	0	0	356960	496240	1196700	0	0	0	3612000	3210100	3262700
O43609	5	5	5	sp|O43609|SPY1_HUMAN Protein sprouty homolog 1 OS=Homo sapiens OX=9606 GN=SPRY1 PE=1 SV=2	Protein sprouty homolog 1	SPRY1	3.37013	2.74783	+						5	21.9	67.212	0	0	0	0	0	0	0	0	0	4493500	4802800	5415400
O43617	9	9	9	sp|O43617|TPPC3_HUMAN Trafficking protein particle complex subunit 3 OS=Homo sapiens OX=9606 GN=TRAPPC3 PE=1 SV=1	Trafficking protein particle complex subunit 3	TRAPPC3	3.69486	7.30057		+					9	33.3	319.51	0	0	0	0	0	0	2785800	1556800	0	231310000	231260000	230750000
O43657	5	5	5	sp|O43657|TSN6_HUMAN Tetraspanin-6 OS=Homo sapiens OX=9606 GN=TSPAN6 PE=1 SV=1	Tetraspanin-6	TSPAN6	6.3324	4.63478	+						5	20.8	17.367	0	0	0	0	0	0	0	0	0	20553000	20102000	18799000
O43707;Q08043;P35609	26;3;2	26;3;2	19;0;0	sp|O43707|ACTN4_HUMAN Alpha-actinin-4 OS=Homo sapiens OX=9606 GN=ACTN4 PE=1 SV=2	Alpha-actinin-4	ACTN4	2.92528	2.30579	+						26	35.6	323.31	0	0	0	3372300	2985900	3376000	0	0	0	3883000	4199600	4868600
O43752	9	9	9	sp|O43752|STX6_HUMAN Syntaxin-6 OS=Homo sapiens OX=9606 GN=STX6 PE=1 SV=1	Syntaxin-6	STX6	6.78237	4.53339		+					9	34.1	323.31	0	0	0	0	0	0	0	0	0	14352000	14973000	14398000
O60256	6	6	5	sp|O60256|KPRB_HUMAN Phosphoribosyl pyrophosphate synthase-associated protein 2 OS=Homo sapiens OX=9606 GN=PRPSAP2 PE=1 SV=1	Phosphoribosyl pyrophosphate synthase-associated protein 2	PRPSAP2	1.46946	0.78942					+		6	18.4	22.967	0	0	0	0	0	0	0	0	0	1754800	1502800	1659800
O60264;P28370	20;5	20;5	20;5	sp|O60264|SMCA5_HUMAN SWI/SNF-related matrix-associated actin-dependent regulator of chromatin subfamily A member 5 OS=Homo sapiens OX=9606 GN=SMARCA5 PE=1 SV=1	SWI/SNF-related matrix-associated actin-dependent regulator of chromatin subfamily A member 5	SMARCA5	2.43126	1.69485	+						20	19.6	279.32	0	0	0	1831600	1578800	1703900	0	0	0	1782600	2010000	1946000
O60279	7	7	7	sp|O60279|SUSD5_HUMAN Sushi domain-containing protein 5 OS=Homo sapiens OX=9606 GN=SUSD5 PE=1 SV=3	Sushi domain-containing protein 5	SUSD5	5.76646	4.86737	+						7	12.1	40.449	0	0	0	0	0	0	0	0	0	20336000	18559000	18258000
O60499	8	8	8	sp|O60499|STX10_HUMAN Syntaxin-10 OS=Homo sapiens OX=9606 GN=STX10 PE=1 SV=1	Syntaxin-10	STX10	5.73136	4.50153	+						8	43.8	323.31	0	0	0	0	0	0	0	0	0	16093000	18471000	18493000
O60506	18	13	13	sp|O60506|HNRPQ_HUMAN Heterogeneous nuclear ribonucleoprotein Q OS=Homo sapiens OX=9606 GN=SYNCRIP PE=1 SV=2	Heterogeneous nuclear ribonucleoprotein Q	SYNCRIP	2.99502	2.73016	+						18	36.3	190.78	0	0	0	1489400	1673700	1595500	0	0	0	3239500	3761500	3379100
O60637	5	5	5	sp|O60637|TSN3_HUMAN Tetraspanin-3 OS=Homo sapiens OX=9606 GN=TSPAN3 PE=2 SV=1	Tetraspanin-3	TSPAN3	5.68366	7.10759	+						5	17.4	174.27	0	0	0	0	0	0	0	0	0	115580000	124460000	119780000
O60664	9	9	9	sp|O60664|PLIN3_HUMAN Perilipin-3 OS=Homo sapiens OX=9606 GN=PLIN3 PE=1 SV=3	Perilipin-3	PLIN3	3.35461	2.04305	+						9	31.6	87.295	0	0	0	0	0	0	0	0	0	2470700	2232200	2164600
O60739	4	4	1	sp|O60739|EIF1B_HUMAN Eukaryotic translation initiation factor 1b OS=Homo sapiens OX=9606 GN=EIF1B PE=1 SV=2	Eukaryotic translation initiation factor 1b	EIF1B	3.6681	2.17362	+						4	42.5	102.97	0	0	0	0	0	0	0	0	0	2840300	2789600	2415200
O60831	3	3	3	sp|O60831|PRAF2_HUMAN PRA1 family protein 2 OS=Homo sapiens OX=9606 GN=PRAF2 PE=1 SV=1	PRA1 family protein 2	PRAF2	6.30134	4.02347	+						3	20.2	91.549	0	0	0	0	0	0	0	0	0	11525000	13085000	11411000
O60884	8	8	8	sp|O60884|DNJA2_HUMAN DnaJ homolog subfamily A member 2 OS=Homo sapiens OX=9606 GN=DNAJA2 PE=1 SV=1	DnaJ homolog subfamily A member 2	DNAJA2	2.60517	2.0874	+						8	23.5	130.09	0	0	0	1994700	1976100	1519000	0	0	0	2742300	3121500	2179700
O60888	2	2	2	sp|O60888|CUTA_HUMAN Protein CutA OS=Homo sapiens OX=9606 GN=CUTA PE=1 SV=2	Protein CutA	CUTA	3.48079	2.50617	+						2	15.6	26.047	0	0	0	0	0	0	0	0	0	3777000	4079900	5611500
O75083	12	12	12	sp|O75083|WDR1_HUMAN WD repeat-containing protein 1 OS=Homo sapiens OX=9606 GN=WDR1 PE=1 SV=4	WD repeat-containing protein 1	WDR1	2.24738	1.95409	+						12	21.1	47.191	0	0	0	1543200	1713700	1675900	0	0	0	2368800	2728900	2534500
O75110;O43861	13;2	13;2	13;2	sp|O75110|ATP9A_HUMAN Probable phospholipid-transporting ATPase IIA OS=Homo sapiens OX=9606 GN=ATP9A PE=1 SV=3	Probable phospholipid-transporting ATPase IIA	ATP9A	2.40667	1.80465	+						13	13.6	89.539	0	0	0	0	0	0	0	0	0	2321600	2134000	2008000
O75223	6	6	6	sp|O75223|GGCT_HUMAN Gamma-glutamylcyclotransferase OS=Homo sapiens OX=9606 GN=GGCT PE=1 SV=1	Gamma-glutamylcyclotransferase	GGCT	3.36966	2.59982	+						6	33.5	95.991	0	0	0	1869200	2203600	2182700	0	0	0	3616000	2895700	3506800
O75369	63	58	56	sp|O75369|FLNB_HUMAN Filamin-B OS=Homo sapiens OX=9606 GN=FLNB PE=1 SV=2	Filamin-B	FLNB	2.09622	2.47364	+						63	32.1	323.31	0	0	0	3819700	3259300	3755600	0	0	0	3870400	4330400	4184000
O75379	5	5	5	sp|O75379|VAMP4_HUMAN Vesicle-associated membrane protein 4 OS=Homo sapiens OX=9606 GN=VAMP4 PE=1 SV=2	Vesicle-associated membrane protein 4	VAMP4	4.32315	6.29224	+						5	39.7	323.31	0	0	0	0	0	0	0	0	0	70793000	46388000	66917000
O75390	11	11	11	sp|O75390|CISY_HUMAN Citrate synthase, mitochondrial OS=Homo sapiens OX=9606 GN=CS PE=1 SV=2	Citrate synthase, mitochondrial	CS	2.69613	2.87105	+						11	24.7	188.82	0	0	0	4603200	4736600	4995400	2211800	0	2995500	14012000	14851000	14570000
O75396	6	6	6	sp|O75396|SC22B_HUMAN Vesicle-trafficking protein SEC22b OS=Homo sapiens OX=9606 GN=SEC22B PE=1 SV=5	Vesicle-trafficking protein SEC22b	SEC22B	2.03533	2.2523	+						6	34	73.682	0	0	0	0	0	0	0	0	0	2042000	2556400	4967800
O75533	20	20	20	sp|O75533|SF3B1_HUMAN Splicing factor 3B subunit 1 OS=Homo sapiens OX=9606 GN=SF3B1 PE=1 SV=3	Splicing factor 3B subunit 1	SF3B1	2.11488	1.85607	+						20	20.1	179.6	0	0	0	2199700	2003000	1755800	0	0	0	2694100	2476400	2888600
O75534	23	23	23	sp|O75534|CSDE1_HUMAN Cold shock domain-containing protein E1 OS=Homo sapiens OX=9606 GN=CSDE1 PE=1 SV=2	Cold shock domain-containing protein E1	CSDE1	2.48163	2.34279	+						23	31.6	170.62	0	0	0	1929200	2079700	1968200	0	0	0	3224200	3866400	3367400
O75695	8	8	8	sp|O75695|XRP2_HUMAN Protein XRP2 OS=Homo sapiens OX=9606 GN=RP2 PE=1 SV=4	Protein XRP2	RP2	5.11108	4.68774		+					8	22.9	150.06	0	0	0	0	0	0	0	0	0	14801000	15068000	16026000
O75781	17	17	16	sp|O75781|PALM_HUMAN Paralemmin-1 OS=Homo sapiens OX=9606 GN=PALM PE=1 SV=2	Paralemmin-1	PALM	7.52164	6.1506		+					17	49.9	323.31	0	0	0	0	0	0	0	0	0	59582000	59735000	57793000
O75821	9	9	9	sp|O75821|EIF3G_HUMAN Eukaryotic translation initiation factor 3 subunit G OS=Homo sapiens OX=9606 GN=EIF3G PE=1 SV=2	Eukaryotic translation initiation factor 3 subunit G	EIF3G	3.82211	3.16898	+						9	36.6	266.26	0	0	0	3560100	3575100	2962800	0	0	0	5295400	5886300	4670400
O75832	3	3	3	sp|O75832|PSD10_HUMAN 26S proteasome non-ATPase regulatory subunit 10 OS=Homo sapiens OX=9606 GN=PSMD10 PE=1 SV=1	26S proteasome non-ATPase regulatory subunit 10	PSMD10	2.3594	2.92886	+						3	13.7	42.806	0	0	0	0	0	0	0	0	0	4579700	5590900	6413300
O75874	10	10	10	sp|O75874|IDHC_HUMAN Isocitrate dehydrogenase [NADP] cytoplasmic OS=Homo sapiens OX=9606 GN=IDH1 PE=1 SV=2	Isocitrate dehydrogenase [NADP] cytoplasmic	IDH1	2.33192	2.52539	+						10	28.5	42.392	0	0	0	0	0	0	0	0	0	3128700	2848600	2358700
O75940	6	6	6	sp|O75940|SPF30_HUMAN Survival of motor neuron-related-splicing factor 30 OS=Homo sapiens OX=9606 GN=SMNDC1 PE=1 SV=1	Survival of motor neuron-related-splicing factor 30	SMNDC1	2.97924	2.93292						+	6	32.8	201.94	0	0	0	0	0	0	0	0	0	4615400	4278100	4530500
O75947	8	8	8	sp|O75947|ATP5H_HUMAN ATP synthase subunit d, mitochondrial OS=Homo sapiens OX=9606 GN=ATP5PD PE=1 SV=3	ATP synthase subunit d, mitochondrial	ATP5H	2.23188	3.03328	+						8	59	145.6	0	0	0	2781700	3093500	2850600	2270000	0	2128900	12728000	12600000	11274000
O75955	24	24	24	sp|O75955|FLOT1_HUMAN Flotillin-1 OS=Homo sapiens OX=9606 GN=FLOT1 PE=1 SV=3	Flotillin-1	FLOT1	5.33103	5.42926		+					24	58.5	323.31	0	0	0	0	0	0	0	0	0	30903000	30826000	32175000
O75976	18	18	18	sp|O75976|CBPD_HUMAN Carboxypeptidase D OS=Homo sapiens OX=9606 GN=CPD PE=1 SV=2	Carboxypeptidase D	CPD	3.31224	1.97095	+						18	18.8	323.31	0	0	0	0	0	0	0	0	0	3066900	3232300	2631800
O76003	11	11	11	sp|O76003|GLRX3_HUMAN Glutaredoxin-3 OS=Homo sapiens OX=9606 GN=GLRX3 PE=1 SV=2	Glutaredoxin-3	GLRX3	3.49007	2.82947	+						11	32.2	39.704	0	0	0	2899600	2921000	2896100	834830	1414300	1310800	8901000	8147600	7664400
O76021	5	5	5	sp|O76021|RL1D1_HUMAN Ribosomal L1 domain-containing protein 1 OS=Homo sapiens OX=9606 GN=RSL1D1 PE=1 SV=3	Ribosomal L1 domain-containing protein 1	RSL1D1	2.96746	1.97458	+						5	16.1	39.519	0	0	0	0	0	0	0	0	0	2267100	1731200	2383900
O94923	7	7	7	sp|O94923|GLCE_HUMAN D-glucuronyl C5-epimerase OS=Homo sapiens OX=9606 GN=GLCE PE=1 SV=3	D-glucuronyl C5-epimerase	GLCE	4.31475	2.46615	+						7	14.1	41.413	0	0	0	0	0	0	0	0	0	3387500	3441500	3783200
O95136	3	3	3	sp|O95136|S1PR2_HUMAN Sphingosine 1-phosphate receptor 2 OS=Homo sapiens OX=9606 GN=S1PR2 PE=1 SV=2	Sphingosine 1-phosphate receptor 2	S1PR2	4.05289	3.09824	+						3	11.3	25.041	0	0	0	0	0	0	0	0	0	4042100	3575100	4784800
O95164	3	3	3	sp|O95164|UBL3_HUMAN Ubiquitin-like protein 3 OS=Homo sapiens OX=9606 GN=UBL3 PE=1 SV=1	Ubiquitin-like protein 3	UBL3	5.11497	4.0332	+						3	33.3	154.08	0	0	0	0	0	0	0	0	0	9613400	10026000	10940000
O95202	15	15	15	sp|O95202|LETM1_HUMAN Mitochondrial proton/calcium exchanger protein OS=Homo sapiens OX=9606 GN=LETM1 PE=1 SV=1	LETM1 and EF-hand domain-containing protein 1, mitochondrial	LETM1	2.30634	1.96952	+						15	27.6	94.575	0	0	0	1146300	1066700	1226800	0	0	0	2690000	2907400	2948700
O95336	7	7	7	sp|O95336|6PGL_HUMAN 6-phosphogluconolactonase OS=Homo sapiens OX=9606 GN=PGLS PE=1 SV=2	6-phosphogluconolactonase	PGLS	4.01055	3.72367	+						7	42.2	114.01	0	0	0	0	0	0	0	0	0	7118900	6327300	7288000
O95347	35	35	35	sp|O95347|SMC2_HUMAN Structural maintenance of chromosomes protein 2 OS=Homo sapiens OX=9606 GN=SMC2 PE=1 SV=2	Structural maintenance of chromosomes protein 2	SMC2	1.8309	1.91536	+						35	28.6	323.31	0	0	0	2240000	2271300	2035600	0	0	0	2835900	3201100	1739000
O95373	5	5	5	sp|O95373|IPO7_HUMAN Importin-7 OS=Homo sapiens OX=9606 GN=IPO7 PE=1 SV=1	Importin-7	IPO7	2.35307	1.40467	+						5	6.6	67.034	0	0	0	995390	1086100	1035900	0	0	0	1531000	1878400	2347700
O95433	15	15	15	sp|O95433|AHSA1_HUMAN Activator of 90 kDa heat shock protein ATPase homolog 1 OS=Homo sapiens OX=9606 GN=AHSA1 PE=1 SV=1	Activator of 90 kDa heat shock protein ATPase homolog 1	AHSA1	2.63779	2.31562	+						15	47.9	78.729	0	0	0	0	0	0	0	0	0	3451200	2552500	3438000
O95456	5	5	5	sp|O95456|PSMG1_HUMAN Proteasome assembly chaperone 1 OS=Homo sapiens OX=9606 GN=PSMG1 PE=1 SV=1	Proteasome assembly chaperone 1	PSMG1	3.30164	2.42358	+						5	18.4	13.506	0	0	0	0	0	0	0	0	0	2963900	4052200	3491500
O95562	4	4	4	sp|O95562|SFT2B_HUMAN Vesicle transport protein SFT2B OS=Homo sapiens OX=9606 GN=SFT2D2 PE=1 SV=1	Vesicle transport protein SFT2B	SFT2D2	5.60667	6.16087	+						4	21.2	323.31	0	0	0	0	0	0	0	0	0	46671000	45721000	40101000
O95772	7	7	7	sp|O95772|STR3N_HUMAN STARD3 N-terminal-like protein OS=Homo sapiens OX=9606 GN=STARD3NL PE=1 SV=1	MLN64 N-terminal domain homolog	STARD3NL	4.97617	2.95308	+						7	31.6	76.581	0	0	0	0	0	0	0	0	0	5096200	4747300	4881800
O95807	2	2	2	sp|O95807|TM50A_HUMAN Transmembrane protein 50A OS=Homo sapiens OX=9606 GN=TMEM50A PE=1 SV=1	Transmembrane protein 50A	TMEM50A	8.14115	8.60906	+						2	11.5	93.363	0	0	0	0	0	0	0	0	0	237680000	221890000	250070000
O95831	15	15	15	sp|O95831|AIFM1_HUMAN Apoptosis-inducing factor 1, mitochondrial OS=Homo sapiens OX=9606 GN=AIFM1 PE=1 SV=1	Apoptosis-inducing factor 1, mitochondrial	AIFM1	3.73892	2.46217	+						15	32	323.31	0	0	0	1368300	1438000	1432100	0	0	0	3239800	3126000	3308500
O95861	6	6	6	sp|O95861|BPNT1_HUMAN 3(2),5-bisphosphate nucleotidase 1 OS=Homo sapiens OX=9606 GN=BPNT1 PE=1 SV=1	3(2),5-bisphosphate nucleotidase 1	BPNT1	3.756	2.42333	+						6	23.7	63.05	0	0	0	0	0	0	0	0	0	3050700	3617200	3470900
O96008	4	4	4	sp|O96008|TOM40_HUMAN Mitochondrial import receptor subunit TOM40 homolog OS=Homo sapiens OX=9606 GN=TOMM40 PE=1 SV=1	Mitochondrial import receptor subunit TOM40 homolog	TOMM40	5.58396	3.09918	+						4	14.1	153.34	0	0	0	1892600	1494800	1714600	0	0	0	5577700	4817700	5701100
P00338;Q6ZMR3;P07864	12;1;1	10;0;0	10;0;0	sp|P00338|LDHA_HUMAN L-lactate dehydrogenase A chain OS=Homo sapiens OX=9606 GN=LDHA PE=1 SV=2	L-lactate dehydrogenase A chain	LDHA	6.2248	3.55081	+						12	39.2	323.31	4530900	3765300	4139000	14681000	13861000	15969000	3560700	3647100	3434000	44864000	40829000	39185000
P00367;P49448	16;10	16;10	16;10	sp|P00367|DHE3_HUMAN Glutamate dehydrogenase 1, mitochondrial OS=Homo sapiens OX=9606 GN=GLUD1 PE=1 SV=2;sp|P49448|DHE4_HUMAN Glutamate dehydrogenase 2, mitochondrial OS=Homo sapiens OX=9606 GN=GLUD2 PE=1 SV=2	Glutamate dehydrogenase 1, mitochondrial;Glutamate dehydrogenase 2, mitochondrial	GLUD1;GLUD2	2.85934	2.58381	+						16	34.8	121.52	0	0	0	2768900	3100000	2600800	0	0	0	4435700	4092800	4047800
P00374;Q86XF0	6;1	6;1	6;1	sp|P00374|DYR_HUMAN Dihydrofolate reductase OS=Homo sapiens OX=9606 GN=DHFR PE=1 SV=2	Dihydrofolate reductase	DHFR	2.52607	2.42418	+						6	35.3	43.037	0	0	0	0	0	0	0	0	0	3691500	3202200	3923600
P00403	5	5	5	sp|P00403|COX2_HUMAN Cytochrome c oxidase subunit 2 OS=Homo sapiens OX=9606 GN=MT-CO2 PE=1 SV=1	Cytochrome c oxidase subunit 2	MT-CO2	4.32858	2.31033	+						5	18.9	39.18	0	0	0	0	0	0	1007400	971030	0	4314600	4659600	5716300
P00491	8	8	8	sp|P00491|PNPH_HUMAN Purine nucleoside phosphorylase OS=Homo sapiens OX=9606 GN=PNP PE=1 SV=2	Purine nucleoside phosphorylase	PNP	3.3847	2.25671	+						8	33.6	79.505	0	0	0	1278000	1324200	1473100	0	0	0	4088100	4028100	3794100
P00492	7	7	7	sp|P00492|HPRT_HUMAN Hypoxanthine-guanine phosphoribosyltransferase OS=Homo sapiens OX=9606 GN=HPRT1 PE=1 SV=2	Hypoxanthine-guanine phosphoribosyltransferase	HPRT1	3.50232	2.30231	+						7	39.9	83.584	0	0	0	7236100	5930400	6062100	2637700	4025200	3877400	17818000	16318000	16991000
P00505	13	13	13	sp|P00505|AATM_HUMAN Aspartate aminotransferase, mitochondrial OS=Homo sapiens OX=9606 GN=GOT2 PE=1 SV=3	Aspartate aminotransferase, mitochondrial	GOT2	2.6006	2.02774	+						13	37.2	195.07	0	0	0	3350700	0	3601500	0	1969800	1736800	5514200	6740800	6413700
P00558;P07205	22;4	22;4	22;4	sp|P00558|PGK1_HUMAN Phosphoglycerate kinase 1 OS=Homo sapiens OX=9606 GN=PGK1 PE=1 SV=3	Phosphoglycerate kinase 1	PGK1	4.79098	1.18907	+						22	61.6	323.31	10734000	9175800	9066400	12906000	13208000	13334000	28912000	29507000	32163000	68227000	68296000	69798000
P00568;Q9Y6K8	4;1	4;1	4;1	sp|P00568|KAD1_HUMAN Adenylate kinase isoenzyme 1 OS=Homo sapiens OX=9606 GN=AK1 PE=1 SV=3	Adenylate kinase isoenzyme 1	AK1	2.13324	2.90177	+						4	26.8	32.284	0	0	0	0	0	0	1311700	1413600	0	4465200	9758500	9735100
P00918	10	10	10	sp|P00918|CAH2_HUMAN Carbonic anhydrase 2 OS=Homo sapiens OX=9606 GN=CA2 PE=1 SV=2	Carbonic anhydrase 2	CA2	4.52373	2.82366				+			10	52.7	323.31	1194800	0	1215200	6766800	6404300	7079200	2670100	2652700	2104100	19094000	17217000	16086000
P01111	8	8	2	sp|P01111|RASN_HUMAN GTPase NRas OS=Homo sapiens OX=9606 GN=NRAS PE=1 SV=1	GTPase NRas	NRAS	5.75923	6.84818		+					8	40.2	323.31	0	0	0	0	0	0	0	0	0	91540000	93804000	90292000
P01112	8	3	2	sp|P01112|RASH_HUMAN GTPase HRas OS=Homo sapiens OX=9606 GN=HRAS PE=1 SV=1	GTPase HRas;GTPase HRas, N-terminally processed	HRAS	4.47932	6.24063		+					8	40.2	169.97	0	0	0	0	0	0	0	0	0	45800000	41163000	40558000
P01876;P01877	4;2	4;2	4;2	sp|P01876|IGHA1_HUMAN Immunoglobulin heavy constant alpha 1 OS=Homo sapiens OX=9606 GN=IGHA1 PE=1 SV=2;sp|P01877|IGHA2_HUMAN Immunoglobulin heavy constant alpha 2 OS=Homo sapiens OX=9606 GN=IGHA2 PE=1 SV=4	Ig alpha-1 chain C region;Ig alpha-2 chain C region	IGHA1;IGHA2	1.76156	1.82859			+				4	12.7	5.2173	0	0	0	0	0	0	0	0	0	2419300	2384400	2411800
P01889;P13747	11;2	11;2	7;0	sp|P01889|HLAB_HUMAN HLA class I histocompatibility antigen, B alpha chain OS=Homo sapiens OX=9606 GN=HLA-B PE=1 SV=3	HLA class I histocompatibility antigen, B-7 alpha chain	HLA-B	3.43455	5.0098		+					11	39.2	323.31	0	0	0	0	0	0	0	0	0	24054000	23520000	21963000
P02545	29	28	28	sp|P02545|LMNA_HUMAN Prelamin-A/C OS=Homo sapiens OX=9606 GN=LMNA PE=1 SV=1	Prelamin-A/C;Lamin-A/C	LMNA	3.36132	1.99732	+						29	45	106.73	0	0	0	1524000	0	1287200	0	0	0	2720500	3281300	3370800
P02786;Q9UP52	30;1	30;1	30;1	sp|P02786|TFR1_HUMAN Transferrin receptor protein 1 OS=Homo sapiens OX=9606 GN=TFRC PE=1 SV=2	Transferrin receptor protein 1;Transferrin receptor protein 1, serum form	TFRC	5.60533	5.87107		+					30	48.9	323.31	0	0	0	2188100	1742500	2302500	3193200	2636600	2251900	155720000	162250000	150450000
P04075;P05062	23;1	23;1	21;0	sp|P04075|ALDOA_HUMAN Fructose-bisphosphate aldolase A OS=Homo sapiens OX=9606 GN=ALDOA PE=1 SV=2	Fructose-bisphosphate aldolase A	ALDOA	4.31714	2.48486	+						23	67	323.31	5907000	6928800	7064000	25046000	21874000	26297000	7292000	6869600	9047600	46269000	42330000	40591000
P04181	14	14	14	sp|P04181|OAT_HUMAN Ornithine aminotransferase, mitochondrial OS=Homo sapiens OX=9606 GN=OAT PE=1 SV=1	Ornithine aminotransferase, mitochondrial;Ornithine aminotransferase, hepatic form;Ornithine aminotransferase, renal form	OAT	3.3318	3.20988	+						14	33.7	298.57	0	0	0	4227000	4296700	4135100	0	0	0	7979800	7188900	8051300
P04350	14	2	2	sp|P04350|TBB4A_HUMAN Tubulin beta-4A chain OS=Homo sapiens OX=9606 GN=TUBB4A PE=1 SV=2	Tubulin beta-4A chain	TUBB4A	2.29964	2.41015	+						14	38.1	43.669	0	0	0	0	0	0	0	0	0	3654900	3862200	3829200
P04406;O14556	18;1	18;1	18;1	sp|P04406|G3P_HUMAN Glyceraldehyde-3-phosphate dehydrogenase OS=Homo sapiens OX=9606 GN=GAPDH PE=1 SV=3	Glyceraldehyde-3-phosphate dehydrogenase	GAPDH	3.92896	2.55876		+					18	64.8	323.31	8536400	11205000	7823700	43911000	38633000	32922000	17533000	15665000	11967000	93757000	86529000	82870000
P04843	15	15	15	sp|P04843|RPN1_HUMAN Dolichyl-diphosphooligosaccharide--protein glycosyltransferase subunit 1 OS=Homo sapiens OX=9606 GN=RPN1 PE=1 SV=1	Dolichyl-diphosphooligosaccharide--protein glycosyltransferase subunit 1	RPN1	2.81501	1.8213	+						15	29	323.31	0	0	0	1078600	952850	963560	0	0	0	2236600	2546900	2323300
P04844	7	7	7	sp|P04844|RPN2_HUMAN Dolichyl-diphosphooligosaccharide--protein glycosyltransferase subunit 2 OS=Homo sapiens OX=9606 GN=RPN2 PE=1 SV=3	Dolichyl-diphosphooligosaccharide--protein glycosyltransferase subunit 2	RPN2	4.43488	2.72196	+						7	15.4	146.74	0	0	0	1164400	1378800	1435600	0	0	0	3136600	3010300	3535300
P04899;P11488;P19087;A8MTJ3;P38405	11;2;2;2;1	10;1;1;1;0	6;0;0;0;0	sp|P04899|GNAI2_HUMAN Guanine nucleotide-binding protein G(i) subunit alpha-2 OS=Homo sapiens OX=9606 GN=GNAI2 PE=1 SV=3	Guanine nucleotide-binding protein G(i) subunit alpha-2	GNAI2	4.87672	4.58869		+					11	39.2	323.31	0	0	0	0	0	0	0	0	0	19858000	17347000	16052000
P05023;P13637;P50993;Q13733;P20648;P54707	29;12;9;4;2;2	29;12;9;4;2;2	29;12;9;4;2;2	sp|P05023|AT1A1_HUMAN Sodium/potassium-transporting ATPase subunit alpha-1 OS=Homo sapiens OX=9606 GN=ATP1A1 PE=1 SV=1	Sodium/potassium-transporting ATPase subunit alpha-1	ATP1A1	3.57156	2.57291	+						29	33	323.31	1333800	1181200	1235900	4792200	4708500	5435100	634550	1037800	771210	5071600	4481700	4706900
P05091;P00352	16;2	16;2	14;0	sp|P05091|ALDH2_HUMAN Aldehyde dehydrogenase, mitochondrial OS=Homo sapiens OX=9606 GN=ALDH2 PE=1 SV=2	Aldehyde dehydrogenase, mitochondrial	ALDH2	1.95691	1.378	+						16	34.2	68.122	0	0	0	1245000	1217000	1300900	0	0	0	1971000	2062800	2025000
P05141;Q9H0C2	13;1	13;1	6;0	sp|P05141|ADT2_HUMAN ADP/ATP translocase 2 OS=Homo sapiens OX=9606 GN=SLC25A5 PE=1 SV=7	ADP/ATP translocase 2;ADP/ATP translocase 2, N-terminally processed	SLC25A5	4.56994	1.60739	+						13	35.6	85.69	9132500	7685000	8248900	15931000	17079000	17566000	30984000	28273000	31957000	86944000	98490000	92483000
P05198	14	14	14	sp|P05198|IF2A_HUMAN Eukaryotic translation initiation factor 2 subunit 1 OS=Homo sapiens OX=9606 GN=EIF2S1 PE=1 SV=3	Eukaryotic translation initiation factor 2 subunit 1	EIF2S1	3.94282	2.8241	+						14	43.8	157.24	0	0	0	2043900	1856900	1592400	0	0	0	5064900	4635100	4736400
P05388;Q8NHW5	9;6	9;6	9;6	sp|P05388|RLA0_HUMAN 60S acidic ribosomal protein P0 OS=Homo sapiens OX=9606 GN=RPLP0 PE=1 SV=1;sp|Q8NHW5|RLA0L_HUMAN 60S acidic ribosomal protein P0-like OS=Homo sapiens OX=9606 GN=RPLP0P6 PE=5 SV=1	60S acidic ribosomal protein P0;60S acidic ribosomal protein P0-like	RPLP0;RPLP0P6	3.47643	3.02303	+						9	43.2	323.31	0	0	0	11557000	10482000	9407600	3945400	3245800	6032500	34924000	33900000	35047000
P05455	17	17	17	sp|P05455|LA_HUMAN Lupus La protein OS=Homo sapiens OX=9606 GN=SSB PE=1 SV=2	Lupus La protein	SSB	4.59334	2.45623	+						17	41.9	323.31	1298600	1462100	1425900	4056300	4296000	3399600	3878200	3078900	3393500	20317000	18526000	17792000
P06280	4	4	4	sp|P06280|AGAL_HUMAN Alpha-galactosidase A OS=Homo sapiens OX=9606 GN=GLA PE=1 SV=1	Alpha-galactosidase A	GLA	3.27628	2.83516						+	4	10.5	11.639	0	0	0	1732700	0	2169400	0	0	0	4652800	5205600	4704000
P06493;Q00526;Q96Q40;O94921;Q00536;Q00537;Q9NYV4;Q14004	10;2;1;1;1;1;1;1	10;2;1;1;1;1;1;1	8;0;0;0;0;0;0;0	sp|P06493|CDK1_HUMAN Cyclin-dependent kinase 1 OS=Homo sapiens OX=9606 GN=CDK1 PE=1 SV=3	Cyclin-dependent kinase 1	CDK1	3.87854	4.15589	+						10	35.7	40.788	0	0	0	2997300	3304100	0	0	0	0	11803000	10505000	11111000
P06733;P13929	28;3	28;3	25;0	sp|P06733|ENOA_HUMAN Alpha-enolase OS=Homo sapiens OX=9606 GN=ENO1 PE=1 SV=2	Alpha-enolase	ENO1	5.05617	3.18142	+						28	73	323.31	9565300	9275400	8872900	46845000	46384000	50085000	14355000	11693000	14724000	126560000	124660000	116960000
P06744;CON__Q3ZBD7;Q8N196	15;4;1	15;4;1	15;4;1	sp|P06744|G6PI_HUMAN Glucose-6-phosphate isomerase OS=Homo sapiens OX=9606 GN=GPI PE=1 SV=4	Glucose-6-phosphate isomerase	GPI	4.31842	4.2393	+						15	31.7	323.31	3285300	2594900	1861100	7987000	8353600	8572300	0	0	0	13285000	12780000	12696000
P06748	9	9	9	sp|P06748|NPM_HUMAN Nucleophosmin OS=Homo sapiens OX=9606 GN=NPM1 PE=1 SV=2	Nucleophosmin	NPM1	5.23861	2.73968	+						9	48.3	323.31	7940600	7127900	7889300	30057000	28608000	24710000	15956000	15679000	13783000	103300000	106110000	93737000
P07195	16	16	14	sp|P07195|LDHB_HUMAN L-lactate dehydrogenase B chain OS=Homo sapiens OX=9606 GN=LDHB PE=1 SV=2	L-lactate dehydrogenase B chain	LDHB	4.36222	2.69475	+						16	50.6	323.31	8450000	9327400	9693300	28499000	26782000	31505000	9662100	9679600	7295600	59444000	57211000	54451000
P07196	30	26	26	sp|P07196|NFL_HUMAN Neurofilament light polypeptide OS=Homo sapiens OX=9606 GN=NEFL PE=1 SV=3	Neurofilament light polypeptide	NEFL	5.2368	3.1466	+						30	58.2	323.31	3073900	2390100	2837300	9888400	9762000	9254200	1693500	2087700	1887100	17661000	15797000	16608000
P07197	52	52	47	sp|P07197|NFM_HUMAN Neurofilament medium polypeptide OS=Homo sapiens OX=9606 GN=NEFM PE=1 SV=3	Neurofilament medium polypeptide	NEFM	4.93144	2.49613	+						52	53.4	323.31	4876200	4889400	5446600	17119000	16057000	16733000	3794300	4680100	4514500	24294000	24246000	24439000
P07237	20	20	20	sp|P07237|PDIA1_HUMAN Protein disulfide-isomerase OS=Homo sapiens OX=9606 GN=P4HB PE=1 SV=3	Protein disulfide-isomerase	P4HB	3.84432	4.50541	+						20	45.5	323.31	0	0	0	4579600	4358100	5243500	0	0	0	13508000	14714000	15114000
P07339	3	3	3	sp|P07339|CATD_HUMAN Cathepsin D OS=Homo sapiens OX=9606 GN=CTSD PE=1 SV=1	Cathepsin D;Cathepsin D light chain;Cathepsin D heavy chain	CTSD	3.52375	2.65115	+						3	6.6	3.424	0	0	0	0	2068900	1931700	0	0	0	3578100	3098900	4152800
P07355;A6NMY6	14;9	14;9	14;9	sp|P07355|ANXA2_HUMAN Annexin A2 OS=Homo sapiens OX=9606 GN=ANXA2 PE=1 SV=2;sp|A6NMY6|AXA2L_HUMAN Putative annexin A2-like protein OS=Homo sapiens OX=9606 GN=ANXA2P2 PE=5 SV=2	Annexin A2;Putative annexin A2-like protein	ANXA2;ANXA2P2	4.25397	3.46795	+						14	39.8	275.27	0	0	0	2108000	2231500	1830300	0	0	0	6748700	5880600	6525300
P07437;A6NNZ2;CON__ENSEMBL:ENSBTAP00000025008;Q9H4B7	18;6;4;4	18;6;4;4	3;0;0;0	sp|P07437|TBB5_HUMAN Tubulin beta chain OS=Homo sapiens OX=9606 GN=TUBB PE=1 SV=2	Tubulin beta chain	TUBB	4.58105	1.329	+						18	49.3	323.31	12283000	10701000	11308000	18884000	20206000	19544000	29571000	27916000	31801000	77564000	73025000	73491000
P07737;CON__P02584	11;4	11;4	11;4	sp|P07737|PROF1_HUMAN Profilin-1 OS=Homo sapiens OX=9606 GN=PFN1 PE=1 SV=2	Profilin-1	PFN1	5.47353	3.20086	+						11	89.3	323.31	6014200	0	4434000	31630000	32347000	32706000	14208000	13196000	11782000	124930000	120700000	113890000
P07741	7	7	7	sp|P07741|APT_HUMAN Adenine phosphoribosyltransferase OS=Homo sapiens OX=9606 GN=APRT PE=1 SV=2	Adenine phosphoribosyltransferase	APRT	3.01488	1.04989	+						7	48.9	323.31	0	0	0	6196400	7048700	6818800	32875000	31806000	25820000	59728000	60100000	66746000
P07814	32	32	30	sp|P07814|SYEP_HUMAN Bifunctional glutamate/proline--tRNA ligase OS=Homo sapiens OX=9606 GN=EPRS1 PE=1 SV=5	Bifunctional glutamate/proline--tRNA ligase;Glutamate--tRNA ligase;Proline--tRNA ligase	EPRS	2.80703	2.47786	+						32	25.1	211.61	959240	840320	0	3571600	3392500	3708900	0	0	0	3574300	4464000	3985700
P07900;Q14568;Q58FG0;Q58FF6;Q58FG1	33;7;5;5;1	19;2;2;0;0	19;2;2;0;0	sp|P07900|HS90A_HUMAN Heat shock protein HSP 90-alpha OS=Homo sapiens OX=9606 GN=HSP90AA1 PE=1 SV=5	Heat shock protein HSP 90-alpha	HSP90AA1	4.94565	2.6895		+					33	48.6	323.31	6029200	7062600	7414700	20492000	18937000	20125000	5987000	5282800	4765300	35321000	32946000	34769000
P07910;P0DMR1;O60812;B7ZW38;B2RXH8	20;10;10;10;10	20;10;10;10;10	20;10;10;10;10	sp|P07910|HNRPC_HUMAN Heterogeneous nuclear ribonucleoproteins C1/C2 OS=Homo sapiens OX=9606 GN=HNRNPC PE=1 SV=4;sp|P0DMR1|HNRC4_HUMAN Heterogeneous nuclear ribonucleoprotein C-like 4 OS=Homo sapiens OX=9606 GN=HNRNPCL4 PE=3 SV=1;sp|O60812|HNRC1_HUMAN Hete	Heterogeneous nuclear ribonucleoproteins C1/C2;Heterogeneous nuclear ribonucleoprotein C-like 4;Heterogeneous nuclear ribonucleoprotein C-like 1;Heterogeneous nuclear ribonucleoprotein C-like 3;Heterogeneous nuclear ribonucleoprotein C-like 2	HNRNPC;HNRNPCL4;HNRNPCL1;HNRNPCL3;HNRNPCL2	6.27068	2.2689	+						20	56.2	323.31	2413900	1986700	2620500	12715000	13499000	13566000	13668000	13182000	14456000	66900000	65953000	66084000
P07947	13	11	5	sp|P07947|YES_HUMAN Tyrosine-protein kinase Yes OS=Homo sapiens OX=9606 GN=YES1 PE=1 SV=3	Tyrosine-protein kinase Yes	YES1	4.97962	3.88055		+					13	27.3	42.126	0	0	0	0	0	0	0	0	0	11423000	10880000	12067000
P07948	18	18	15	sp|P07948|LYN_HUMAN Tyrosine-protein kinase Lyn OS=Homo sapiens OX=9606 GN=LYN PE=1 SV=3	Tyrosine-protein kinase Lyn	LYN	3.89572	3.56609		+					18	41.8	142.88	0	0	0	0	0	0	0	0	0	7948700	8121400	8016800
P07954	9	9	9	sp|P07954|FUMH_HUMAN Fumarate hydratase, mitochondrial OS=Homo sapiens OX=9606 GN=FH PE=1 SV=3	Fumarate hydratase, mitochondrial	FH	5.19564	1.73849	+						9	20	40.762	0	0	0	0	0	0	0	0	0	2700400	2621400	2564000
P08133	16	16	16	sp|P08133|ANXA6_HUMAN Annexin A6 OS=Homo sapiens OX=9606 GN=ANXA6 PE=1 SV=3	Annexin A6	ANXA6	3.51047	2.19046	+						16	26.3	65.543	0	0	0	2398300	2807200	2367600	0	0	0	3192300	3137300	3228400
P08195	11	11	11	sp|P08195|4F2_HUMAN 4F2 cell-surface antigen heavy chain OS=Homo sapiens OX=9606 GN=SLC3A2 PE=1 SV=3	4F2 cell-surface antigen heavy chain	SLC3A2	2.79889	3.02752	+						11	24.6	323.31	0	0	0	1958100	2145400	1606200	0	0	0	5272500	4654100	4842200
P08238;Q58FF7	35;14	35;14	19;6	sp|P08238|HS90B_HUMAN Heat shock protein HSP 90-beta OS=Homo sapiens OX=9606 GN=HSP90AB1 PE=1 SV=4	Heat shock protein HSP 90-beta	HSP90AB1	8.18965	2.79363	+						35	50	323.31	10186000	10451000	10345000	25859000	23800000	30145000	7763100	7750100	7668800	54417000	53807000	52529000
P08243	11	11	11	sp|P08243|ASNS_HUMAN Asparagine synthetase [glutamine-hydrolyzing] OS=Homo sapiens OX=9606 GN=ASNS PE=1 SV=4	Asparagine synthetase [glutamine-hydrolyzing]	ASNS	3.68515	2.39312	+						11	21.7	18.676	0	0	0	0	0	0	0	0	0	3046800	3466700	3270700
P08559	10	10	8	sp|P08559|ODPA_HUMAN Pyruvate dehydrogenase E1 component subunit alpha, somatic form, mitochondrial OS=Homo sapiens OX=9606 GN=PDHA1 PE=1 SV=3	Pyruvate dehydrogenase E1 component subunit alpha, somatic form, mitochondrial	PDHA1	2.65056	1.80023	+						10	23.3	20.374	0	0	0	1210000	0	1377700	0	0	0	2309200	2926600	2439400
P08670;P41219;P14136;P17661	37;4;3;3	36;4;3;2	33;3;1;1	sp|P08670|VIME_HUMAN Vimentin OS=Homo sapiens OX=9606 GN=VIM PE=1 SV=4	Vimentin	VIM	4.31361	2.4366	+						37	73	323.31	2248800	2560200	2721400	8462400	8000800	8206700	2446600	2372800	1846800	12306000	11862000	11653000
P08708	6	6	6	sp|P08708|RS17_HUMAN 40S ribosomal protein S17 OS=Homo sapiens OX=9606 GN=RPS17 PE=1 SV=2	40S ribosomal protein S17	RPS17	5.65929	5.9691	+						6	56.3	228.72	0	0	0	8921300	9726900	9015300	0	0	0	41729000	37216000	42123000
P08754	11	6	6	sp|P08754|GNAI3_HUMAN Guanine nucleotide-binding protein G(i) subunit alpha-3 OS=Homo sapiens OX=9606 GN=GNAI3 PE=1 SV=3	Guanine nucleotide-binding protein G(k) subunit alpha	GNAI3	6.258	5.11668		+					11	39.3	159.81	0	0	0	0	0	0	0	0	0	28026000	23178000	24281000
P08758	17	17	17	sp|P08758|ANXA5_HUMAN Annexin A5 OS=Homo sapiens OX=9606 GN=ANXA5 PE=1 SV=2	Annexin A5	ANXA5	5.06845	2.34775	+						17	55.6	323.31	0	0	0	2934800	3021600	3350100	8217300	7318800	7304500	41270000	35888000	39121000
P08962	2	2	2	sp|P08962|CD63_HUMAN CD63 antigen OS=Homo sapiens OX=9606 GN=CD63 PE=1 SV=2	CD63 antigen	CD63	5.20132	3.84051		+					2	7.6	137.25	0	0	0	0	0	0	0	0	0	10229000	10018000	9450500
P09110	7	7	7	sp|P09110|THIK_HUMAN 3-ketoacyl-CoA thiolase, peroxisomal OS=Homo sapiens OX=9606 GN=ACAA1 PE=1 SV=2	3-ketoacyl-CoA thiolase, peroxisomal	ACAA1	4.01724	2.26973	+						7	28.8	141.62	0	0	0	0	0	0	0	0	0	2600700	2994700	3376400
P09211	12	12	12	sp|P09211|GSTP1_HUMAN Glutathione S-transferase P OS=Homo sapiens OX=9606 GN=GSTP1 PE=1 SV=2	Glutathione S-transferase P	GSTP1	3.67104	4.52476	+						12	62.4	323.31	0	0	0	9068000	9541800	8233200	1013700	1031300	0	18232000	18100000	18996000
P09496	5	5	5	sp|P09496|CLCA_HUMAN Clathrin light chain A OS=Homo sapiens OX=9606 GN=CLTA PE=1 SV=1	Clathrin light chain A	CLTA	3.30247	1.79125	+						5	16.9	5.375	0	0	0	0	0	0	0	0	0	2862800	3128500	3021700
P09622	11	11	11	sp|P09622|DLDH_HUMAN Dihydrolipoyl dehydrogenase, mitochondrial OS=Homo sapiens OX=9606 GN=DLD PE=1 SV=2	Dihydrolipoyl dehydrogenase, mitochondrial	DLD	3.12626	3.21085	+						11	26.1	112.4	0	0	0	2773200	2794300	2516000	0	0	0	4340800	4033400	4327600
P09651;Q32P51	14;7	13;6	6;3	sp|P09651|ROA1_HUMAN Heterogeneous nuclear ribonucleoprotein A1 OS=Homo sapiens OX=9606 GN=HNRNPA1 PE=1 SV=5;sp|Q32P51|RA1L2_HUMAN Heterogeneous nuclear ribonucleoprotein A1-like 2 OS=Homo sapiens OX=9606 GN=HNRNPA1L2 PE=2 SV=2	Heterogeneous nuclear ribonucleoprotein A1;Heterogeneous nuclear ribonucleoprotein A1, N-terminally processed;Heterogeneous nuclear ribonucleoprotein A1-like 2	HNRNPA1;HNRNPA1L2	3.20984	1.7524	+						14	43	323.31	4415800	4467400	0	14598000	12726000	14742000	15696000	14005000	10656000	48947000	41595000	44002000
P09661	4	4	4	sp|P09661|RU2A_HUMAN U2 small nuclear ribonucleoprotein A OS=Homo sapiens OX=9606 GN=SNRPA1 PE=1 SV=2	U2 small nuclear ribonucleoprotein A	SNRPA1	2.64011	1.62463	+						4	21.6	99.487	0	0	0	0	0	0	0	0	0	2167800	1848100	2260600
P09874	36	36	36	sp|P09874|PARP1_HUMAN Poly [ADP-ribose] polymerase 1 OS=Homo sapiens OX=9606 GN=PARP1 PE=1 SV=4	Poly [ADP-ribose] polymerase 1	PARP1	5.70205	2.3906	+						36	37.7	323.31	4299700	3869800	3431500	16292000	15410000	17642000	4500800	4259100	4045500	23238000	21326000	22563000
P09936	9	9	9	sp|P09936|UCHL1_HUMAN Ubiquitin carboxyl-terminal hydrolase isozyme L1 OS=Homo sapiens OX=9606 GN=UCHL1 PE=1 SV=2	Ubiquitin carboxyl-terminal hydrolase isozyme L1	UCHL1	3.55212	4.82222	+						9	55.2	129.94	0	0	0	7334200	0	5649000	0	0	0	16969000	18491000	20710000
P09960	16	16	16	sp|P09960|LKHA4_HUMAN Leukotriene A-4 hydrolase OS=Homo sapiens OX=9606 GN=LTA4H PE=1 SV=2	Leukotriene A-4 hydrolase	LTA4H	4.63825	3.08554	+						16	30.4	171.16	0	0	0	2968300	2730500	2693700	0	0	0	4457500	5209700	5444900
P0DMV9;P0DMV8	30;30	27;27	15;15	sp|P0DMV9|HS71B_HUMAN Heat shock 70 kDa protein 1B OS=Homo sapiens OX=9606 GN=HSPA1B PE=1 SV=1;sp|P0DMV8|HS71A_HUMAN Heat shock 70 kDa protein 1A OS=Homo sapiens OX=9606 GN=HSPA1A PE=1 SV=1	Heat shock 70 kDa protein 1B;Heat shock 70 kDa protein 1A	HSPA1B;HSPA1A	6.10449	1.87733	+						30	57.6	323.31	15119000	15171000	16145000	50266000	47829000	49443000	23549000	22728000	22525000	86944000	81017000	84876000
P10114	11	7	6	sp|P10114|RAP2A_HUMAN Ras-related protein Rap-2a OS=Homo sapiens OX=9606 GN=RAP2A PE=1 SV=1	Ras-related protein Rap-2a	RAP2A	6.14522	6.26554		+					11	62.8	323.31	0	0	0	0	0	0	0	0	0	52954000	46444000	46127000
P10515	10	10	10	sp|P10515|ODP2_HUMAN Dihydrolipoyllysine-residue acetyltransferase component of pyruvate dehydrogenase complex, mitochondrial OS=Homo sapiens OX=9606 GN=DLAT PE=1 SV=3	Dihydrolipoyllysine-residue acetyltransferase component of pyruvate dehydrogenase complex, mitochondrial	DLAT	4.33142	3.62598	+						10	17.3	186.06	0	0	0	4580700	3747000	3342600	0	0	0	6356600	6543800	7761800
P10599	5	5	5	sp|P10599|THIO_HUMAN Thioredoxin OS=Homo sapiens OX=9606 GN=TXN PE=1 SV=3	Thioredoxin	TXN	4.76349	2.23966		+					5	40	216.81	5464000	3604000	3459000	17079000	16803000	16358000	12350000	10546000	11811000	51711000	52720000	59442000
P10809	32	32	32	sp|P10809|CH60_HUMAN 60 kDa heat shock protein, mitochondrial OS=Homo sapiens OX=9606 GN=HSPD1 PE=1 SV=2	60 kDa heat shock protein, mitochondrial	HSPD1	6.15416	2.79215	+						32	74.2	323.31	6634400	6466600	6524500	27576000	28058000	30199000	9769000	9444800	8720400	64226000	63186000	65889000
P11021	30	29	29	sp|P11021|BIP_HUMAN Endoplasmic reticulum chaperone BiP OS=Homo sapiens OX=9606 GN=HSPA5 PE=1 SV=2	78 kDa glucose-regulated protein	HSPA5	5.76372	2.58855		+					30	50.9	323.31	3090300	3385800	3624900	9262700	10010000	10115000	3234400	3241800	2924200	18462000	18305000	19744000
P11142;P54652	31;10	31;10	26;6	sp|P11142|HSP7C_HUMAN Heat shock cognate 71 kDa protein OS=Homo sapiens OX=9606 GN=HSPA8 PE=1 SV=1	Heat shock cognate 71 kDa protein	HSPA8	6.54034	2.61038	+						31	56.3	323.31	16242000	15005000	13322000	48689000	49107000	50991000	19003000	18009000	18387000	108660000	117160000	112560000
P11177	10	10	10	sp|P11177|ODPB_HUMAN Pyruvate dehydrogenase E1 component subunit beta, mitochondrial OS=Homo sapiens OX=9606 GN=PDHB PE=1 SV=3	Pyruvate dehydrogenase E1 component subunit beta, mitochondrial	PDHB	3.93099	2.99137	+						10	34.5	134.64	0	0	0	2685800	2705300	2852900	0	0	0	5413200	5287000	5203300
P11234	8	8	5	sp|P11234|RALB_HUMAN Ras-related protein Ral-B OS=Homo sapiens OX=9606 GN=RALB PE=1 SV=1	Ras-related protein Ral-B	RALB	4.93787	3.42195	+						8	40.8	86.743	0	0	0	0	0	0	0	0	0	7122600	7583200	6152000
P11413	9	9	9	sp|P11413|G6PD_HUMAN Glucose-6-phosphate 1-dehydrogenase OS=Homo sapiens OX=9606 GN=G6PD PE=1 SV=4	Glucose-6-phosphate 1-dehydrogenase	G6PD	3.93674	3.0748	+						9	15.3	79.641	0	0	0	0	0	0	0	0	0	4867300	5700100	4723200
P11586	37	37	37	sp|P11586|C1TC_HUMAN C-1-tetrahydrofolate synthase, cytoplasmic OS=Homo sapiens OX=9606 GN=MTHFD1 PE=1 SV=4	C-1-tetrahydrofolate synthase, cytoplasmic;Methylenetetrahydrofolate dehydrogenase;Methenyltetrahydrofolate cyclohydrolase;Formyltetrahydrofolate synthetase;C-1-tetrahydrofolate synthase, cytoplasmic, N-terminally processed	MTHFD1	4.42978	3.34754	+						37	42.7	323.31	2059900	2385100	2811600	15735000	16703000	16820000	2404000	2549100	1761800	23344000	22309000	21865000
P11717	14	14	14	sp|P11717|MPRI_HUMAN Cation-independent mannose-6-phosphate receptor OS=Homo sapiens OX=9606 GN=IGF2R PE=1 SV=3	Cation-independent mannose-6-phosphate receptor	IGF2R	3.21781	1.72433		+					14	6.6	70.543	0	0	0	0	0	0	0	0	0	2372300	2579800	2296900
P11908	5	5	3	sp|P11908|PRPS2_HUMAN Ribose-phosphate pyrophosphokinase 2 OS=Homo sapiens OX=9606 GN=PRPS2 PE=1 SV=2	Ribose-phosphate pyrophosphokinase 2	PRPS2	2.50942	2.68058	+						5	22.6	88.729	0	0	0	2305700	0	2422500	1063200	0	965220	4267600	5536200	5009500
P11940;Q9H361;Q4VXU2;Q96DU9	18;9;4;1	18;9;4;1	12;7;2;1	sp|P11940|PABP1_HUMAN Polyadenylate-binding protein 1 OS=Homo sapiens OX=9606 GN=PABPC1 PE=1 SV=2;sp|Q9H361|PABP3_HUMAN Polyadenylate-binding protein 3 OS=Homo sapiens OX=9606 GN=PABPC3 PE=1 SV=2	Polyadenylate-binding protein 1;Polyadenylate-binding protein 3	PABPC1;PABPC3	3.56838	2.13777	+						18	30.5	323.31	0	0	0	4049100	4322500	4462100	2075700	1475100	2062300	8049300	7522400	8888400
P12004	13	13	13	sp|P12004|PCNA_HUMAN Proliferating cell nuclear antigen OS=Homo sapiens OX=9606 GN=PCNA PE=1 SV=1	Proliferating cell nuclear antigen	PCNA	4.2759	1.84314	+						13	69.7	323.31	0	0	0	3812400	3911400	4077700	3291300	3853400	3447300	13696000	12860000	11465000
P12236	13	6	4	sp|P12236|ADT3_HUMAN ADP/ATP translocase 3 OS=Homo sapiens OX=9606 GN=SLC25A6 PE=1 SV=4	ADP/ATP translocase 3;ADP/ATP translocase 3, N-terminally processed	SLC25A6	3.03916	1.34574	+						13	39.3	65.394	0	3492100	3104400	6493500	7186800	5861800	14202000	17010000	11951000	35875000	34619000	38166000
P12268	14	14	13	sp|P12268|IMDH2_HUMAN Inosine-5-monophosphate dehydrogenase 2 OS=Homo sapiens OX=9606 GN=IMPDH2 PE=1 SV=2	Inosine-5-monophosphate dehydrogenase 2	IMPDH2	4.55253	2.63381	+						14	25.5	230.16	0	0	0	4954800	5986300	4621100	1615900	1492600	0	11185000	8820700	8727700
P12273	4	4	4	sp|P12273|PIP_HUMAN Prolactin-inducible protein OS=Homo sapiens OX=9606 GN=PIP PE=1 SV=1	Prolactin-inducible protein	PIP	5.71731	3.32502	+						4	37.7	23.971	0	0	0	2445600	0	2116000	0	0	0	4964800	5245700	4808400
P12277;P06732	14;1	14;1	14;1	sp|P12277|KCRB_HUMAN Creatine kinase B-type OS=Homo sapiens OX=9606 GN=CKB PE=1 SV=1	Creatine kinase B-type	CKB	5.35546	4.21422	+						14	46.5	323.31	7715200	6658100	7106800	55018000	52266000	53250000	5815200	5582200	7327500	117600000	114970000	112500000
P12956	24	24	24	sp|P12956|XRCC6_HUMAN X-ray repair cross-complementing protein 6 OS=Homo sapiens OX=9606 GN=XRCC6 PE=1 SV=2	X-ray repair cross-complementing protein 6	XRCC6	4.72958	2.55429	+						24	43.3	323.31	0	0	0	5828200	6993200	6305500	1477400	1841400	1498900	9770500	9045800	9349900
P13010	22	22	22	sp|P13010|XRCC5_HUMAN X-ray repair cross-complementing protein 5 OS=Homo sapiens OX=9606 GN=XRCC5 PE=1 SV=3	X-ray repair cross-complementing protein 5	XRCC5	5.5557	2.766	+						22	35.8	323.31	4448500	4331400	3342700	5463100	5158600	5444800	1339400	1450900	1368200	8724500	10161000	9440000
P13489	4	4	4	sp|P13489|RINI_HUMAN Ribonuclease inhibitor OS=Homo sapiens OX=9606 GN=RNH1 PE=1 SV=2	Ribonuclease inhibitor	RNH1	3.07251	2.06077	+						4	10.4	129.93	0	0	0	1998200	2285800	1953700	0	0	0	2972500	2779200	3075800
P13591	20	20	20	sp|P13591|NCAM1_HUMAN Neural cell adhesion molecule 1 OS=Homo sapiens OX=9606 GN=NCAM1 PE=1 SV=3	Neural cell adhesion molecule 1	NCAM1	7.4656	5.60893	+						20	26.9	323.31	0	0	0	0	0	0	0	0	0	39954000	39418000	40606000
P13639	39	39	37	sp|P13639|EF2_HUMAN Elongation factor 2 OS=Homo sapiens OX=9606 GN=EEF2 PE=1 SV=4	Elongation factor 2	EEF2	4.92549	3.13968	+						39	42	323.31	7081500	7140000	6850800	30962000	30676000	29111000	4621600	4228000	3766300	40113000	37880000	33156000
P13667	23	23	23	sp|P13667|PDIA4_HUMAN Protein disulfide-isomerase A4 OS=Homo sapiens OX=9606 GN=PDIA4 PE=1 SV=2	Protein disulfide-isomerase A4	PDIA4	2.70919	2.63172	+						23	40	258.97	0	0	0	2362500	2196700	2326400	0	0	0	4518700	4570500	4490100
P13797;P13796	22;4	22;4	20;4	sp|P13797|PLST_HUMAN Plastin-3 OS=Homo sapiens OX=9606 GN=PLS3 PE=1 SV=4	Plastin-3	PLS3	5.48075	1.99518	+						22	38.4	323.31	2332300	2331700	2477200	6317400	5989100	6449300	3576000	3274800	3366300	12974000	14258000	13503000
P13804	10	10	10	sp|P13804|ETFA_HUMAN Electron transfer flavoprotein subunit alpha, mitochondrial OS=Homo sapiens OX=9606 GN=ETFA PE=1 SV=1	Electron transfer flavoprotein subunit alpha, mitochondrial	ETFA	3.23042	2.85436	+						10	39.9	89.505	0	0	0	1912300	2543600	1931700	0	0	0	4238200	5383700	4043100
P13861	12	12	11	sp|P13861|KAP2_HUMAN cAMP-dependent protein kinase type II-alpha regulatory subunit OS=Homo sapiens OX=9606 GN=PRKAR2A PE=1 SV=2	cAMP-dependent protein kinase type II-alpha regulatory subunit	PRKAR2A	1.68838	1.5567	+						12	36.9	72.133	0	0	0	0	0	0	0	0	0	1915400	1953000	1817000
P14174	4	4	4	sp|P14174|MIF_HUMAN Macrophage migration inhibitory factor OS=Homo sapiens OX=9606 GN=MIF PE=1 SV=4	Macrophage migration inhibitory factor	MIF	4.71122	6.1396	+						4	36.5	323.31	0	0	0	15579000	17649000	18332000	0	0	0	49088000	53490000	61126000
P14209	2	2	2	sp|P14209|CD99_HUMAN CD99 antigen OS=Homo sapiens OX=9606 GN=CD99 PE=1 SV=1	CD99 antigen	CD99	5.25093	4.86008	+						2	13	63.906	0	0	0	0	0	0	0	0	0	19382000	19379000	18007000
P14618;P30613	24;1	24;1	24;1	sp|P14618|KPYM_HUMAN Pyruvate kinase PKM OS=Homo sapiens OX=9606 GN=PKM PE=1 SV=4	Pyruvate kinase PKM	PKM	5.48988	2.69646	+						24	48.6	323.31	7993900	6528900	7499200	26592000	26191000	30173000	10030000	9291300	10942000	64841000	63416000	67541000
P14625;Q58FF3	27;5	26;5	26;5	sp|P14625|ENPL_HUMAN Endoplasmin OS=Homo sapiens OX=9606 GN=HSP90B1 PE=1 SV=1	Endoplasmin	HSP90B1	5.32961	2.33808	+						27	33.7	323.31	2364100	2164400	2552600	6366900	6217700	7495300	2605000	2473100	2232300	12374000	12604000	11920000
P14866	16	16	15	sp|P14866|HNRPL_HUMAN Heterogeneous nuclear ribonucleoprotein L OS=Homo sapiens OX=9606 GN=HNRNPL PE=1 SV=2	Heterogeneous nuclear ribonucleoprotein L	HNRNPL	2.75973	4.14154	+						16	36.8	323.31	1423800	0	2008100	4742300	4703600	4218900	0	0	0	10994000	10887000	10900000
P14868	20	20	20	sp|P14868|SYDC_HUMAN Aspartate--tRNA ligase, cytoplasmic OS=Homo sapiens OX=9606 GN=DARS1 PE=1 SV=2	Aspartate--tRNA ligase, cytoplasmic	DARS	3.47707	2.1875	+						20	41.9	236.02	0	0	0	1966400	2430100	2674300	0	0	0	3494500	3455900	4010100
P14923	14	14	14	sp|P14923|PLAK_HUMAN Junction plakoglobin OS=Homo sapiens OX=9606 GN=JUP PE=1 SV=3	Junction plakoglobin	JUP	2.12698	2.24125		+					14	22	203.3	0	0	0	2455000	2545600	3134300	0	1364300	1243800	4339500	4131200	5304000
P15121;C9JRZ8	7;1	7;1	7;1	sp|P15121|ALDR_HUMAN Aldo-keto reductase family 1 member B1 OS=Homo sapiens OX=9606 GN=AKR1B1 PE=1 SV=3	Aldose reductase	AKR1B1	3.43284	2.27778	+						7	18.4	12.28	0	0	0	1490300	1258400	1491600	0	0	0	4479100	4283100	4478200
P15151	6	6	6	sp|P15151|PVR_HUMAN Poliovirus receptor OS=Homo sapiens OX=9606 GN=PVR PE=1 SV=2	Poliovirus receptor	PVR	6.95542	5.54287	+						6	18.5	177.95	0	0	0	0	0	0	0	0	0	31561000	29866000	27868000
P15291	6	6	6	sp|P15291|B4GT1_HUMAN Beta-1,4-galactosyltransferase 1 OS=Homo sapiens OX=9606 GN=B4GALT1 PE=1 SV=5	Beta-1,4-galactosyltransferase 1;Lactose synthase A protein;N-acetyllactosamine synthase;Beta-N-acetylglucosaminylglycopeptide beta-1,4-galactosyltransferase;Beta-N-acetylglucosaminyl-glycolipid beta-1,4-galactosyltransferase;Processed beta-1,4-galactosyltransferase 1	B4GALT1	2.95711	2.95199	+						6	21.1	45.911	0	0	0	0	0	0	0	0	0	6552600	6006200	6460200
P15311	18	9	9	sp|P15311|EZRI_HUMAN Ezrin OS=Homo sapiens OX=9606 GN=EZR PE=1 SV=4	Ezrin	EZR	4.54346	5.69508	+						18	30.5	27.906	0	0	0	0	0	0	0	0	0	32407000	30942000	35355000
P15531	7	3	3	sp|P15531|NDKA_HUMAN Nucleoside diphosphate kinase A OS=Homo sapiens OX=9606 GN=NME1 PE=1 SV=1	Nucleoside diphosphate kinase A	NME1	4.26232	3.11436	+						7	50.7	91.764	0	0	0	2934600	2012800	2677100	0	0	0	8206300	9251900	8535400
P15880	15	15	15	sp|P15880|RS2_HUMAN 40S ribosomal protein S2 OS=Homo sapiens OX=9606 GN=RPS2 PE=1 SV=2	40S ribosomal protein S2	RPS2	3.83625	5.48808	+						15	49.5	216.69	0	2736600	2491300	7118600	7387200	6754900	0	0	0	28608000	23913000	24698000
P15924	51	51	51	sp|P15924|DESP_HUMAN Desmoplakin OS=Homo sapiens OX=9606 GN=DSP PE=1 SV=3	Desmoplakin	DSP	5.31841	8.98311	+						51	19.7	323.31	0	0	0	800620000	932950000	932150000	1258600	0	1262600	505200000	554880000	532330000
P16152	9	9	8	sp|P16152|CBR1_HUMAN Carbonyl reductase [NADPH] 1 OS=Homo sapiens OX=9606 GN=CBR1 PE=1 SV=3	Carbonyl reductase [NADPH] 1	CBR1	3.5198	1.93515	+						9	51.3	196.93	0	0	0	1312500	1308700	1148600	0	0	0	3423900	3065100	3270600
P16615;O14983;Q93084	15;7;5	15;7;5	15;7;5	sp|P16615|AT2A2_HUMAN Sarcoplasmic/endoplasmic reticulum calcium ATPase 2 OS=Homo sapiens OX=9606 GN=ATP2A2 PE=1 SV=1	Sarcoplasmic/endoplasmic reticulum calcium ATPase 2	ATP2A2	4.39789	3.66814	+						15	17.2	151.04	0	0	0	4072000	4547100	4032200	0	0	0	6211000	7403000	8546400
P17174	14	14	14	sp|P17174|AATC_HUMAN Aspartate aminotransferase, cytoplasmic OS=Homo sapiens OX=9606 GN=GOT1 PE=1 SV=3	Aspartate aminotransferase, cytoplasmic	GOT1	3.71128	3.19573	+						14	46.5	192.57	0	0	0	7318800	7961300	8514400	0	0	0	5872700	6260600	7346900
P17844	24	23	18	sp|P17844|DDX5_HUMAN Probable ATP-dependent RNA helicase DDX5 OS=Homo sapiens OX=9606 GN=DDX5 PE=1 SV=1	Probable ATP-dependent RNA helicase DDX5	DDX5	4.59332	2.55933	+						24	43.3	260.45	3087800	3865500	3547800	13322000	11811000	13401000	3616600	3207700	2740600	18815000	18335000	18874000
P17980	13	13	13	sp|P17980|PRS6A_HUMAN 26S proteasome regulatory subunit 6A OS=Homo sapiens OX=9606 GN=PSMC3 PE=1 SV=3	26S protease regulatory subunit 6A	PSMC3	3.56742	3.13318	+						13	40.8	219.62	0	0	0	1446200	1812900	1325500	0	0	0	3988300	4223100	3742700
P17987	22	22	22	sp|P17987|TCPA_HUMAN T-complex protein 1 subunit alpha OS=Homo sapiens OX=9606 GN=TCP1 PE=1 SV=1	T-complex protein 1 subunit alpha	TCP1	7.10629	3.11593		+					22	47.3	323.31	0	1722600	1996200	10952000	8933600	9048000	2592400	2516700	2560100	22075000	23040000	21398000
P18077	9	9	9	sp|P18077|RL35A_HUMAN 60S ribosomal protein L35a OS=Homo sapiens OX=9606 GN=RPL35A PE=1 SV=2	60S ribosomal protein L35a	RPL35A	5.73714	3.11043	+						9	46.4	12.69	0	0	0	2590800	2357800	2831800	1006600	1088100	1073700	9431300	8343500	9626900
P18124	12	12	12	sp|P18124|RL7_HUMAN 60S ribosomal protein L7 OS=Homo sapiens OX=9606 GN=RPL7 PE=1 SV=1	60S ribosomal protein L7	RPL7	4.65912	3.4105	+						12	43.5	143.33	1157300	1363600	1461600	2681700	3075100	3214500	0	0	0	9132700	8935000	8855100
P18206	30	30	30	sp|P18206|VINC_HUMAN Vinculin OS=Homo sapiens OX=9606 GN=VCL PE=1 SV=4	Vinculin	VCL	3.17867	2.60288	+						30	32.2	183.82	0	0	0	2272200	2182000	2178100	0	0	0	3513100	3770400	3336900
P18621	7	7	7	sp|P18621|RL17_HUMAN 60S ribosomal protein L17 OS=Homo sapiens OX=9606 GN=RPL17 PE=1 SV=3	60S ribosomal protein L17	RPL17	5.61995	3.67362	+						7	33.7	73.909	0	0	0	0	4375400	3132600	0	0	0	9408000	10835000	8930500
P19105;O14950;P24844	9;9;6	9;9;6	9;9;6	sp|P19105|ML12A_HUMAN Myosin regulatory light chain 12A OS=Homo sapiens OX=9606 GN=MYL12A PE=1 SV=2;sp|O14950|ML12B_HUMAN Myosin regulatory light chain 12B OS=Homo sapiens OX=9606 GN=MYL12B PE=1 SV=2;sp|P24844|MYL9_HUMAN Myosin regulatory light polypeptide	Myosin regulatory light chain 12A;Myosin regulatory light chain 12B;Myosin regulatory light polypeptide 9	MYL12A;MYL12B;MYL9	3.63348	2.40895	+						9	51.5	112.89	0	0	0	0	0	0	0	0	0	3373800	3798300	4296500
P19338	24	24	24	sp|P19338|NUCL_HUMAN Nucleolin OS=Homo sapiens OX=9606 GN=NCL PE=1 SV=3	Nucleolin	NCL	5.20908	2.42557	+						24	33.5	323.31	4842200	4801600	5714800	14455000	14150000	14857000	5884700	5493300	4968300	30349000	29126000	28174000
P19623	7	7	7	sp|P19623|SPEE_HUMAN Spermidine synthase OS=Homo sapiens OX=9606 GN=SRM PE=1 SV=1	Spermidine synthase	SRM	3.13465	2.30198	+						7	30.8	82.659	0	0	0	2174600	2548000	0	0	0	0	4098700	3646100	4291200
P20042	14	14	14	sp|P20042|IF2B_HUMAN Eukaryotic translation initiation factor 2 subunit 2 OS=Homo sapiens OX=9606 GN=EIF2S2 PE=1 SV=2	Eukaryotic translation initiation factor 2 subunit 2	EIF2S2	3.79663	2.81215	+						14	41.1	263.74	0	0	0	1414800	1462900	1490700	0	0	0	3981600	3798800	3803700
P20073	3	3	3	sp|P20073|ANXA7_HUMAN Annexin A7 OS=Homo sapiens OX=9606 GN=ANXA7 PE=1 SV=3	Annexin A7	ANXA7	3.04182	1.53917	+						3	7.2	58.808	0	0	0	0	0	0	0	0	0	2238300	2317700	1939100
P20290	3	3	3	sp|P20290|BTF3_HUMAN Transcription factor BTF3 OS=Homo sapiens OX=9606 GN=BTF3 PE=1 SV=1	Transcription factor BTF3	BTF3	3.68908	2.82837	+						3	25.2	123.3	0	0	0	0	0	0	0	0	0	3314600	4607800	3893300
P20618	6	6	6	sp|P20618|PSB1_HUMAN Proteasome subunit beta type-1 OS=Homo sapiens OX=9606 GN=PSMB1 PE=1 SV=2	Proteasome subunit beta type-1	PSMB1	5.44927	2.81412	+						6	32.4	141.58	0	0	0	0	2798700	2160700	0	0	0	4675100	5258700	5237200
P20700	36	36	34	sp|P20700|LMNB1_HUMAN Lamin-B1 OS=Homo sapiens OX=9606 GN=LMNB1 PE=1 SV=2	Lamin-B1	LMNB1	4.59396	3.40371	+						36	61.9	323.31	0	0	0	2275900	2066900	2401100	0	0	0	6307200	6147500	5946200
P21333	72	72	66	sp|P21333|FLNA_HUMAN Filamin-A OS=Homo sapiens OX=9606 GN=FLNA PE=1 SV=4	Filamin-A	FLNA	6.21705	11.8145	+						72	38.6	323.31	3287900	3015600	3066900	2052500000	2173800000	2146400000	0	0	0	2043100000	2066200000	2213600000
P21579	10	10	7	sp|P21579|SYT1_HUMAN Synaptotagmin-1 OS=Homo sapiens OX=9606 GN=SYT1 PE=1 SV=1	Synaptotagmin-1	SYT1	4.10819	3.70749		+					10	29.4	48.603	0	0	0	0	0	0	0	0	0	5365300	5920900	5285700
P21796	15	15	15	sp|P21796|VDAC1_HUMAN Voltage-dependent anion-selective channel protein 1 OS=Homo sapiens OX=9606 GN=VDAC1 PE=1 SV=2	Voltage-dependent anion-selective channel protein 1	VDAC1	1.86157	3.21177	+						15	66.1	323.31	0	0	0	2440700	2729300	2906700	1828200	1448600	0	10124000	8715000	8105500
P21926	5	5	5	sp|P21926|CD9_HUMAN CD9 antigen OS=Homo sapiens OX=9606 GN=CD9 PE=1 SV=4	CD9 antigen	CD9	4.15407	6.04788		+					5	12.3	42.146	0	0	0	0	0	0	0	0	0	46935000	44448000	40337000
P22102	20	20	20	sp|P22102|PUR2_HUMAN Trifunctional purine biosynthetic protein adenosine-3 OS=Homo sapiens OX=9606 GN=GART PE=1 SV=1	Trifunctional purine biosynthetic protein adenosine-3;Phosphoribosylamine--glycine ligase;Phosphoribosylformylglycinamidine cyclo-ligase;Phosphoribosylglycinamide formyltransferase	GART	2.60761	1.62724	+						20	27.1	72.901	0	0	0	1707800	1727000	2086500	0	0	0	2570500	2777600	2511900
P22234	16	16	16	sp|P22234|PUR6_HUMAN Bifunctional phosphoribosylaminoimidazole carboxylase/phosphoribosylaminoimidazole succinocarboxamide synthetase OS=Homo sapiens OX=9606 GN=PAICS PE=1 SV=3	Multifunctional protein ADE2;Phosphoribosylaminoimidazole-succinocarboxamide synthase;Phosphoribosylaminoimidazole carboxylase	PAICS	3.92376	1.45784	+						16	40.7	323.31	6145500	6631700	6384400	12034000	12627000	10946000	8869900	9606600	7666300	23538000	24605000	23380000
P22307	12	12	12	sp|P22307|SCP2_HUMAN Sterol carrier protein 2 OS=Homo sapiens OX=9606 GN=SCP2 PE=1 SV=2	Non-specific lipid-transfer protein	SCP2	3.41722	2.42371	+						12	22.1	52.374	0	0	0	0	0	0	0	0	0	2655400	2906900	3546600
P22314	31	31	31	sp|P22314|UBA1_HUMAN Ubiquitin-like modifier-activating enzyme 1 OS=Homo sapiens OX=9606 GN=UBA1 PE=1 SV=3	Ubiquitin-like modifier-activating enzyme 1	UBA1	3.98959	3.51319	+						31	36	323.31	2544800	1978000	2375500	10702000	12502000	11881000	1473200	937630	1510000	14081000	15458000	14263000
P22392;O60361	10;7	10;7	6;5	sp|P22392|NDKB_HUMAN Nucleoside diphosphate kinase B OS=Homo sapiens OX=9606 GN=NME2 PE=1 SV=1;sp|O60361|NDK8_HUMAN Putative nucleoside diphosphate kinase OS=Homo sapiens OX=9606 GN=NME2P1 PE=5 SV=1	Nucleoside diphosphate kinase B;Putative nucleoside diphosphate kinase	NME2;NME2P1	6.3306	3.90923	+						10	76.3	49.062	0	0	0	8254600	4793200	7533700	1157000	1239200	1347000	19081000	18379000	18677000
P22626	20	20	19	sp|P22626|ROA2_HUMAN Heterogeneous nuclear ribonucleoproteins A2/B1 OS=Homo sapiens OX=9606 GN=HNRNPA2B1 PE=1 SV=2	Heterogeneous nuclear ribonucleoproteins A2/B1	HNRNPA2B1	5.76784	2.45825	+						20	63.7	323.31	3439600	3837400	3851300	28747000	22919000	26811000	11357000	10777000	10287000	62576000	57241000	58339000
P22670	9	9	9	sp|P22670|RFX1_HUMAN MHC class II regulatory factor RFX1 OS=Homo sapiens OX=9606 GN=RFX1 PE=1 SV=2	MHC class II regulatory factor RFX1	RFX1	6.23505	2.72504		+					9	16.5	111.05	0	0	0	0	0	0	0	0	0	4221300	4594000	4620600
P22695	7	7	7	sp|P22695|QCR2_HUMAN Cytochrome b-c1 complex subunit 2, mitochondrial OS=Homo sapiens OX=9606 GN=UQCRC2 PE=1 SV=3	Cytochrome b-c1 complex subunit 2, mitochondrial	UQCRC2	2.61686	2.81807	+						7	22.7	323.31	0	0	0	0	0	0	0	0	0	3627100	4229500	3983800
P23229	19	19	19	sp|P23229|ITA6_HUMAN Integrin alpha-6 OS=Homo sapiens OX=9606 GN=ITGA6 PE=1 SV=5	Integrin alpha-6;Integrin alpha-6 heavy chain;Integrin alpha-6 light chain;Processed integrin alpha-6	ITGA6	4.58229	2.56937		+					19	21.6	176.11	0	0	0	0	0	0	0	0	0	4495400	4707200	4731000
P23246	20	20	19	sp|P23246|SFPQ_HUMAN Splicing factor, proline- and glutamine-rich OS=Homo sapiens OX=9606 GN=SFPQ PE=1 SV=2	Splicing factor, proline- and glutamine-rich	SFPQ	5.29387	3.53884	+						20	26.2	217.65	1264300	1678400	0	4660200	4718600	4221000	0	0	0	7941100	7988600	8010400
P23284	13	13	13	sp|P23284|PPIB_HUMAN Peptidyl-prolyl cis-trans isomerase B OS=Homo sapiens OX=9606 GN=PPIB PE=1 SV=2	Peptidyl-prolyl cis-trans isomerase B	PPIB	4.08539	2.10518	+						13	54.6	323.31	888030	1250200	0	6157600	5420100	6143000	4950100	3981700	5323700	20704000	19535000	20663000
P23396	20	20	20	sp|P23396|RS3_HUMAN 40S ribosomal protein S3 OS=Homo sapiens OX=9606 GN=RPS3 PE=1 SV=2	40S ribosomal protein S3	RPS3	4.61648	2.37604	+						20	79	323.31	5110900	5562400	4921600	10452000	9579600	11715000	5277100	4883700	6139700	29876000	27166000	27272000
P23526	16	16	16	sp|P23526|SAHH_HUMAN Adenosylhomocysteinase OS=Homo sapiens OX=9606 GN=AHCY PE=1 SV=4	Adenosylhomocysteinase	AHCY	4.6854	2.43105	+						16	35.6	323.31	2332800	4105100	1807700	4483300	3756200	4745100	2118000	2093900	1701700	10909000	10451000	10382000
P23528	11	11	7	sp|P23528|COF1_HUMAN Cofilin-1 OS=Homo sapiens OX=9606 GN=CFL1 PE=1 SV=3	Cofilin-1	CFL1	3.63673	1.61538	+						11	65.1	323.31	0	12485000	12203000	16127000	16904000	20646000	50197000	42112000	56353000	157810000	143400000	151410000
P23763	2	1	1	sp|P23763|VAMP1_HUMAN Vesicle-associated membrane protein 1 OS=Homo sapiens OX=9606 GN=VAMP1 PE=1 SV=1	Vesicle-associated membrane protein 1	VAMP1	1.70267	1.04913	+						2	19.5	44.144	0	0	0	0	0	0	0	0	0	1633000	1805800	1780800
P24534	6	5	5	sp|P24534|EF1B_HUMAN Elongation factor 1-beta OS=Homo sapiens OX=9606 GN=EEF1B2 PE=1 SV=3	Elongation factor 1-beta	EEF1B2	3.12563	2.90025	+						6	37.3	323.31	0	0	0	6032700	6371900	5100000	3885500	3443300	1978400	25098000	20630000	21271000
P24752	14	14	14	sp|P24752|THIL_HUMAN Acetyl-CoA acetyltransferase, mitochondrial OS=Homo sapiens OX=9606 GN=ACAT1 PE=1 SV=1	Acetyl-CoA acetyltransferase, mitochondrial	ACAT1	2.93521	2.29346	+						14	48.7	323.31	1305100	1375000	1585000	5420900	5367600	5819400	2220200	1462400	2821000	10286000	10254000	10231000
P25205	26	26	26	sp|P25205|MCM3_HUMAN DNA replication licensing factor MCM3 OS=Homo sapiens OX=9606 GN=MCM3 PE=1 SV=3	DNA replication licensing factor MCM3	MCM3	6.04821	4.33072	+						26	37.1	323.31	0	0	0	4127900	4345900	4344100	0	0	0	10351000	10380000	11483000
P25311	4	4	4	sp|P25311|ZA2G_HUMAN Zinc-alpha-2-glycoprotein OS=Homo sapiens OX=9606 GN=AZGP1 PE=1 SV=2	Zinc-alpha-2-glycoprotein	AZGP1	2.99513	2.5585						+	4	15.1	16.842	0	0	0	0	1860800	1599400	0	0	0	3117100	3026900	3140200
P25398	5	5	5	sp|P25398|RS12_HUMAN 40S ribosomal protein S12 OS=Homo sapiens OX=9606 GN=RPS12 PE=1 SV=3	40S ribosomal protein S12	RPS12	3.96837	6.51643	+						5	48.5	323.31	0	0	0	7972000	13637000	10855000	0	0	0	59723000	72671000	66789000
P25445	7	7	7	sp|P25445|TNR6_HUMAN Tumor necrosis factor receptor superfamily member 6 OS=Homo sapiens OX=9606 GN=FAS PE=1 SV=1	Tumor necrosis factor receptor superfamily member 6	FAS	3.02532	3.43201		+					7	25.4	187.28	0	0	0	0	0	0	0	0	0	6406500	6132200	6574900
P25685	11	11	11	sp|P25685|DNJB1_HUMAN DnaJ homolog subfamily B member 1 OS=Homo sapiens OX=9606 GN=DNAJB1 PE=1 SV=4	DnaJ homolog subfamily B member 1	DNAJB1	3.33745	2.30784				+			11	35	44.513	0	0	0	1428100	0	1170900	0	0	0	3885300	4241100	4657000
P25705	26	26	26	sp|P25705|ATPA_HUMAN ATP synthase subunit alpha, mitochondrial OS=Homo sapiens OX=9606 GN=ATP5F1A PE=1 SV=1	ATP synthase subunit alpha, mitochondrial	ATP5A1	6.01575	2.79258	+						26	44.1	323.31	1713900	1855400	1646900	7235800	7335000	7436200	2819300	2527900	2756800	18632000	18095000	19384000
P25786	8	8	8	sp|P25786|PSA1_HUMAN Proteasome subunit alpha type-1 OS=Homo sapiens OX=9606 GN=PSMA1 PE=1 SV=1	Proteasome subunit alpha type-1	PSMA1	3.82947	3.77601	+						8	30	58.069	0	0	0	4339500	4015200	4411700	0	0	0	10938000	9485800	9591500
P25787	6	6	6	sp|P25787|PSA2_HUMAN Proteasome subunit alpha type-2 OS=Homo sapiens OX=9606 GN=PSMA2 PE=1 SV=2	Proteasome subunit alpha type-2	PSMA2	3.92972	3.95401	+						6	26.1	35.385	0	0	0	1810500	0	1482400	0	0	0	7547200	8905200	9521500
P25788	5	5	5	sp|P25788|PSA3_HUMAN Proteasome subunit alpha type-3 OS=Homo sapiens OX=9606 GN=PSMA3 PE=1 SV=2	Proteasome subunit alpha type-3	PSMA3	3.33575	3.71142	+						5	23.1	257.9	0	0	0	1927400	1937800	2153100	0	0	0	7844400	6258500	6825700
P25789	6	6	6	sp|P25789|PSA4_HUMAN Proteasome subunit alpha type-4 OS=Homo sapiens OX=9606 GN=PSMA4 PE=1 SV=1	Proteasome subunit alpha type-4	PSMA4	2.99103	3.36169	+						6	19.2	13.952	0	0	0	3134200	2726700	3460600	0	0	0	7792600	7488700	6545300
P26038	20	20	12	sp|P26038|MOES_HUMAN Moesin OS=Homo sapiens OX=9606 GN=MSN PE=1 SV=3	Moesin	MSN	4.44139	2.36556	+						20	35.2	132.34	0	0	0	0	0	0	0	0	0	3199900	3578800	3360400
P26368	9	9	9	sp|P26368|U2AF2_HUMAN Splicing factor U2AF 65 kDa subunit OS=Homo sapiens OX=9606 GN=U2AF2 PE=1 SV=4	Splicing factor U2AF 65 kDa subunit	U2AF2	3.96566	3.05284	+						9	31.4	149.97	0	0	0	2509400	0	2756900	0	0	0	5256000	5629100	6324500
P26373	8	8	8	sp|P26373|RL13_HUMAN 60S ribosomal protein L13 OS=Homo sapiens OX=9606 GN=RPL13 PE=1 SV=4	60S ribosomal protein L13	RPL13	3.67286	1.54532	+						8	36	283.81	1550600	2281400	2178500	1476000	1796200	0	2434600	2989900	2271900	7593800	7266100	7452000
P26599	17	17	14	sp|P26599|PTBP1_HUMAN Polypyrimidine tract-binding protein 1 OS=Homo sapiens OX=9606 GN=PTBP1 PE=1 SV=2	Polypyrimidine tract-binding protein 1	PTBP1	4.92092	4.87143		+					17	45.2	323.31	0	0	0	5187300	4659500	5238400	0	0	0	14987000	14348000	15962000
P26639	17	17	16	sp|P26639|SYTC_HUMAN Threonine--tRNA ligase 1, cytoplasmic OS=Homo sapiens OX=9606 GN=TARS1 PE=1 SV=3	Threonine--tRNA ligase, cytoplasmic	TARS	2.20801	2.02133	+						17	27.7	131.31	0	0	0	2605500	2789100	2858000	0	0	0	2428000	2698600	2182600
P26640	15	15	15	sp|P26640|SYVC_HUMAN Valine--tRNA ligase OS=Homo sapiens OX=9606 GN=VARS1 PE=1 SV=4	Valine--tRNA ligase	VARS	2.50708	1.90582	+						15	15.7	94.696	0	0	0	1460300	1523600	1876300	0	0	0	2589500	2648600	2699300
P26641	13	13	13	sp|P26641|EF1G_HUMAN Elongation factor 1-gamma OS=Homo sapiens OX=9606 GN=EEF1G PE=1 SV=3	Elongation factor 1-gamma	EEF1G	5.42679	2.17714	+						13	28.6	323.31	5732800	5605500	6083600	20290000	18300000	20035000	16740000	18550000	17059000	81808000	74553000	80342000
P27105	14	14	14	sp|P27105|STOM_HUMAN Stomatin OS=Homo sapiens OX=9606 GN=STOM PE=1 SV=3	Erythrocyte band 7 integral membrane protein	STOM	6.67825	6.63772		+					14	60.8	323.31	0	0	0	0	0	0	2551400	3024200	2481100	260280000	269080000	269880000
P27348	10	6	6	sp|P27348|1433T_HUMAN 14-3-3 protein theta OS=Homo sapiens OX=9606 GN=YWHAQ PE=1 SV=1	14-3-3 protein theta	YWHAQ	4.80527	4.03545	+						10	40.4	323.31	0	0	0	0	0	0	0	0	0	9714500	8628800	7769600
P27635;Q96L21	4;1	4;1	4;1	sp|P27635|RL10_HUMAN 60S ribosomal protein L10 OS=Homo sapiens OX=9606 GN=RPL10 PE=1 SV=5	60S ribosomal protein L10	RPL10	3.94327	3.49464	+						4	19.6	147.66	0	0	0	3752000	4106100	5344900	0	0	0	7105400	6175800	8766000
P27694	16	16	16	sp|P27694|RFA1_HUMAN Replication protein A 70 kDa DNA-binding subunit OS=Homo sapiens OX=9606 GN=RPA1 PE=1 SV=2	Replication protein A 70 kDa DNA-binding subunit;Replication protein A 70 kDa DNA-binding subunit, N-terminally processed	RPA1	1.54325	1.86768	+						16	31	103.58	0	0	0	1441400	1453100	1743900	0	0	0	2819700	2392800	2918000
P27695	6	6	6	sp|P27695|APEX1_HUMAN DNA-(apurinic or apyrimidinic site) endonuclease OS=Homo sapiens OX=9606 GN=APEX1 PE=1 SV=2	DNA-(apurinic or apyrimidinic site) lyase;DNA-(apurinic or apyrimidinic site) lyase, mitochondrial	APEX1	4.69689	2.80711	+						6	22	224.92	0	0	0	1944200	2156100	2218800	0	0	0	3933200	4202900	4518000
P27708;P31327	32;1	32;1	32;1	sp|P27708|PYR1_HUMAN CAD protein OS=Homo sapiens OX=9606 GN=CAD PE=1 SV=3	CAD protein;Glutamine-dependent carbamoyl-phosphate synthase;Aspartate carbamoyltransferase;Dihydroorotase	CAD	3.91832	2.30597	+						32	19	244.01	1869000	0	2049400	3055000	4314200	3907700	0	0	0	3157000	3796200	3846900
P27797	14	14	14	sp|P27797|CALR_HUMAN Calreticulin OS=Homo sapiens OX=9606 GN=CALR PE=1 SV=1	Calreticulin	CALR	4.50943	3.31544	+						14	34.8	161.59	0	0	0	4344400	4340400	3610300	0	0	0	7187200	6492400	6271500
P27816	36	36	36	sp|P27816|MAP4_HUMAN Microtubule-associated protein 4 OS=Homo sapiens OX=9606 GN=MAP4 PE=1 SV=3	Microtubule-associated protein 4	MAP4	6.41509	2.19676	+						36	40.9	323.31	0	0	0	1846600	2020800	2085000	3661300	3823600	3556300	16981000	16476000	17146000
P27824	34	34	34	sp|P27824|CALX_HUMAN Calnexin OS=Homo sapiens OX=9606 GN=CANX PE=1 SV=2	Calnexin	CANX	6.46527	6.52017		+					34	42.9	323.31	0	0	0	4945900	4866800	4743400	3519800	2889600	3407000	318810000	296150000	283780000
P28070	5	5	5	sp|P28070|PSB4_HUMAN Proteasome subunit beta type-4 OS=Homo sapiens OX=9606 GN=PSMB4 PE=1 SV=4	Proteasome subunit beta type-4	PSMB4	2.39582	0.954421				+			5	28	46.048	0	0	0	0	0	0	2216500	2217700	1607100	4066200	3668000	3854100
P28074	12	12	12	sp|P28074|PSB5_HUMAN Proteasome subunit beta type-5 OS=Homo sapiens OX=9606 GN=PSMB5 PE=1 SV=3	Proteasome subunit beta type-5	PSMB5	2.8068	2.47649	+						12	45.6	232.67	0	0	0	1138000	1177000	1162200	0	0	0	3696600	3447600	3586400
P28331	13	13	13	sp|P28331|NDUS1_HUMAN NADH-ubiquinone oxidoreductase 75 kDa subunit, mitochondrial OS=Homo sapiens OX=9606 GN=NDUFS1 PE=1 SV=3	NADH-ubiquinone oxidoreductase 75 kDa subunit, mitochondrial	NDUFS1	2.61515	1.7498	+						13	24.5	69.957	0	0	0	1711700	1217500	1517400	0	0	0	2222300	3006400	2652000
P28482	7	7	5	sp|P28482|MK01_HUMAN Mitogen-activated protein kinase 1 OS=Homo sapiens OX=9606 GN=MAPK1 PE=1 SV=3	Mitogen-activated protein kinase 1	MAPK1	2.71241	2.51945	+						7	19.7	46.117	0	0	0	824740	1190100	1142200	0	0	0	3419900	3633100	4480400
P29401	20	20	20	sp|P29401|TKT_HUMAN Transketolase OS=Homo sapiens OX=9606 GN=TKT PE=1 SV=3	Transketolase	TKT	3.4146	2.76406	+						20	41.6	323.31	2893800	3008700	3193800	15509000	15416000	15830000	2503100	3569900	1989500	18767000	17896000	16593000
P29692	12	12	11	sp|P29692|EF1D_HUMAN Elongation factor 1-delta OS=Homo sapiens OX=9606 GN=EEF1D PE=1 SV=5	Elongation factor 1-delta	EEF1D	2.77636	2.25481	+						12	54.8	323.31	0	0	0	2454900	1890600	2304300	1614700	925980	822950	5104000	5114000	5125000
P29992;O95837	16;4	16;4	10;1	sp|P29992|GNA11_HUMAN Guanine nucleotide-binding protein subunit alpha-11 OS=Homo sapiens OX=9606 GN=GNA11 PE=1 SV=2	Guanine nucleotide-binding protein subunit alpha-11	GNA11	5.00503	6.77562	+						16	47.6	323.31	0	0	0	0	0	0	0	0	0	87841000	91717000	96746000
P30040	8	8	8	sp|P30040|ERP29_HUMAN Endoplasmic reticulum resident protein 29 OS=Homo sapiens OX=9606 GN=ERP29 PE=1 SV=4	Endoplasmic reticulum resident protein 29	ERP29	4.27895	2.81505	+						8	39.1	138.68	0	0	0	0	0	0	1306500	0	1427600	8692600	8261000	9188400
P30041	13	13	13	sp|P30041|PRDX6_HUMAN Peroxiredoxin-6 OS=Homo sapiens OX=9606 GN=PRDX6 PE=1 SV=3	Peroxiredoxin-6	PRDX6	1.44159	2.89685	+						13	59.8	300.41	0	0	0	3040700	2853600	0	2455100	1932200	0	8739800	8133400	8716900
P30044	7	7	7	sp|P30044|PRDX5_HUMAN Peroxiredoxin-5, mitochondrial OS=Homo sapiens OX=9606 GN=PRDX5 PE=1 SV=4	Peroxiredoxin-5, mitochondrial	PRDX5	3.40066	1.12082		+					7	37.4	212.21	0	0	0	0	0	0	4154100	4521200	5048200	9148400	10051000	10605000
P30048	7	7	7	sp|P30048|PRDX3_HUMAN Thioredoxin-dependent peroxide reductase, mitochondrial OS=Homo sapiens OX=9606 GN=PRDX3 PE=1 SV=3	Thioredoxin-dependent peroxide reductase, mitochondrial	PRDX3	4.08341	3.29973		+					7	30.9	252.83	0	0	0	4945100	4416300	4645700	0	0	0	8996300	9418400	8147400
P30050	6	6	6	sp|P30050|RL12_HUMAN 60S ribosomal protein L12 OS=Homo sapiens OX=9606 GN=RPL12 PE=1 SV=1	60S ribosomal protein L12	RPL12	3.97315	2.49868		+					6	54.5	323.31	0	2439100	2734100	27393000	16200000	17118000	13894000	9781200	12542000	63559000	65798000	73575000
P30084	9	9	9	sp|P30084|ECHM_HUMAN Enoyl-CoA hydratase, mitochondrial OS=Homo sapiens OX=9606 GN=ECHS1 PE=1 SV=4	Enoyl-CoA hydratase, mitochondrial	ECHS1	6.09416	4.01062	+						9	36.6	187.93	0	0	0	3131300	3039200	5124900	1091700	1159800	1245200	18200000	17955000	20203000
P30086	8	8	8	sp|P30086|PEBP1_HUMAN Phosphatidylethanolamine-binding protein 1 OS=Homo sapiens OX=9606 GN=PEBP1 PE=1 SV=3	Phosphatidylethanolamine-binding protein 1;Hippocampal cholinergic neurostimulating peptide	PEBP1	1.93946	3.01215	+						8	49.7	323.31	0	0	0	2413600	2778300	2331000	2643800	2464000	0	14116000	12742000	11883000
P30101	22	22	22	sp|P30101|PDIA3_HUMAN Protein disulfide-isomerase A3 OS=Homo sapiens OX=9606 GN=PDIA3 PE=1 SV=4	Protein disulfide-isomerase A3	PDIA3	3.6666	3.01243	+						22	43.8	323.31	0	0	0	6713200	6841200	6874400	1438100	0	931490	8323400	8576900	8348200
P30153	12	12	10	sp|P30153|2AAA_HUMAN Serine/threonine-protein phosphatase 2A 65 kDa regulatory subunit A alpha isoform OS=Homo sapiens OX=9606 GN=PPP2R1A PE=1 SV=4	Serine/threonine-protein phosphatase 2A 65 kDa regulatory subunit A alpha isoform	PPP2R1A	4.64136	4.969	+						12	24.3	103.07	0	0	0	8209500	9315900	9454400	0	0	0	18532000	17470000	15600000
P30405	4	4	3	sp|P30405|PPIF_HUMAN Peptidyl-prolyl cis-trans isomerase F, mitochondrial OS=Homo sapiens OX=9606 GN=PPIF PE=1 SV=1	Peptidyl-prolyl cis-trans isomerase F, mitochondrial	PPIF	3.85658	2.3109		+					4	26.6	74.071	0	0	0	0	0	0	0	0	0	3398600	3465400	3733600
P30520;Q8N142	11;1	11;1	11;1	sp|P30520|PURA2_HUMAN Adenylosuccinate synthetase isozyme 2 OS=Homo sapiens OX=9606 GN=ADSS2 PE=1 SV=3	Adenylosuccinate synthetase isozyme 2	ADSS	4.78227	2.43651	+						11	29.2	69.729	0	0	0	2761400	2660100	2772000	1223200	1056000	1262400	6562700	5869100	6715700
P30566	9	9	9	sp|P30566|PUR8_HUMAN Adenylosuccinate lyase OS=Homo sapiens OX=9606 GN=ADSL PE=1 SV=2	Adenylosuccinate lyase	ADSL	2.46773	2.10024	+						9	18.6	226.46	0	0	0	1238700	1499900	1526500	0	0	0	2706000	2857200	2845700
P30825	5	4	4	sp|P30825|CTR1_HUMAN High affinity cationic amino acid transporter 1 OS=Homo sapiens OX=9606 GN=SLC7A1 PE=1 SV=1	High affinity cationic amino acid transporter 1	SLC7A1	3.86193	3.47782	+						5	7	181.14	0	0	0	0	0	0	0	0	0	8024400	7406900	6573900
P31150	14	10	10	sp|P31150|GDIA_HUMAN Rab GDP dissociation inhibitor alpha OS=Homo sapiens OX=9606 GN=GDI1 PE=1 SV=2	Rab GDP dissociation inhibitor alpha	GDI1	2.46071	2.46108	+						14	42.1	96.695	0	0	0	1220700	0	2092500	0	0	0	3076100	3507800	4844500
P31153	9	9	9	sp|P31153|METK2_HUMAN S-adenosylmethionine synthase isoform type-2 OS=Homo sapiens OX=9606 GN=MAT2A PE=1 SV=1	S-adenosylmethionine synthase isoform type-2	MAT2A	2.29194	1.95825	+						9	19	29.775	0	0	0	1390300	1384700	1599100	0	0	0	2895000	2859900	3334800
P31689	8	8	8	sp|P31689|DNJA1_HUMAN DnaJ homolog subfamily A member 1 OS=Homo sapiens OX=9606 GN=DNAJA1 PE=1 SV=2	DnaJ homolog subfamily A member 1	DNAJA1	2.64959	2.95029	+						8	31.5	122.84	0	0	0	4192000	2402500	2348700	0	0	0	5351200	5266300	6019600
P31930	9	9	8	sp|P31930|QCR1_HUMAN Cytochrome b-c1 complex subunit 1, mitochondrial OS=Homo sapiens OX=9606 GN=UQCRC1 PE=1 SV=3	Cytochrome b-c1 complex subunit 1, mitochondrial	UQCRC1	3.57228	2.04437	+						9	22.9	85.038	0	0	0	1455400	0	1695900	0	0	0	2768900	3724500	3016100
P31939	18	18	18	sp|P31939|PUR9_HUMAN Bifunctional purine biosynthesis protein ATIC OS=Homo sapiens OX=9606 GN=ATIC PE=1 SV=3	Bifunctional purine biosynthesis protein PURH;Phosphoribosylaminoimidazolecarboxamide formyltransferase;IMP cyclohydrolase	ATIC	2.91596	2.55695	+						18	37.7	151.39	0	0	0	2897400	3175800	2992000	0	0	0	4486100	4630900	4377600
P31942	9	9	9	sp|P31942|HNRH3_HUMAN Heterogeneous nuclear ribonucleoprotein H3 OS=Homo sapiens OX=9606 GN=HNRNPH3 PE=1 SV=2	Heterogeneous nuclear ribonucleoprotein H3	HNRNPH3	2.86198	1.42302	+						9	41	323.31	0	0	0	2518400	2485900	2120400	2700300	3812700	3926900	9753600	8719200	9165800
P31943	13	13	9	sp|P31943|HNRH1_HUMAN Heterogeneous nuclear ribonucleoprotein H OS=Homo sapiens OX=9606 GN=HNRNPH1 PE=1 SV=4	Heterogeneous nuclear ribonucleoprotein H;Heterogeneous nuclear ribonucleoprotein H, N-terminally processed	HNRNPH1	4.45729	1.74243	+						13	43	323.31	6901800	7133100	8106400	15224000	16875000	14634000	13967000	16659000	14893000	48127000	50533000	53375000
P31944	7	7	7	sp|P31944|CASPE_HUMAN Caspase-14 OS=Homo sapiens OX=9606 GN=CASP14 PE=1 SV=2	Caspase-14;Caspase-14 subunit p17, mature form;Caspase-14 subunit p10, mature form;Caspase-14 subunit p20, intermediate form;Caspase-14 subunit p8, intermediate form	CASP14	4.84263	2.22227			+				7	26.4	33.371	0	0	0	1691300	1801400	2220500	0	0	0	3279000	3807200	3434000
P31946	13	9	7	sp|P31946|1433B_HUMAN 14-3-3 protein beta/alpha OS=Homo sapiens OX=9606 GN=YWHAB PE=1 SV=3	14-3-3 protein beta/alpha;14-3-3 protein beta/alpha, N-terminally processed	YWHAB	4.62585	2.6064	+						13	57.3	323.31	0	0	0	2198500	1564900	2035200	1525500	1575200	1239500	8648700	9273300	8387400
P31948	26	26	26	sp|P31948|STIP1_HUMAN Stress-induced-phosphoprotein 1 OS=Homo sapiens OX=9606 GN=STIP1 PE=1 SV=1	Stress-induced-phosphoprotein 1	STIP1	4.51076	5.37549	+						26	47.3	323.31	3962500	4380400	4537600	9784900	9281000	10244000	0	0	0	18080000	17117000	17961000
P31949	2	2	2	sp|P31949|S10AB_HUMAN Protein S100-A11 OS=Homo sapiens OX=9606 GN=S100A11 PE=1 SV=2	Protein S100-A11;Protein S100-A11, N-terminally processed	S100A11	2.70321	2.91114	+						2	15.2	2.4143	0	0	0	0	0	0	0	0	0	5490700	5327600	5511800
P32119	11	10	10	sp|P32119|PRDX2_HUMAN Peroxiredoxin-2 OS=Homo sapiens OX=9606 GN=PRDX2 PE=1 SV=5	Peroxiredoxin-2	PRDX2	5.6019	2.9009	+						11	40.9	129.83	1899900	2163600	1648400	7791900	7684900	8213600	3211700	2777500	2916400	23229000	22149000	21068000
P32969	6	6	6	sp|P32969|RL9_HUMAN 60S ribosomal protein L9 OS=Homo sapiens OX=9606 GN=RPL9P9 PE=1 SV=1	60S ribosomal protein L9	RPL9	4.78665	6.17375	+						6	47.4	323.31	0	0	0	9743400	12074000	9154400	0	0	0	44229000	45258000	49250000
P33176;O60282;Q12840	26;6;5	26;6;5	26;6;5	sp|P33176|KINH_HUMAN Kinesin-1 heavy chain OS=Homo sapiens OX=9606 GN=KIF5B PE=1 SV=1	Kinesin-1 heavy chain	KIF5B	2.60875	2.0441	+						26	35.1	323.31	0	0	0	2041800	2190000	1928200	0	0	0	2506500	2779600	3006500
P33240	9	9	4	sp|P33240|CSTF2_HUMAN Cleavage stimulation factor subunit 2 OS=Homo sapiens OX=9606 GN=CSTF2 PE=1 SV=1	Cleavage stimulation factor subunit 2	CSTF2	2.41849	2.23573	+						9	21.5	75.157	0	0	0	0	0	0	0	0	0	2327100	3050400	3312200
P33316	6	6	6	sp|P33316|DUT_HUMAN Deoxyuridine 5-triphosphate nucleotidohydrolase, mitochondrial OS=Homo sapiens OX=9606 GN=DUT PE=1 SV=4	Deoxyuridine 5-triphosphate nucleotidohydrolase, mitochondrial	DUT	2.2081	2.53535	+						6	31.7	180.14	0	0	0	0	0	0	0	0	0	3206700	2722700	3171500
P33991	18	18	18	sp|P33991|MCM4_HUMAN DNA replication licensing factor MCM4 OS=Homo sapiens OX=9606 GN=MCM4 PE=1 SV=5	DNA replication licensing factor MCM4	MCM4	3.19327	2.31774	+						18	26.2	148.37	0	0	0	4656400	3985400	4103000	0	0	0	3599400	3444700	3398800
P33993	20	20	20	sp|P33993|MCM7_HUMAN DNA replication licensing factor MCM7 OS=Homo sapiens OX=9606 GN=MCM7 PE=1 SV=4	DNA replication licensing factor MCM7	MCM7	4.98877	2.14059	+						20	32.3	177.42	0	0	0	2570900	2341000	2157600	0	0	0	3693800	3107300	3523300
P34897	13	13	12	sp|P34897|GLYM_HUMAN Serine hydroxymethyltransferase, mitochondrial OS=Homo sapiens OX=9606 GN=SHMT2 PE=1 SV=3	Serine hydroxymethyltransferase, mitochondrial	SHMT2	3.53546	3.5382		+					13	27.8	112.56	0	0	0	6783700	7220100	8650400	0	0	0	6938500	5973900	6244900
P34932	36	36	35	sp|P34932|HSP74_HUMAN Heat shock 70 kDa protein 4 OS=Homo sapiens OX=9606 GN=HSPA4 PE=1 SV=4	Heat shock 70 kDa protein 4	HSPA4	5.10236	2.3347	+						36	56	323.31	904440	1147100	1072000	4429100	4437500	4632400	878730	1012500	1034700	4788300	5103300	4835900
P35232	17	17	17	sp|P35232|PHB1_HUMAN Prohibitin 1 OS=Homo sapiens OX=9606 GN=PHB1 PE=1 SV=1	Prohibitin	PHB	5.02275	2.63824	+						17	64.3	323.31	1191300	1639700	1424100	6468700	6566100	6219900	5614600	4832100	4867000	31377000	34302000	29604000
P35241	19	11	10	sp|P35241|RADI_HUMAN Radixin OS=Homo sapiens OX=9606 GN=RDX PE=1 SV=1	Radixin	RDX	3.01907	1.44873	+						19	29.2	33.478	0	0	0	0	0	0	0	0	0	1814700	2294600	1763700
P35268	4	4	4	sp|P35268|RL22_HUMAN 60S ribosomal protein L22 OS=Homo sapiens OX=9606 GN=RPL22 PE=1 SV=2	60S ribosomal protein L22	RPL22	6.66973	2.11732	+						4	31.2	323.31	3700500	3436900	0	13486000	14969000	15756000	11415000	11577000	10935000	48757000	50077000	48344000
P35606	18	18	18	sp|P35606|COPB2_HUMAN Coatomer subunit beta OS=Homo sapiens OX=9606 GN=COPB2 PE=1 SV=2	Coatomer subunit beta	COPB2	2.97923	1.87303	+						18	24.2	154.29	0	0	0	2128700	2031200	2120000	0	0	0	2963600	2629100	2494900
P35637	7	7	5	sp|P35637|FUS_HUMAN RNA-binding protein FUS OS=Homo sapiens OX=9606 GN=FUS PE=1 SV=1	RNA-binding protein FUS	FUS	4.73639	3.86662	+						7	13.9	103.34	0	0	0	3327500	3542800	4234200	0	0	0	9564500	9004000	7986000
P35659	8	8	8	sp|P35659|DEK_HUMAN Protein DEK OS=Homo sapiens OX=9606 GN=DEK PE=1 SV=1	Protein DEK	DEK	4.32693	2.82418	+						8	24.3	147.81	0	0	0	0	0	0	0	0	0	5456500	6614300	6270900
P35998	16	16	16	sp|P35998|PRS7_HUMAN 26S proteasome regulatory subunit 7 OS=Homo sapiens OX=9606 GN=PSMC2 PE=1 SV=3	26S protease regulatory subunit 7	PSMC2	2.89909	2.77364	+						16	40.2	323.31	0	0	0	2170600	2279100	2429600	0	0	0	4160500	4311000	4318200
P36542	8	8	8	sp|P36542|ATPG_HUMAN ATP synthase subunit gamma, mitochondrial OS=Homo sapiens OX=9606 GN=ATP5F1C PE=1 SV=1	ATP synthase subunit gamma, mitochondrial	ATP5C1	4.21311	4.71064	+						8	27.2	183.11	0	0	0	0	0	0	0	0	0	21502000	23801000	26023000
P36957	12	12	12	sp|P36957|ODO2_HUMAN Dihydrolipoyllysine-residue succinyltransferase component of 2-oxoglutarate dehydrogenase complex, mitochondrial OS=Homo sapiens OX=9606 GN=DLST PE=1 SV=4	Dihydrolipoyllysine-residue succinyltransferase component of 2-oxoglutarate dehydrogenase complex, mitochondrial	DLST	4.04872	1.92728	+						12	25.2	223.34	0	0	0	977870	1223400	1124600	0	0	0	2302300	2858100	2922600
P37108	6	6	6	sp|P37108|SRP14_HUMAN Signal recognition particle 14 kDa protein OS=Homo sapiens OX=9606 GN=SRP14 PE=1 SV=2	Signal recognition particle 14 kDa protein	SRP14	3.59621	2.25723	+						6	40.4	145.56	0	0	0	1244500	0	899730	0	0	0	3619100	3159300	2808400
P37802;Q9UI15	11;1	11;1	11;1	sp|P37802|TAGL2_HUMAN Transgelin-2 OS=Homo sapiens OX=9606 GN=TAGLN2 PE=1 SV=3	Transgelin-2	TAGLN2	4.45716	2.58922	+						11	61.3	140.53	0	0	0	2747800	2604100	3244700	2240500	2447600	1844100	13741000	12883000	12449000
P37837	12	12	12	sp|P37837|TALDO_HUMAN Transaldolase OS=Homo sapiens OX=9606 GN=TALDO1 PE=1 SV=2	Transaldolase	TALDO1	3.6265	1.69032	+						12	33.5	102.56	0	0	0	2161100	1983000	2308800	2185000	2521500	2995900	8460300	7874700	8327800
P38117	11	11	11	sp|P38117|ETFB_HUMAN Electron transfer flavoprotein subunit beta OS=Homo sapiens OX=9606 GN=ETFB PE=1 SV=3	Electron transfer flavoprotein subunit beta	ETFB	5.09319	2.67227	+						11	44.7	27.701	0	0	0	1872400	1834100	2068400	755380	909020	793430	4950800	5500100	5182000
P38646	26	26	26	sp|P38646|GRP75_HUMAN Stress-70 protein, mitochondrial OS=Homo sapiens OX=9606 GN=HSPA9 PE=1 SV=2	Stress-70 protein, mitochondrial	HSPA9	5.9885	2.36111	+						26	42.1	323.31	1979500	0	2105700	9339500	8233300	8335600	3329400	3038600	3362700	16926000	16528000	16491000
P39023;Q92901	14;1	14;1	14;1	sp|P39023|RL3_HUMAN 60S ribosomal protein L3 OS=Homo sapiens OX=9606 GN=RPL3 PE=1 SV=2	60S ribosomal protein L3	RPL3	7.13997	3.03109	+						14	35.2	98.859	0	0	0	2730000	2553100	3594500	0	0	0	5423800	5850900	5639000
P39748	5	5	5	sp|P39748|FEN1_HUMAN Flap endonuclease 1 OS=Homo sapiens OX=9606 GN=FEN1 PE=1 SV=1	Flap endonuclease 1	FEN1	2.92103	1.74008	+						5	16.6	216.85	0	0	0	1701100	0	1422100	0	0	0	3001200	2649600	2609200
P40227	19	19	14	sp|P40227|TCPZ_HUMAN T-complex protein 1 subunit zeta OS=Homo sapiens OX=9606 GN=CCT6A PE=1 SV=3	T-complex protein 1 subunit zeta	CCT6A	6.24164	3.2205	+						19	40.7	323.31	0	0	0	7221700	7793700	8301500	2012900	2062100	2220500	20581000	19069000	19019000
P40429;Q6NVV1	6;3	6;3	6;3	sp|P40429|RL13A_HUMAN 60S ribosomal protein L13a OS=Homo sapiens OX=9606 GN=RPL13A PE=1 SV=2;sp|Q6NVV1|R13P3_HUMAN Putative 60S ribosomal protein L13a protein RPL13AP3 OS=Homo sapiens OX=9606 GN=RPL13AP3 PE=5 SV=1	60S ribosomal protein L13a;Putative 60S ribosomal protein L13a protein RPL13AP3	RPL13A;RPL13AP3	2.37508	2.43693	+						6	30	35.226	0	1089400	1085000	2087700	2014900	2734400	1706100	0	1585500	6234100	6972200	6913300
P40616	3	3	3	sp|P40616|ARL1_HUMAN ADP-ribosylation factor-like protein 1 OS=Homo sapiens OX=9606 GN=ARL1 PE=1 SV=1	ADP-ribosylation factor-like protein 1	ARL1	2.59015	2.80046	+						3	23.8	17.393	0	0	0	1037700	1070700	0	0	0	0	4154900	3749400	3366300
P40925	9	9	9	sp|P40925|MDHC_HUMAN Malate dehydrogenase, cytoplasmic OS=Homo sapiens OX=9606 GN=MDH1 PE=1 SV=4	Malate dehydrogenase, cytoplasmic	MDH1	5.34428	2.47192	+						9	30.2	172.03	0	0	0	8191600	8271700	9589300	3634500	3225600	3262700	19504000	19132000	17503000
P40926	19	19	19	sp|P40926|MDHM_HUMAN Malate dehydrogenase, mitochondrial OS=Homo sapiens OX=9606 GN=MDH2 PE=1 SV=3	Malate dehydrogenase, mitochondrial	MDH2	5.45355	2.225	+						19	67.5	323.31	3184400	3604600	3826000	14525000	16270000	14060000	12754000	11344000	11589000	55287000	57918000	53505000
P40939	18	18	18	sp|P40939|ECHA_HUMAN Trifunctional enzyme subunit alpha, mitochondrial OS=Homo sapiens OX=9606 GN=HADHA PE=1 SV=2	Trifunctional enzyme subunit alpha, mitochondrial;Long-chain enoyl-CoA hydratase;Long chain 3-hydroxyacyl-CoA dehydrogenase	HADHA	3.50806	3.1304	+						18	28.4	260.07	0	0	0	7236000	5627500	5447600	0	0	0	5514500	5230900	5491200
P41091;Q2VIR3	12;10	12;10	12;10	sp|P41091|IF2G_HUMAN Eukaryotic translation initiation factor 2 subunit 3 OS=Homo sapiens OX=9606 GN=EIF2S3 PE=1 SV=3;sp|Q2VIR3|IF2GL_HUMAN Eukaryotic translation initiation factor 2 subunit 3B OS=Homo sapiens OX=9606 GN=EIF2S3B PE=2 SV=2	Eukaryotic translation initiation factor 2 subunit 3;Putative eukaryotic translation initiation factor 2 subunit 3-like protein	EIF2S3;EIF2S3L	3.8488	2.43784	+						12	32	156.31	0	0	0	1914500	2013700	2288300	0	0	0	3339500	3382900	2954800
P41250	12	12	12	sp|P41250|GARS_HUMAN Glycine--tRNA ligase OS=Homo sapiens OX=9606 GN=GARS1 PE=1 SV=3	Glycine--tRNA ligase	GARS	2.5226	2.04192	+						12	16.9	52.477	0	0	0	1719500	1950600	1836300	0	0	0	3555900	2997300	3345300
P41252	19	19	19	sp|P41252|SYIC_HUMAN Isoleucine--tRNA ligase, cytoplasmic OS=Homo sapiens OX=9606 GN=IARS1 PE=1 SV=2	Isoleucine--tRNA ligase, cytoplasmic	IARS	3.22322	2.75753	+						19	19.1	323.31	0	0	0	3414100	3796500	3883400	0	0	0	5587200	5156900	5729700
P41440	6	6	6	sp|P41440|S19A1_HUMAN Reduced folate transporter OS=Homo sapiens OX=9606 GN=SLC19A1 PE=1 SV=3	Folate transporter 1	SLC19A1	4.34403	2.84386	+						6	15.1	25.912	0	0	0	0	0	0	0	0	0	5750700	6886500	7255400
P41732	2	2	2	sp|P41732|TSN7_HUMAN Tetraspanin-7 OS=Homo sapiens OX=9606 GN=TSPAN7 PE=1 SV=2	Tetraspanin-7	TSPAN7	2.86392	2.79561		+					2	10	323.31	0	0	0	0	0	0	0	0	0	4138200	5225100	4630000
P42126	4	4	4	sp|P42126|ECI1_HUMAN Enoyl-CoA delta isomerase 1, mitochondrial OS=Homo sapiens OX=9606 GN=ECI1 PE=1 SV=1	Enoyl-CoA delta isomerase 1, mitochondrial	ECI1	2.01813	2.98742	+						4	15.2	228.85	0	0	0	2386700	2619600	3091300	4513000	0	4282800	24033000	21949000	21295000
P42167	19	19	9	sp|P42167|LAP2B_HUMAN Lamina-associated polypeptide 2, isoforms beta/gamma OS=Homo sapiens OX=9606 GN=TMPO PE=1 SV=2	Lamina-associated polypeptide 2, isoforms beta/gamma;Thymopoietin;Thymopentin	TMPO	3.8328	1.73254	+						19	55.5	323.31	1246100	1158100	1606300	5295200	4941100	5651100	2908700	3472000	2615800	10071000	10139000	9494100
P42677	3	3	1	sp|P42677|RS27_HUMAN 40S ribosomal protein S27 OS=Homo sapiens OX=9606 GN=RPS27 PE=1 SV=3	40S ribosomal protein S27	RPS27	3.308	3.0747	+						3	38.1	45.53	0	0	0	3676500	0	3788700	0	0	0	8315700	7793400	7993000
P42704	37	37	37	sp|P42704|LPPRC_HUMAN Leucine-rich PPR motif-containing protein, mitochondrial OS=Homo sapiens OX=9606 GN=LRPPRC PE=1 SV=3	Leucine-rich PPR motif-containing protein, mitochondrial	LRPPRC	5.08903	2.8045	+						37	30.9	323.31	0	0	0	3311100	3418400	3543200	0	0	0	4457300	4154000	3598800
P42765	13	13	13	sp|P42765|THIM_HUMAN 3-ketoacyl-CoA thiolase, mitochondrial OS=Homo sapiens OX=9606 GN=ACAA2 PE=1 SV=2	3-ketoacyl-CoA thiolase, mitochondrial	ACAA2	4.3911	5.20482	+						13	44.8	323.31	0	0	0	0	0	0	0	0	0	24960000	24506000	26817000
P43034	8	8	8	sp|P43034|LIS1_HUMAN Platelet-activating factor acetylhydrolase IB subunit beta OS=Homo sapiens OX=9606 GN=PAFAH1B1 PE=1 SV=2	Platelet-activating factor acetylhydrolase IB subunit alpha	PAFAH1B1	2.40948	1.79574	+						8	21.2	75.797	0	0	0	0	928710	1111800	0	0	0	2405000	2447100	2102900
P43121	15	15	15	sp|P43121|MUC18_HUMAN Cell surface glycoprotein MUC18 OS=Homo sapiens OX=9606 GN=MCAM PE=1 SV=2	Cell surface glycoprotein MUC18	MCAM	4.8344	4.56266		+					15	27.7	323.31	0	0	0	0	0	0	0	0	0	14105000	14336000	14336000
P43243	20	20	20	sp|P43243|MATR3_HUMAN Matrin-3 OS=Homo sapiens OX=9606 GN=MATR3 PE=1 SV=2	Matrin-3	MATR3	4.73348	4.20474	+						20	30.8	323.31	0	0	0	6662000	6671100	7335400	0	0	0	12216000	15285000	14361000
P43487;Q9C010	4;1	4;1	4;1	sp|P43487|RANG_HUMAN Ran-specific GTPase-activating protein OS=Homo sapiens OX=9606 GN=RANBP1 PE=1 SV=1	Ran-specific GTPase-activating protein	RANBP1	3.11931	3.68292	+						4	18.9	72.89	0	0	0	1581200	2043200	1853500	0	0	0	8283400	7119000	6155100
P45880	14	14	14	sp|P45880|VDAC2_HUMAN Voltage-dependent anion-selective channel protein 2 OS=Homo sapiens OX=9606 GN=VDAC2 PE=1 SV=2	Voltage-dependent anion-selective channel protein 2	VDAC2	7.57389	3.73707	+						14	58.5	323.31	0	0	0	7114300	6308700	6678100	3420200	3418800	3543400	44608000	46553000	47304000
P45974	18	18	18	sp|P45974|UBP5_HUMAN Ubiquitin carboxyl-terminal hydrolase 5 OS=Homo sapiens OX=9606 GN=USP5 PE=1 SV=2	Ubiquitin carboxyl-terminal hydrolase 5	USP5	3.54638	3.4146	+						18	26.7	209.26	0	0	0	5027200	4564400	5420300	0	0	0	7238500	6773600	8094800
P46060	16	16	16	sp|P46060|RAGP1_HUMAN Ran GTPase-activating protein 1 OS=Homo sapiens OX=9606 GN=RANGAP1 PE=1 SV=1	Ran GTPase-activating protein 1	RANGAP1	4.52247	1.98373	+						16	33.2	323.31	0	0	0	3420900	3481600	3950700	2144700	2260100	1832900	8423700	7936600	8222100
P46109	7	7	7	sp|P46109|CRKL_HUMAN Crk-like protein OS=Homo sapiens OX=9606 GN=CRKL PE=1 SV=1	Crk-like protein	CRKL	2.85474	2.00024				+			7	33	30.349	0	0	0	0	0	0	0	0	0	2335800	2574500	2413900
P46776	5	5	5	sp|P46776|RL27A_HUMAN 60S ribosomal protein L27a OS=Homo sapiens OX=9606 GN=RPL27A PE=1 SV=2	60S ribosomal protein L27a	RPL27A	5.35685	4.46301	+						5	34.5	17.859	0	0	0	0	0	0	0	0	0	16655000	15274000	15962000
P46777	12	12	12	sp|P46777|RL5_HUMAN 60S ribosomal protein L5 OS=Homo sapiens OX=9606 GN=RPL5 PE=1 SV=3	60S ribosomal protein L5	RPL5	4.19854	2.94718	+						12	29.3	88.74	0	0	0	0	0	0	0	0	0	5116300	5678900	5790800
P46778	5	5	5	sp|P46778|RL21_HUMAN 60S ribosomal protein L21 OS=Homo sapiens OX=9606 GN=RPL21 PE=1 SV=2	60S ribosomal protein L21	RPL21	4.72539	3.97733	+						5	31.9	182.32	0	0	0	0	0	0	0	0	0	8043100	9641100	11007000
P46779	5	5	5	sp|P46779|RL28_HUMAN 60S ribosomal protein L28 OS=Homo sapiens OX=9606 GN=RPL28 PE=1 SV=3	60S ribosomal protein L28	RPL28	2.21408	3.88384	+						5	35	54.539	0	0	0	6392200	5676700	6738300	2700900	1990600	0	20859000	22107000	19443000
P46781	10	10	10	sp|P46781|RS9_HUMAN 40S ribosomal protein S9 OS=Homo sapiens OX=9606 GN=RPS9 PE=1 SV=3	40S ribosomal protein S9	RPS9	3.67565	3.74695	+						10	38.1	29.378	0	0	0	2703600	2604300	2958200	0	0	0	7707300	7670500	7618000
P46782	9	9	9	sp|P46782|RS5_HUMAN 40S ribosomal protein S5 OS=Homo sapiens OX=9606 GN=RPS5 PE=1 SV=4	40S ribosomal protein S5;40S ribosomal protein S5, N-terminally processed	RPS5	3.79816	1.65265	+						9	40.2	323.31	0	0	0	9825100	0	7454400	12921000	16623000	13264000	42685000	45840000	45253000
P46940	34	34	33	sp|P46940|IQGA1_HUMAN Ras GTPase-activating-like protein IQGAP1 OS=Homo sapiens OX=9606 GN=IQGAP1 PE=1 SV=1	Ras GTPase-activating-like protein IQGAP1	IQGAP1	1.77296	1.07545	+						34	25.6	260.75	0	0	0	1818400	1658000	1489300	0	0	0	1549800	1591900	1601200
P47755	6	5	5	sp|P47755|CAZA2_HUMAN F-actin-capping protein subunit alpha-2 OS=Homo sapiens OX=9606 GN=CAPZA2 PE=1 SV=3	F-actin-capping protein subunit alpha-2	CAPZA2	3.97312	2.1196				+			6	34.6	323.31	0	0	0	0	0	0	0	0	0	2653000	3281400	3055200
P47756	9	9	9	sp|P47756|CAPZB_HUMAN F-actin-capping protein subunit beta OS=Homo sapiens OX=9606 GN=CAPZB PE=1 SV=5	F-actin-capping protein subunit beta	CAPZB	3.71926	2.04719	+						9	32.4	105.51	0	0	0	0	0	0	0	0	0	3220200	2982200	2844300
P47897	19	18	18	sp|P47897|SYQ_HUMAN Glutamine--tRNA ligase OS=Homo sapiens OX=9606 GN=QARS1 PE=1 SV=1	Glutamine--tRNA ligase	QARS	5.55207	4.9823	+						19	31	323.31	0	0	0	11107000	10602000	11285000	0	0	0	13972000	16699000	16115000
P48047	8	8	8	sp|P48047|ATPO_HUMAN ATP synthase subunit O, mitochondrial OS=Homo sapiens OX=9606 GN=ATP5PO PE=1 SV=1	ATP synthase subunit O, mitochondrial	ATP5O	3.92188	1.13619	+						8	34.7	323.31	0	0	0	3485200	3382000	3548000	8207200	9424100	8462500	19712000	19716000	17884000
P48444	15	15	15	sp|P48444|COPD_HUMAN Coatomer subunit delta OS=Homo sapiens OX=9606 GN=ARCN1 PE=1 SV=1	Coatomer subunit delta	ARCN1	3.23985	2.29569	+						15	31.1	101.68	0	0	0	2280700	3569000	1930500	652790	0	509910	3445900	3481300	2662700
P48509	4	4	4	sp|P48509|CD151_HUMAN CD151 antigen OS=Homo sapiens OX=9606 GN=CD151 PE=1 SV=3	CD151 antigen	CD151	4.93245	6.4181		+					4	14.2	62	0	0	0	0	0	0	0	0	0	55018000	53651000	56800000
P48556	6	6	6	sp|P48556|PSMD8_HUMAN 26S proteasome non-ATPase regulatory subunit 8 OS=Homo sapiens OX=9606 GN=PSMD8 PE=1 SV=2	26S proteasome non-ATPase regulatory subunit 8	PSMD8	4.36231	1.97551	+						6	16.3	11.446	0	0	0	0	0	0	0	0	0	2733500	2733100	2886300
P48643	24	24	24	sp|P48643|TCPE_HUMAN T-complex protein 1 subunit epsilon OS=Homo sapiens OX=9606 GN=CCT5 PE=1 SV=1	T-complex protein 1 subunit epsilon	CCT5	5.53448	2.02957		+					24	47.5	263.09	1919000	2329100	1781100	3917400	3669400	4254200	2302900	2270500	2082200	8896500	9413600	8847600
P49189	13	13	13	sp|P49189|AL9A1_HUMAN 4-trimethylaminobutyraldehyde dehydrogenase OS=Homo sapiens OX=9606 GN=ALDH9A1 PE=1 SV=3	4-trimethylaminobutyraldehyde dehydrogenase	ALDH9A1	4.45859	3.57764	+						13	27.5	119.55	0	0	0	2730800	3176600	3266500	0	0	0	8658900	9985600	9399600
P49207	3	3	3	sp|P49207|RL34_HUMAN 60S ribosomal protein L34 OS=Homo sapiens OX=9606 GN=RPL34 PE=1 SV=3	60S ribosomal protein L34	RPL34	2.96918	2.3433	+						3	20.5	18.17	1088400	844570	0	1708800	1459800	2243100	0	0	0	3799600	3520800	3604400
P49321	27	27	27	sp|P49321|NASP_HUMAN Nuclear autoantigenic sperm protein OS=Homo sapiens OX=9606 GN=NASP PE=1 SV=2	Nuclear autoantigenic sperm protein	NASP	3.71833	0.473818	+						27	46.6	323.31	3277100	3495700	3514800	3208500	3312400	3490300	5035700	4866200	4987500	6601200	7130800	6954600
P49327	59	59	59	sp|P49327|FAS_HUMAN Fatty acid synthase OS=Homo sapiens OX=9606 GN=FASN PE=1 SV=3	Fatty acid synthase;[Acyl-carrier-protein] S-acetyltransferase;[Acyl-carrier-protein] S-malonyltransferase;3-oxoacyl-[acyl-carrier-protein] synthase;3-oxoacyl-[acyl-carrier-protein] reductase;3-hydroxyacyl-[acyl-carrier-protein] dehydratase;Enoyl-[acyl-carrier-protein] reductase;Oleoyl-[acyl-carrier-protein] hydrolase	FASN	4.13371	3.63022	+						59	29.8	323.31	3363400	3810000	3470900	17310000	16859000	18715000	1655000	1323700	2213700	20367000	20993000	21534000
P49368	23	23	23	sp|P49368|TCPG_HUMAN T-complex protein 1 subunit gamma OS=Homo sapiens OX=9606 GN=CCT3 PE=1 SV=4	T-complex protein 1 subunit gamma	CCT3	4.0134	4.02969		+					23	41.7	320.57	0	0	0	5874400	5604600	5842000	0	0	0	10865000	11856000	12948000
P49411	16	16	16	sp|P49411|EFTU_HUMAN Elongation factor Tu, mitochondrial OS=Homo sapiens OX=9606 GN=TUFM PE=1 SV=2	Elongation factor Tu, mitochondrial	TUFM	4.86747	4.69327	+						16	38.9	323.31	0	0	0	5806700	6539400	6439300	0	0	0	20329000	18522000	16836000
P49419	10	10	10	sp|P49419|AL7A1_HUMAN Alpha-aminoadipic semialdehyde dehydrogenase OS=Homo sapiens OX=9606 GN=ALDH7A1 PE=1 SV=5	Alpha-aminoadipic semialdehyde dehydrogenase	ALDH7A1	1.61346	1.87675	+						10	19.5	18.981	0	0	0	3139000	2806100	2495700	0	0	0	2304500	2273100	2214700
P49458	3	3	3	sp|P49458|SRP09_HUMAN Signal recognition particle 9 kDa protein OS=Homo sapiens OX=9606 GN=SRP9 PE=1 SV=2	Signal recognition particle 9 kDa protein	SRP9	1.79156	1.69586	+						3	34.9	67.952	0	0	0	0	0	0	0	0	0	2242900	1622400	1531200
P49588	21	21	21	sp|P49588|SYAC_HUMAN Alanine--tRNA ligase, cytoplasmic OS=Homo sapiens OX=9606 GN=AARS1 PE=1 SV=2	Alanine--tRNA ligase, cytoplasmic	AARS	3.8487	2.44464	+						21	27.5	214.64	0	0	0	2772000	2133100	2428900	0	0	0	3885100	3589400	3355700
P49720	6	6	6	sp|P49720|PSB3_HUMAN Proteasome subunit beta type-3 OS=Homo sapiens OX=9606 GN=PSMB3 PE=1 SV=2	Proteasome subunit beta type-3	PSMB3	3.13109	2.48019	+						6	35.6	86.018	0	0	0	0	0	0	0	0	0	2824600	2801700	2346000
P49721	4	4	4	sp|P49721|PSB2_HUMAN Proteasome subunit beta type-2 OS=Homo sapiens OX=9606 GN=PSMB2 PE=1 SV=1	Proteasome subunit beta type-2	PSMB2	5.67169	2.60763	+						4	28.4	89.274	0	0	0	0	0	0	0	0	0	5544000	6310600	6294800
P49736	21	21	21	sp|P49736|MCM2_HUMAN DNA replication licensing factor MCM2 OS=Homo sapiens OX=9606 GN=MCM2 PE=1 SV=4	DNA replication licensing factor MCM2	MCM2	4.07986	2.48642	+						21	33.6	323.31	0	0	0	2943600	3479900	3413700	0	0	0	3897600	3435400	4671800
P49755	4	4	4	sp|P49755|TMEDA_HUMAN Transmembrane emp24 domain-containing protein 10 OS=Homo sapiens OX=9606 GN=TMED10 PE=1 SV=2	Transmembrane emp24 domain-containing protein 10	TMED10	3.15805	3.08226	+						4	23.3	107.23	0	0	0	1279800	0	1407900	0	0	0	4025800	3783100	5428800
P49768	5	5	4	sp|P49768|PSN1_HUMAN Presenilin-1 OS=Homo sapiens OX=9606 GN=PSEN1 PE=1 SV=1	Presenilin-1;Presenilin-1 NTF subunit;Presenilin-1 CTF subunit;Presenilin-1 CTF12	PSEN1	5.44458	4.55685	+						5	14.8	323.31	0	0	0	0	0	0	0	0	0	16330000	15058000	14284000
P49795	5	5	4	sp|P49795|RGS19_HUMAN Regulator of G-protein signaling 19 OS=Homo sapiens OX=9606 GN=RGS19 PE=1 SV=1	Regulator of G-protein signaling 19	RGS19	5.77483	5.48171		+					5	24.4	116.43	0	0	0	0	0	0	0	0	0	26014000	24909000	21133000
P50148	16	10	10	sp|P50148|GNAQ_HUMAN Guanine nucleotide-binding protein G(q) subunit alpha OS=Homo sapiens OX=9606 GN=GNAQ PE=1 SV=4	Guanine nucleotide-binding protein G(q) subunit alpha	GNAQ	4.25123	5.077		+					16	45.7	323.31	0	0	0	0	0	0	0	0	0	19045000	21325000	21443000
P50213	8	8	8	sp|P50213|IDH3A_HUMAN Isocitrate dehydrogenase [NAD] subunit alpha, mitochondrial OS=Homo sapiens OX=9606 GN=IDH3A PE=1 SV=1	Isocitrate dehydrogenase [NAD] subunit alpha, mitochondrial	IDH3A	2.42482	2.13244	+						8	24.9	63.598	0	0	0	1016000	1181100	1272100	0	0	0	3572900	3340700	3390100
P50395	18	18	14	sp|P50395|GDIB_HUMAN Rab GDP dissociation inhibitor beta OS=Homo sapiens OX=9606 GN=GDI2 PE=1 SV=2	Rab GDP dissociation inhibitor beta	GDI2	3.3355	3.9943	+						18	49.4	323.31	908400	0	1356700	5659800	5170300	5144000	0	0	0	10647000	10746000	10438000
P50502;Q8NFI4;Q8IZP2	10;7;5	10;7;5	10;7;5	sp|P50502|F10A1_HUMAN Hsc70-interacting protein OS=Homo sapiens OX=9606 GN=ST13 PE=1 SV=2;sp|Q8NFI4|F10A5_HUMAN Putative protein FAM10A5 OS=Homo sapiens OX=9606 GN=ST13P5 PE=5 SV=1;sp|Q8IZP2|ST134_HUMAN Putative protein FAM10A4 OS=Homo sapiens OX=9606 GN=S	Hsc70-interacting protein;Putative protein FAM10A5;Putative protein FAM10A4	ST13;ST13P5;ST13P4	4.64108	2.32388	+						10	31.7	161.19	0	0	0	3028200	2821800	2725400	2548300	2249100	1993700	11115000	11263000	11456000
P50579	6	6	6	sp|P50579|MAP2_HUMAN Methionine aminopeptidase 2 OS=Homo sapiens OX=9606 GN=METAP2 PE=1 SV=1	Methionine aminopeptidase 2	METAP2	2.70106	1.13872	+						6	21.8	131.12	0	0	0	0	0	0	0	0	0	1854600	1851400	1750200
P50895	13	13	13	sp|P50895|BCAM_HUMAN Basal cell adhesion molecule OS=Homo sapiens OX=9606 GN=BCAM PE=1 SV=2	Basal cell adhesion molecule	BCAM	5.30746	3.69614	+						13	27.1	186.06	0	0	0	0	0	0	0	0	0	10045000	9575100	9922500
P50990	26	26	26	sp|P50990|TCPQ_HUMAN T-complex protein 1 subunit theta OS=Homo sapiens OX=9606 GN=CCT8 PE=1 SV=4	T-complex protein 1 subunit theta	CCT8	5.02755	2.96524	+						26	48.5	323.31	1854100	2038800	2071500	7788100	8041100	9461600	2441600	2219200	1932400	16808000	16493000	17990000
P50991	25	25	25	sp|P50991|TCPD_HUMAN T-complex protein 1 subunit delta OS=Homo sapiens OX=9606 GN=CCT4 PE=1 SV=4	T-complex protein 1 subunit delta	CCT4	4.33051	2.15535		+					25	58.8	323.31	3364400	0	3449200	9207900	9726300	9274800	3745600	4204000	3944000	19816000	17912000	15468000
P50995;P27216	8;1	8;1	8;1	sp|P50995|ANX11_HUMAN Annexin A11 OS=Homo sapiens OX=9606 GN=ANXA11 PE=1 SV=1	Annexin A11	ANXA11	2.89195	2.099	+						8	15.6	28.307	0	0	0	899250	0	1260000	0	0	0	3343300	3210900	3452000
P51149	9	9	9	sp|P51149|RAB7A_HUMAN Ras-related protein Rab-7a OS=Homo sapiens OX=9606 GN=RAB7A PE=1 SV=1	Ras-related protein Rab-7a	RAB7A	3.82933	3.53516		+					9	52.7	323.31	0	0	0	1894800	1766400	1780000	0	0	0	8728200	8928500	9278700
P51572	7	7	7	sp|P51572|BAP31_HUMAN B-cell receptor-associated protein 31 OS=Homo sapiens OX=9606 GN=BCAP31 PE=1 SV=3	B-cell receptor-associated protein 31	BCAP31	4.03468	3.0775	+						7	18.7	22.489	0	0	0	0	0	0	0	0	0	4664800	4471700	4263800
P51636	4	4	4	sp|P51636|CAV2_HUMAN Caveolin-2 OS=Homo sapiens OX=9606 GN=CAV2 PE=1 SV=2	Caveolin-2	CAV2	3.15475	2.94082		+					4	35.8	115.39	0	0	0	0	0	0	0	0	0	4803700	4650200	5805700
P51659	15	15	15	sp|P51659|DHB4_HUMAN Peroxisomal multifunctional enzyme type 2 OS=Homo sapiens OX=9606 GN=HSD17B4 PE=1 SV=3	Peroxisomal multifunctional enzyme type 2;(3R)-hydroxyacyl-CoA dehydrogenase;Enoyl-CoA hydratase 2	HSD17B4	3.39776	2.48392	+						15	29.5	164.63	0	0	0	1897600	1734700	1980700	0	0	0	3720000	3796900	3455200
P51809	9	9	9	sp|P51809|VAMP7_HUMAN Vesicle-associated membrane protein 7 OS=Homo sapiens OX=9606 GN=VAMP7 PE=1 SV=3	Vesicle-associated membrane protein 7	VAMP7	5.39515	6.65577		+					9	40.9	323.31	0	0	0	0	0	0	0	0	0	62161000	60327000	61477000
P51858	6	6	6	sp|P51858|HDGF_HUMAN Hepatoma-derived growth factor OS=Homo sapiens OX=9606 GN=HDGF PE=1 SV=1	Hepatoma-derived growth factor	HDGF	4.22242	2.53259	+						6	28.8	129.01	0	0	0	0	0	0	0	0	0	3397700	3851000	3020100
P51991	11	11	11	sp|P51991|ROA3_HUMAN Heterogeneous nuclear ribonucleoprotein A3 OS=Homo sapiens OX=9606 GN=HNRNPA3 PE=1 SV=2	Heterogeneous nuclear ribonucleoprotein A3	HNRNPA3	1.52838	2.39684	+						11	35.7	323.31	0	0	0	3261400	3256700	3824500	3119900	3404300	0	9180000	11031000	11244000
P52209	7	7	7	sp|P52209|6PGD_HUMAN 6-phosphogluconate dehydrogenase, decarboxylating OS=Homo sapiens OX=9606 GN=PGD PE=1 SV=3	6-phosphogluconate dehydrogenase, decarboxylating	PGD	4.20121	2.78146	+						7	17.8	67.362	0	0	0	2815600	2441700	2571100	0	0	0	4834400	4281700	4203400
P52272	33	33	33	sp|P52272|HNRPM_HUMAN Heterogeneous nuclear ribonucleoprotein M OS=Homo sapiens OX=9606 GN=HNRNPM PE=1 SV=3	Heterogeneous nuclear ribonucleoprotein M	HNRNPM	4.60184	1.95361	+						33	51.6	323.31	9181000	10581000	10943000	20614000	21506000	21341000	21088000	19225000	17512000	70854000	78557000	74126000
P52292	12	12	12	sp|P52292|IMA1_HUMAN Importin subunit alpha-1 OS=Homo sapiens OX=9606 GN=KPNA2 PE=1 SV=1	Importin subunit alpha-1	KPNA2	2.5207	0.980093	+						12	28.4	323.31	0	0	0	4608900	6499800	6034000	9451900	13457000	11084000	23073000	21021000	22311000
P52565	6	6	6	sp|P52565|GDIR1_HUMAN Rho GDP-dissociation inhibitor 1 OS=Homo sapiens OX=9606 GN=ARHGDIA PE=1 SV=3	Rho GDP-dissociation inhibitor 1	ARHGDIA	3.16927	1.68933	+						6	40.2	323.31	2051900	1415800	0	6073400	5847100	7096900	10512000	8167200	6972700	27099000	25914000	28595000
P52569	11	11	10	sp|P52569|CTR2_HUMAN Cationic amino acid transporter 2 OS=Homo sapiens OX=9606 GN=SLC7A2 PE=1 SV=2	Cationic amino acid transporter 2	SLC7A2	3.50226	3.64156	+						11	19.6	294.07	0	0	0	0	0	0	0	0	0	8165900	7611100	7809900
P52732	16	16	16	sp|P52732|KIF11_HUMAN Kinesin-like protein KIF11 OS=Homo sapiens OX=9606 GN=KIF11 PE=1 SV=2	Kinesin-like protein KIF11	KIF11	2.21862	1.49402	+						16	16.1	43.726	0	0	0	0	0	0	0	0	0	2205700	2053000	2227200
P52758	4	4	4	sp|P52758|RIDA_HUMAN 2-iminobutanoate/2-iminopropanoate deaminase OS=Homo sapiens OX=9606 GN=RIDA PE=1 SV=1	Ribonuclease UK114	HRSP12	3.31648	2.66542				+			4	45.3	27.252	0	0	0	0	0	0	0	0	0	3528300	4410400	4052500
P52907	9	9	8	sp|P52907|CAZA1_HUMAN F-actin-capping protein subunit alpha-1 OS=Homo sapiens OX=9606 GN=CAPZA1 PE=1 SV=3	F-actin-capping protein subunit alpha-1	CAPZA1	5.29062	2.7358	+						9	52.8	323.31	0	987280	923020	2548100	2553100	2368300	2117200	1820800	1839500	12946000	13415000	12069000
P53004	7	7	7	sp|P53004|BIEA_HUMAN Biliverdin reductase A OS=Homo sapiens OX=9606 GN=BLVRA PE=1 SV=2	Biliverdin reductase A	BLVRA	2.4474	2.00603	+						7	21.6	70.11	0	0	0	0	0	0	0	0	0	3166000	3169000	2919300
P53396	27	27	27	sp|P53396|ACLY_HUMAN ATP-citrate synthase OS=Homo sapiens OX=9606 GN=ACLY PE=1 SV=3	ATP-citrate synthase	ACLY	4.11855	3.03613	+						27	26.7	245.36	0	0	0	4376100	4596300	4677600	0	0	0	5551700	5448000	5369300
P53621	19	19	19	sp|P53621|COPA_HUMAN Coatomer subunit alpha OS=Homo sapiens OX=9606 GN=COPA PE=1 SV=2	Coatomer subunit alpha;Xenin;Proxenin	COPA	3.11392	1.92278	+						19	17.8	102.37	0	0	0	2564400	2649300	2734300	0	0	0	2597500	2041000	2479600
P54136	15	15	15	sp|P54136|SYRC_HUMAN Arginine--tRNA ligase, cytoplasmic OS=Homo sapiens OX=9606 GN=RARS1 PE=1 SV=2	Arginine--tRNA ligase, cytoplasmic	RARS	5.65265	2.13473	+						15	28.3	95.693	0	0	0	2353300	2360900	2573900	0	0	0	2629100	2573000	2381500
P54577	21	21	21	sp|P54577|SYYC_HUMAN Tyrosine--tRNA ligase, cytoplasmic OS=Homo sapiens OX=9606 GN=YARS1 PE=1 SV=4	Tyrosine--tRNA ligase, cytoplasmic;Tyrosine--tRNA ligase, cytoplasmic, N-terminally processed	YARS	2.69993	3.14915	+						21	39.6	140.23	0	0	0	2440900	2167600	2262600	0	0	0	4541100	5057700	4610300
P54725	8	8	6	sp|P54725|RD23A_HUMAN UV excision repair protein RAD23 homolog A OS=Homo sapiens OX=9606 GN=RAD23A PE=1 SV=1	UV excision repair protein RAD23 homolog A	RAD23A	3.74723	2.91961						+	8	19.8	50.117	0	0	0	0	0	0	0	0	0	4491600	5061900	4568800
P54727	7	5	5	sp|P54727|RD23B_HUMAN UV excision repair protein RAD23 homolog B OS=Homo sapiens OX=9606 GN=RAD23B PE=1 SV=1	UV excision repair protein RAD23 homolog B	RAD23B	2.71409	3.24896	+						7	17.6	53.159	0	0	0	2119500	1816800	2188600	0	0	0	6400000	7208100	7267000
P54819	7	7	7	sp|P54819|KAD2_HUMAN Adenylate kinase 2, mitochondrial OS=Homo sapiens OX=9606 GN=AK2 PE=1 SV=2	Adenylate kinase 2, mitochondrial;Adenylate kinase 2, mitochondrial, N-terminally processed	AK2	3.93079	2.86323	+						7	32.6	28.927	0	0	0	1291700	0	1101300	683090	716540	0	5101400	4347200	4182600
P54886	21	21	21	sp|P54886|P5CS_HUMAN Delta-1-pyrroline-5-carboxylate synthase OS=Homo sapiens OX=9606 GN=ALDH18A1 PE=1 SV=2	Delta-1-pyrroline-5-carboxylate synthase;Glutamate 5-kinase;Gamma-glutamyl phosphate reductase	ALDH18A1	3.72045	2.99845	+						21	35.8	226.52	0	0	0	2844700	2976000	2982600	0	0	0	5599500	6346100	5999300
P55036;A2A3N6	7;2	7;2	7;2	sp|P55036|PSMD4_HUMAN 26S proteasome non-ATPase regulatory subunit 4 OS=Homo sapiens OX=9606 GN=PSMD4 PE=1 SV=1	26S proteasome non-ATPase regulatory subunit 4	PSMD4	3.29642	2.78963				+			7	25.7	260.64	0	0	0	1885600	1906600	2200600	0	0	0	5334500	5979300	5394600
P55060	18	18	18	sp|P55060|XPO2_HUMAN Exportin-2 OS=Homo sapiens OX=9606 GN=CSE1L PE=1 SV=3	Exportin-2	CSE1L	6.06919	5.86222	+						18	20.7	323.31	3101400	5549600	2928000	20840000	22681000	20187000	895800	0	1175500	58969000	60391000	60420000
P55072	27	27	27	sp|P55072|TERA_HUMAN Transitional endoplasmic reticulum ATPase OS=Homo sapiens OX=9606 GN=VCP PE=1 SV=4	Transitional endoplasmic reticulum ATPase	VCP	4.37241	4.29173	+						27	36.8	323.31	0	0	0	9132700	8449500	8754000	0	0	0	12185000	10255000	13288000
P55084	19	19	19	sp|P55084|ECHB_HUMAN Trifunctional enzyme subunit beta, mitochondrial OS=Homo sapiens OX=9606 GN=HADHB PE=1 SV=3	Trifunctional enzyme subunit beta, mitochondrial;3-ketoacyl-CoA thiolase	HADHB	3.99621	6.50597	+						19	43	323.31	0	0	0	1864300	2431800	1657000	1125900	0	753690	65527000	64911000	62087000
P55209	6	4	4	sp|P55209|NP1L1_HUMAN Nucleosome assembly protein 1-like 1 OS=Homo sapiens OX=9606 GN=NAP1L1 PE=1 SV=1	Nucleosome assembly protein 1-like 1	NAP1L1	4.07373	3.47542	+						6	19.4	48.829	0	0	0	3424500	3218300	2711100	0	0	0	7641400	8444600	7597200
P55769	6	6	6	sp|P55769|NH2L1_HUMAN NHP2-like protein 1 OS=Homo sapiens OX=9606 GN=SNU13 PE=1 SV=3	NHP2-like protein 1;NHP2-like protein 1, N-terminally processed	NHP2L1	2.40135	0.815816	+						6	40.6	186.35	0	0	0	1849500	1967500	1881100	5128300	5676000	4398800	8213300	8532300	9966000
P55786;A6NEC2	21;13	21;13	21;13	sp|P55786|PSA_HUMAN Puromycin-sensitive aminopeptidase OS=Homo sapiens OX=9606 GN=NPEPPS PE=1 SV=2;sp|A6NEC2|PSAL_HUMAN Puromycin-sensitive aminopeptidase-like protein OS=Homo sapiens OX=9606 GN=NPEPPSL1 PE=2 SV=3	Puromycin-sensitive aminopeptidase;Puromycin-sensitive aminopeptidase-like protein	NPEPPS;NPEPPSL1	2.8346	2.51873	+						21	22.3	62.784	0	0	0	2125400	1808900	2288300	0	0	0	3160800	3076300	3418300
P55795	10	7	7	sp|P55795|HNRH2_HUMAN Heterogeneous nuclear ribonucleoprotein H2 OS=Homo sapiens OX=9606 GN=HNRNPH2 PE=1 SV=1	Heterogeneous nuclear ribonucleoprotein H2	HNRNPH2	1.98911	1.95713	+						10	34.3	73.316	0	0	0	1502700	1363800	1309200	0	0	0	3215900	2835600	3321000
P55884	16	16	16	sp|P55884|EIF3B_HUMAN Eukaryotic translation initiation factor 3 subunit B OS=Homo sapiens OX=9606 GN=EIF3B PE=1 SV=3	Eukaryotic translation initiation factor 3 subunit B	EIF3B	5.26105	2.87466	+						16	27.3	280.85	0	0	0	3281200	3549400	3781900	0	0	0	6460700	5569200	5476100
P56192	9	9	9	sp|P56192|SYMC_HUMAN Methionine--tRNA ligase, cytoplasmic OS=Homo sapiens OX=9606 GN=MARS1 PE=1 SV=2	Methionine--tRNA ligase, cytoplasmic	MARS	2.33904	1.94857	+						9	12.2	45.103	0	0	0	1655000	1513300	1879100	0	0	0	2486700	1940700	2074700
P58546	2	2	2	sp|P58546|MTPN_HUMAN Myotrophin OS=Homo sapiens OX=9606 GN=MTPN PE=1 SV=2	Myotrophin	MTPN	2.61831	2.72847	+						2	22	304.45	0	0	0	0	0	0	0	0	0	2911000	3967500	3451100
P60033	4	4	4	sp|P60033|CD81_HUMAN CD81 antigen OS=Homo sapiens OX=9606 GN=CD81 PE=1 SV=1	CD81 antigen	CD81	7.21011	7.39537		+					4	28.4	323.31	0	0	0	0	0	0	3976400	3713800	4123800	622450000	651490000	716610000
P60174	16	16	16	sp|P60174|TPIS_HUMAN Triosephosphate isomerase OS=Homo sapiens OX=9606 GN=TPI1 PE=1 SV=4	Triosephosphate isomerase	TPI1	5.59574	3.41064	+						16	81.5	323.31	4219500	6028900	5016500	27693000	29082000	24550000	7046300	5815600	5968500	66474000	67111000	65931000
P60228	11	11	11	sp|P60228|EIF3E_HUMAN Eukaryotic translation initiation factor 3 subunit E OS=Homo sapiens OX=9606 GN=EIF3E PE=1 SV=1	Eukaryotic translation initiation factor 3 subunit E	EIF3E	4.52621	2.72379	+						11	25.2	25.101	0	0	0	1367700	1194000	1744000	0	0	0	3769800	4010400	4277300
P60468	3	3	3	sp|P60468|SC61B_HUMAN Protein transport protein Sec61 subunit beta OS=Homo sapiens OX=9606 GN=SEC61B PE=1 SV=2	Protein transport protein Sec61 subunit beta	SEC61B	5.12773	4.11865		+					3	37.5	26.616	0	0	0	0	0	0	0	0	0	8752200	10114000	9951700
P60660;P14649	6;2	6;2	6;2	sp|P60660|MYL6_HUMAN Myosin light polypeptide 6 OS=Homo sapiens OX=9606 GN=MYL6 PE=1 SV=2	Myosin light polypeptide 6	MYL6	4.12102	3.66236	+						6	43.7	33.634	0	0	0	1091200	1049600	1235300	0	0	0	4630400	5892700	5607400
P60709;Q6S8J3;Q9BYX7	18;7;3	1;0;0	1;0;0	sp|P60709|ACTB_HUMAN Actin, cytoplasmic 1 OS=Homo sapiens OX=9606 GN=ACTB PE=1 SV=1	Actin, cytoplasmic 1;Actin, cytoplasmic 1, N-terminally processed	ACTB	4.54803	6.04343	+						18	53.9	323.31	3956700	0	6720500	3969900	0	6639900	0	0	0	47565000	50912000	53633000
P60842	16	16	10	sp|P60842|IF4A1_HUMAN Eukaryotic initiation factor 4A-I OS=Homo sapiens OX=9606 GN=EIF4A1 PE=1 SV=1	Eukaryotic initiation factor 4A-I	EIF4A1	4.54594	3.47759	+						16	43.3	323.31	1287500	2388700	2830900	13269000	19152000	13148000	2776500	2696400	3054400	38581000	30555000	26812000
P60866	4	4	4	sp|P60866|RS20_HUMAN 40S ribosomal protein S20 OS=Homo sapiens OX=9606 GN=RPS20 PE=1 SV=1	40S ribosomal protein S20	RPS20	4.15565	3.82947	+						4	42	105.06	0	0	0	4358200	3367100	4336500	0	0	0	12296000	9825500	10442000
P60900	7	7	7	sp|P60900|PSA6_HUMAN Proteasome subunit alpha type-6 OS=Homo sapiens OX=9606 GN=PSMA6 PE=1 SV=1	Proteasome subunit alpha type-6	PSMA6	2.6281	2.75222	+						7	31.3	29.719	0	0	0	1634400	1386200	1682200	0	0	0	4407200	4568700	5126100
P60981	7	6	6	sp|P60981|DEST_HUMAN Destrin OS=Homo sapiens OX=9606 GN=DSTN PE=1 SV=3	Destrin	DSTN	3.23482	3.04783	+						7	46.7	40.189	0	0	0	0	2495900	2088100	0	0	0	4555900	4357400	4179600
P61019;Q8WUD1	7;3	7;3	7;3	sp|P61019|RAB2A_HUMAN Ras-related protein Rab-2A OS=Homo sapiens OX=9606 GN=RAB2A PE=1 SV=1	Ras-related protein Rab-2A	RAB2A	2.8205	2.35872	+						7	36.8	204.82	0	0	0	0	0	0	0	0	0	2364600	2836000	2676500
P61106	10	10	10	sp|P61106|RAB14_HUMAN Ras-related protein Rab-14 OS=Homo sapiens OX=9606 GN=RAB14 PE=1 SV=4	Ras-related protein Rab-14	RAB14	4.50002	3.43204		+					10	48.8	79.923	0	0	0	0	0	0	0	0	0	5557500	4292800	5528000
P61160	5	5	5	sp|P61160|ARP2_HUMAN Actin-related protein 2 OS=Homo sapiens OX=9606 GN=ACTR2 PE=1 SV=1	Actin-related protein 2	ACTR2	4.46158	2.23099	+						5	16.2	23.206	0	0	0	1407200	1232800	1352000	0	0	0	2806800	2382100	2680600
P61163	7	7	4	sp|P61163|ACTZ_HUMAN Alpha-centractin OS=Homo sapiens OX=9606 GN=ACTR1A PE=1 SV=1	Alpha-centractin	ACTR1A	3.14141	3.36581	+						7	26.6	220.21	0	0	0	0	0	0	0	0	0	4787700	6784300	6300900
P61225	11	11	7	sp|P61225|RAP2B_HUMAN Ras-related protein Rap-2b OS=Homo sapiens OX=9606 GN=RAP2B PE=1 SV=1	Ras-related protein Rap-2b	RAP2B	6.53146	7.79089		+					11	62.8	323.31	0	0	0	0	0	0	0	0	0	132480000	123190000	105080000
P61247	17	17	17	sp|P61247|RS3A_HUMAN 40S ribosomal protein S3a OS=Homo sapiens OX=9606 GN=RPS3A PE=1 SV=2	40S ribosomal protein S3a	RPS3A	5.69647	1.96829	+						17	51.1	297.41	2467600	1810500	2917500	7558900	7437600	9088600	11547000	10782000	10730000	41203000	44360000	43792000
P61289	7	7	7	sp|P61289|PSME3_HUMAN Proteasome activator complex subunit 3 OS=Homo sapiens OX=9606 GN=PSME3 PE=1 SV=1	Proteasome activator complex subunit 3	PSME3	2.23743	1.95911	+						7	34.6	35.717	0	0	0	0	1148400	998630	0	0	0	3220600	2793100	2738100
P61619;Q9H9S3	6;3	6;3	6;3	sp|P61619|S61A1_HUMAN Protein transport protein Sec61 subunit alpha isoform 1 OS=Homo sapiens OX=9606 GN=SEC61A1 PE=1 SV=2;sp|Q9H9S3|S61A2_HUMAN Protein transport protein Sec61 subunit alpha isoform 2 OS=Homo sapiens OX=9606 GN=SEC61A2 PE=2 SV=3	Protein transport protein Sec61 subunit alpha isoform 1;Protein transport protein Sec61 subunit alpha isoform 2	SEC61A1;SEC61A2	4.36965	2.82756	+						6	12.4	9.4243	0	0	0	0	0	0	0	0	0	3494700	3717400	3047800
P61758	5	5	5	sp|P61758|PFD3_HUMAN Prefoldin subunit 3 OS=Homo sapiens OX=9606 GN=VBP1 PE=1 SV=4	Prefoldin subunit 3	VBP1	2.2528	2.28199					+		5	21.3	9.667	0	0	0	0	0	0	0	0	0	3044800	3015900	3039300
P61923	3	3	3	sp|P61923|COPZ1_HUMAN Coatomer subunit zeta-1 OS=Homo sapiens OX=9606 GN=COPZ1 PE=1 SV=1	Coatomer subunit zeta-1	COPZ1	4.24827	4.58972				+			3	26.6	109.09	0	0	0	0	0	0	0	0	0	14940000	15084000	21009000
P61956;Q6EEV6;P55854	2;1;1	2;1;1	2;1;1	sp|P61956|SUMO2_HUMAN Small ubiquitin-related modifier 2 OS=Homo sapiens OX=9606 GN=SUMO2 PE=1 SV=3;sp|Q6EEV6|SUMO4_HUMAN Small ubiquitin-related modifier 4 OS=Homo sapiens OX=9606 GN=SUMO4 PE=1 SV=3;sp|P55854|SUMO3_HUMAN Small ubiquitin-related modifier 3	Small ubiquitin-related modifier 2;Small ubiquitin-related modifier 4;Small ubiquitin-related modifier 3	SUMO2;SUMO4;SUMO3	5.6397	5.13795	+						2	23.2	92.658	0	0	0	10935000	8075700	12050000	0	0	0	24076000	25193000	25000000
P61960	4	4	4	sp|P61960|UFM1_HUMAN Ubiquitin-fold modifier 1 OS=Homo sapiens OX=9606 GN=UFM1 PE=1 SV=1	Ubiquitin-fold modifier 1	UFM1	3.98939	6.25955						+	4	68.2	323.31	0	0	0	25758000	21835000	25739000	0	0	0	55868000	66773000	61453000
P61970	4	4	4	sp|P61970|NTF2_HUMAN Nuclear transport factor 2 OS=Homo sapiens OX=9606 GN=NUTF2 PE=1 SV=1	Nuclear transport factor 2	NUTF2	4.34526	3.01417	+						4	35.4	7.216	0	0	0	0	0	0	0	0	0	6589200	6252700	6370300
P61978	18	18	18	sp|P61978|HNRPK_HUMAN Heterogeneous nuclear ribonucleoprotein K OS=Homo sapiens OX=9606 GN=HNRNPK PE=1 SV=1	Heterogeneous nuclear ribonucleoprotein K	HNRNPK	6.70222	3.47223	+						18	43.4	323.31	2549600	1744700	2723200	10271000	11951000	10564000	2756100	2532200	2770500	29062000	29780000	30538000
P61981	12	7	7	sp|P61981|1433G_HUMAN 14-3-3 protein gamma OS=Homo sapiens OX=9606 GN=YWHAG PE=1 SV=2	14-3-3 protein gamma;14-3-3 protein gamma, N-terminally processed	YWHAG	5.01001	2.98513	+						12	51	248.25	0	0	0	0	0	0	0	0	0	4709300	4544500	5733000
P62070	9	9	7	sp|P62070|RRAS2_HUMAN Ras-related protein R-Ras2 OS=Homo sapiens OX=9606 GN=RRAS2 PE=1 SV=1	Ras-related protein R-Ras2	RRAS2	3.87149	7.0781	+						9	45.1	323.31	0	0	0	0	0	0	0	0	0	79874000	78838000	72326000
P62191	10	10	10	sp|P62191|PRS4_HUMAN 26S proteasome regulatory subunit 4 OS=Homo sapiens OX=9606 GN=PSMC1 PE=1 SV=1	26S protease regulatory subunit 4	PSMC1	4.00268	2.99522	+						10	30.5	323.31	0	0	0	0	0	0	0	0	0	3379300	4487200	4410800
P62195	16	16	15	sp|P62195|PRS8_HUMAN 26S proteasome regulatory subunit 8 OS=Homo sapiens OX=9606 GN=PSMC5 PE=1 SV=1	26S protease regulatory subunit 8	PSMC5	2.28443	1.51472	+						16	50.2	242.94	0	0	0	1798200	1698700	1651100	1385100	2520300	1656200	4530100	5228400	5695100
P62241	9	9	9	sp|P62241|RS8_HUMAN 40S ribosomal protein S8 OS=Homo sapiens OX=9606 GN=RPS8 PE=1 SV=2	40S ribosomal protein S8	RPS8	4.82029	2.41356	+						9	38.5	323.31	0	0	0	4282600	3589700	3946600	2008200	2291800	2115100	12459000	10313000	11458000
P62244	6	6	6	sp|P62244|RS15A_HUMAN 40S ribosomal protein S15a OS=Homo sapiens OX=9606 GN=RPS15A PE=1 SV=2	40S ribosomal protein S15a	RPS15A	4.39163	4.05464	+						6	33.1	106.05	0	0	0	3955300	3571400	3940900	0	0	0	10908000	9589500	9454800
P62249	6	6	6	sp|P62249|RS16_HUMAN 40S ribosomal protein S16 OS=Homo sapiens OX=9606 GN=RPS16 PE=1 SV=2	40S ribosomal protein S16	RPS16	3.42371	4.15156	+						6	38.4	297.17	0	0	0	9202800	10147000	10851000	1665700	1578400	3515200	35898000	36924000	39140000
P62258	18	18	15	sp|P62258|1433E_HUMAN 14-3-3 protein epsilon OS=Homo sapiens OX=9606 GN=YWHAE PE=1 SV=1	14-3-3 protein epsilon	YWHAE	4.52829	1.26956	+						18	69.4	323.31	2853300	2793700	3379300	9498800	8536700	9040900	22822000	22738000	20818000	56277000	51017000	52726000
P62263	7	7	7	sp|P62263|RS14_HUMAN 40S ribosomal protein S14 OS=Homo sapiens OX=9606 GN=RPS14 PE=1 SV=3	40S ribosomal protein S14	RPS14	2.05219	3.76622	+						7	39.1	229.24	3068200	1431400	1998800	7664700	7439800	8946700	0	3083500	3487100	24999000	25936000	26600000
P62280	8	8	8	sp|P62280|RS11_HUMAN 40S ribosomal protein S11 OS=Homo sapiens OX=9606 GN=RPS11 PE=1 SV=3	40S ribosomal protein S11	RPS11	4.64246	2.65388		+					8	44.3	50.031	4810800	5831900	3594300	5868300	5482900	6568500	4507500	3889300	3630000	26092000	26746000	22732000
P62306	3	3	3	sp|P62306|RUXF_HUMAN Small nuclear ribonucleoprotein F OS=Homo sapiens OX=9606 GN=SNRPF PE=1 SV=1	Small nuclear ribonucleoprotein F	SNRPF	4.56298	3.22255	+						3	48.8	220.81	0	0	0	1778000	0	1940200	0	0	0	5896800	6525400	6340100
P62308;A8MWD9	3;3	3;3	3;3	sp|P62308|RUXG_HUMAN Small nuclear ribonucleoprotein G OS=Homo sapiens OX=9606 GN=SNRPG PE=1 SV=1;sp|A8MWD9|RUXGL_HUMAN Putative small nuclear ribonucleoprotein G-like protein 15 OS=Homo sapiens OX=9606 GN=SNRPGP15 PE=5 SV=2	Small nuclear ribonucleoprotein G;Putative small nuclear ribonucleoprotein G-like protein 15	SNRPG;SNRPGP15	2.14777	1.44352	+						3	26.3	34.049	0	0	0	0	0	0	0	0	0	2159600	1633800	1638800
P62316	8	8	8	sp|P62316|SMD2_HUMAN Small nuclear ribonucleoprotein Sm D2 OS=Homo sapiens OX=9606 GN=SNRPD2 PE=1 SV=1	Small nuclear ribonucleoprotein Sm D2	SNRPD2	2.52723	3.29686	+						8	61.9	167.07	0	0	0	1967200	2086300	1875600	0	0	0	8823000	9790000	9997400
P62333	9	9	9	sp|P62333|PRS10_HUMAN 26S proteasome regulatory subunit 10B OS=Homo sapiens OX=9606 GN=PSMC6 PE=1 SV=1	26S protease regulatory subunit 10B	PSMC6	1.70192	1.67139	+						9	27.5	66.049	0	0	0	0	0	0	0	0	0	3300700	2280100	2449200
P62701;Q8TD47;P22090	15;7;5	15;7;5	15;7;5	sp|P62701|RS4X_HUMAN 40S ribosomal protein S4, X isoform OS=Homo sapiens OX=9606 GN=RPS4X PE=1 SV=2	40S ribosomal protein S4, X isoform	RPS4X	3.10677	4.64632	+						15	51	323.31	0	0	0	6483800	6597200	6345100	0	0	0	17441000	17492000	18028000
P62820	11	11	5	sp|P62820|RAB1A_HUMAN Ras-related protein Rab-1A OS=Homo sapiens OX=9606 GN=RAB1A PE=1 SV=3	Ras-related protein Rab-1A	RAB1A	4.12514	2.15048	+						11	57.6	323.31	0	0	0	4354800	5051200	3401700	2254100	2497100	2941300	12273000	11192000	10548000
P62826	5	5	5	sp|P62826|RAN_HUMAN GTP-binding nuclear protein Ran OS=Homo sapiens OX=9606 GN=RAN PE=1 SV=3	GTP-binding nuclear protein Ran	RAN	3.72707	2.1248	+						5	23.6	296.67	5522400	6531900	4432300	11503000	11946000	12086000	9117100	13355000	11472000	49289000	48185000	48794000
P62829	8	8	8	sp|P62829|RL23_HUMAN 60S ribosomal protein L23 OS=Homo sapiens OX=9606 GN=RPL23 PE=1 SV=1	60S ribosomal protein L23	RPL23	4.05738	4.20115	+						8	57.9	31.648	0	0	0	2881300	2600000	2650500	0	0	0	13742000	12853000	15101000
P62851	6	6	6	sp|P62851|RS25_HUMAN 40S ribosomal protein S25 OS=Homo sapiens OX=9606 GN=RPS25 PE=1 SV=1	40S ribosomal protein S25	RPS25	4.1453	1.58652	+						6	38.4	61.951	0	0	0	5366900	5269800	6144300	8039100	8280800	9780700	27221000	25454000	25454000
P62857	5	5	5	sp|P62857|RS28_HUMAN 40S ribosomal protein S28 OS=Homo sapiens OX=9606 GN=RPS28 PE=1 SV=1	40S ribosomal protein S28	RPS28	2.55035	1.92037	+						5	56.5	144.79	0	0	0	2653700	3136000	3173900	7004800	3937000	7024900	24909000	20975000	20110000
P62888	6	6	6	sp|P62888|RL30_HUMAN 60S ribosomal protein L30 OS=Homo sapiens OX=9606 GN=RPL30 PE=1 SV=2	60S ribosomal protein L30	RPL30	4.5153	4.22344	+						6	41.7	172.64	0	0	0	2314100	2340800	2658400	0	0	0	9931700	10618000	9518400
P62906	9	9	9	sp|P62906|RL10A_HUMAN 60S ribosomal protein L10a OS=Homo sapiens OX=9606 GN=RPL10A PE=1 SV=2	60S ribosomal protein L10a	RPL10A	4.17222	4.34304		+					9	38.2	29.757	0	0	0	3947100	3779600	3841400	0	0	0	16419000	16222000	12311000
P62913	4	4	4	sp|P62913|RL11_HUMAN 60S ribosomal protein L11 OS=Homo sapiens OX=9606 GN=RPL11 PE=1 SV=2	60S ribosomal protein L11	RPL11	1.80181	3.65485	+						4	21.3	211.59	0	0	0	9305200	8919600	9806800	2679100	2397500	0	29935000	30404000	8682000
P62917	7	7	7	sp|P62917|RL8_HUMAN 60S ribosomal protein L8 OS=Homo sapiens OX=9606 GN=RPL8 PE=1 SV=2	60S ribosomal protein L8	RPL8	4.64907	2.99766	+						7	22.6	102.25	0	0	0	0	0	0	0	0	0	5460100	5212900	5578900
P62937;Q9Y536;P0DN37;P0DN26;A0A0B4J2A2;A0A075B767;A0A075B759;F5H284	10;2;1;1;1;1;1;1	10;2;1;1;1;1;1;1	10;2;1;1;1;1;1;1	sp|P62937|PPIA_HUMAN Peptidyl-prolyl cis-trans isomerase A OS=Homo sapiens OX=9606 GN=PPIA PE=1 SV=2	Peptidyl-prolyl cis-trans isomerase A;Peptidyl-prolyl cis-trans isomerase A, N-terminally processed	PPIA	6.14096	3.59829	+						10	64.8	323.31	3547300	3480400	3418500	44372000	46390000	42551000	10559000	10755000	11311000	142780000	124320000	128560000
P62942	2	2	2	sp|P62942|FKB1A_HUMAN Peptidyl-prolyl cis-trans isomerase FKBP1A OS=Homo sapiens OX=9606 GN=FKBP1A PE=1 SV=2	Peptidyl-prolyl cis-trans isomerase FKBP1A	FKBP1A	1.39677	3.4914	+						2	25	323.31	0	0	0	0	0	0	0	4463300	5406500	25711000	25922000	22629000
P62987;P62979;P0CG47;P0CG48	5;5;5;5	5;5;5;5	5;5;5;5	sp|P62987|RL40_HUMAN Ubiquitin-60S ribosomal protein L40 OS=Homo sapiens OX=9606 GN=UBA52 PE=1 SV=2;sp|P62979|RS27A_HUMAN Ubiquitin-40S ribosomal protein S27a OS=Homo sapiens OX=9606 GN=RPS27A PE=1 SV=2;sp|P0CG47|UBB_HUMAN Polyubiquitin-B OS=Homo sapiens O	Ubiquitin-60S ribosomal protein L40;Ubiquitin;60S ribosomal protein L40;Ubiquitin-40S ribosomal protein S27a;Ubiquitin;40S ribosomal protein S27a;Polyubiquitin-B;Ubiquitin;Polyubiquitin-C;Ubiquitin	UBA52;RPS27A;UBB;UBC	6.85382	5.00812	+						5	38.3	323.31	22919000	18493000	24519000	584180000	552800000	607000000	30870000	31530000	29153000	1054600000	950650000	943230000
P63092;Q5JWF2	12;12	12;12	11;11	sp|P63092|GNAS2_HUMAN Guanine nucleotide-binding protein G(s) subunit alpha isoforms short OS=Homo sapiens OX=9606 GN=GNAS PE=1 SV=1;sp|Q5JWF2|GNAS1_HUMAN Guanine nucleotide-binding protein G(s) subunit alpha isoforms XLas OS=Homo sapiens OX=9606 GN=GNAS P	Guanine nucleotide-binding protein G(s) subunit alpha isoforms short;Guanine nucleotide-binding protein G(s) subunit alpha isoforms XLas	GNAS	3.84006	6.30947		+					12	30.5	323.31	0	0	0	0	1909200	2092200	0	0	0	56411000	56062000	58011000
P63096	9	4	4	sp|P63096|GNAI1_HUMAN Guanine nucleotide-binding protein G(i) subunit alpha-1 OS=Homo sapiens OX=9606 GN=GNAI1 PE=1 SV=2	Guanine nucleotide-binding protein G(i) subunit alpha-1	GNAI1	6.1895	4.37553		+					9	29.9	65.985	0	0	0	0	0	0	0	0	0	13596000	12929000	11729000
P63104	14	11	10	sp|P63104|1433Z_HUMAN 14-3-3 protein zeta/delta OS=Homo sapiens OX=9606 GN=YWHAZ PE=1 SV=1	14-3-3 protein zeta/delta	YWHAZ	5.5846	3.04769	+						14	61.2	323.31	1128100	1063400	1478000	3718900	3278500	3703700	1908200	2206000	1850700	16285000	16417000	16475000
P63162;P14678	3;3	3;3	3;3	sp|P63162|RSMN_HUMAN Small nuclear ribonucleoprotein-associated protein N OS=Homo sapiens OX=9606 GN=SNRPN PE=1 SV=1;sp|P14678|RSMB_HUMAN Small nuclear ribonucleoprotein-associated proteins B and B OS=Homo sapiens OX=9606 GN=SNRPB PE=1 SV=2	Small nuclear ribonucleoprotein-associated protein N;Small nuclear ribonucleoprotein-associated proteins B and B	SNRPN;SNRPB	3.66486	2.29104	+						3	12.1	4.2879	0	0	0	0	0	0	0	0	0	2613400	3500300	2761100
P63173	3	3	3	sp|P63173|RL38_HUMAN 60S ribosomal protein L38 OS=Homo sapiens OX=9606 GN=RPL38 PE=1 SV=2	60S ribosomal protein L38	RPL38	3.79549	4.832	+						3	38.6	16.637	0	0	0	4446800	4424400	0	0	0	0	14136000	13020000	11678000
P63220	6	6	6	sp|P63220|RS21_HUMAN 40S ribosomal protein S21 OS=Homo sapiens OX=9606 GN=RPS21 PE=1 SV=1	40S ribosomal protein S21	RPS21	4.61798	1.43174	+						6	60.2	323.31	0	0	0	0	0	0	3635900	4186900	3830200	10272000	10297000	10823000
P63241;Q6IS14;Q9GZV4	7;5;3	7;5;3	7;5;3	sp|P63241|IF5A1_HUMAN Eukaryotic translation initiation factor 5A-1 OS=Homo sapiens OX=9606 GN=EIF5A PE=1 SV=2;sp|Q6IS14|IF5AL_HUMAN Eukaryotic translation initiation factor 5A-1-like OS=Homo sapiens OX=9606 GN=EIF5AL1 PE=2 SV=2	Eukaryotic translation initiation factor 5A-1;Eukaryotic translation initiation factor 5A-1-like	EIF5A;EIF5AL1	4.66468	4.75125	+						7	42.2	121.06	0	0	0	5527600	5916600	5128900	0	0	0	18729000	15930000	16915000
P63244	15	15	15	sp|P63244|RACK1_HUMAN Receptor of activated protein C kinase 1 OS=Homo sapiens OX=9606 GN=RACK1 PE=1 SV=3	Guanine nucleotide-binding protein subunit beta-2-like 1;Guanine nucleotide-binding protein subunit beta-2-like 1, N-terminally processed	GNB2L1	3.49096	1.3252	+						15	49.8	323.31	5693900	6017000	6610600	11738000	11970000	13172000	9675000	10528000	8194900	22442000	23469000	24932000
P63261	18	18	1	sp|P63261|ACTG_HUMAN Actin, cytoplasmic 2 OS=Homo sapiens OX=9606 GN=ACTG1 PE=1 SV=1	Actin, cytoplasmic 2;Actin, cytoplasmic 2, N-terminally processed	ACTG1	6.01524	2.25036	+						18	53.9	323.31	25139000	24140000	27073000	92426000	104110000	112440000	65120000	65894000	64325000	294470000	308590000	327190000
P67775;P62714	3;3	3;3	3;3	sp|P67775|PP2AA_HUMAN Serine/threonine-protein phosphatase 2A catalytic subunit alpha isoform OS=Homo sapiens OX=9606 GN=PPP2CA PE=1 SV=1;sp|P62714|PP2AB_HUMAN Serine/threonine-protein phosphatase 2A catalytic subunit beta isoform OS=Homo sapiens OX=9606 G	Serine/threonine-protein phosphatase 2A catalytic subunit alpha isoform;Serine/threonine-protein phosphatase 2A catalytic subunit beta isoform	PPP2CA;PPP2CB	1.62238	1.77923	+						3	11	48.865	0	0	0	0	0	0	0	0	0	2655100	2270400	2753500
P68363;P68366	14;10	14;10	1;1	sp|P68363|TBA1B_HUMAN Tubulin alpha-1B chain OS=Homo sapiens OX=9606 GN=TUBA1B PE=1 SV=1;sp|P68366|TBA4A_HUMAN Tubulin alpha-4A chain OS=Homo sapiens OX=9606 GN=TUBA4A PE=1 SV=1	Tubulin alpha-1B chain;Tubulin alpha-4A chain	TUBA1B;TUBA4A	6.46426	3.46716	+						14	43.7	323.31	22134000	19563000	19469000	96362000	104120000	101050000	15978000	18032000	17545000	192140000	187930000	189350000
P68371;Q3ZCM7	17;7	3;1	1;0	sp|P68371|TBB4B_HUMAN Tubulin beta-4B chain OS=Homo sapiens OX=9606 GN=TUBB4B PE=1 SV=1	Tubulin beta-4B chain	TUBB4B	5.01405	1.35778	+						17	43.1	323.31	8605600	5141800	4389200	9765400	10891000	13279000	17156000	16928000	15504000	41491000	42385000	43102000
P78310	16	16	16	sp|P78310|CXAR_HUMAN Coxsackievirus and adenovirus receptor OS=Homo sapiens OX=9606 GN=CXADR PE=1 SV=1	Coxsackievirus and adenovirus receptor	CXADR	4.58157	5.27536	+						16	51	323.31	0	0	0	0	0	0	1355000	2210500	2223700	68130000	74295000	76442000
P78368	8	3	3	sp|P78368|KC1G2_HUMAN Casein kinase I isoform gamma-2 OS=Homo sapiens OX=9606 GN=CSNK1G2 PE=1 SV=1	Casein kinase I isoform gamma-2	CSNK1G2	2.18622	2.29176	+						8	28.2	80.37	0	0	0	0	0	0	0	0	0	3328700	2834600	3070900
P78371	24	24	24	sp|P78371|TCPB_HUMAN T-complex protein 1 subunit beta OS=Homo sapiens OX=9606 GN=CCT2 PE=1 SV=4	T-complex protein 1 subunit beta	CCT2	5.29623	1.80202		+					24	60.2	323.31	3131300	2810600	2820000	13519000	14131000	12251000	7725800	8133900	8388600	29141000	28867000	26571000
P78417	8	8	8	sp|P78417|GSTO1_HUMAN Glutathione S-transferase omega-1 OS=Homo sapiens OX=9606 GN=GSTO1 PE=1 SV=2	Glutathione S-transferase omega-1	GSTO1	4.99095	5.67846	+						8	32.8	41.696	0	0	0	1631800	1510100	1560100	0	0	0	35941000	39094000	40586000
P81605	4	4	4	sp|P81605|DCD_HUMAN Dermcidin OS=Homo sapiens OX=9606 GN=DCD PE=1 SV=2	Dermcidin;Survival-promoting peptide;DCD-1	DCD	4.09669	1.56456	+						4	29.1	175.94	24293000	27634000	25591000	58310000	53956000	57795000	35457000	32140000	28806000	97865000	96772000	89700000
P82979	7	7	7	sp|P82979|SARNP_HUMAN SAP domain-containing ribonucleoprotein OS=Homo sapiens OX=9606 GN=SARNP PE=1 SV=3	SAP domain-containing ribonucleoprotein	SARNP	3.73254	2.90265	+						7	32.4	166.51	0	0	0	0	0	0	0	0	0	4690100	4481200	4328300
P83731	5	5	5	sp|P83731|RL24_HUMAN 60S ribosomal protein L24 OS=Homo sapiens OX=9606 GN=RPL24 PE=1 SV=1	60S ribosomal protein L24	RPL24	4.23629	3.07313	+						5	30.6	18.932	0	0	0	1331000	1658400	0	0	0	0	4871400	4552200	5066800
P84077;P61204	6;6	6;6	3;3	sp|P84077|ARF1_HUMAN ADP-ribosylation factor 1 OS=Homo sapiens OX=9606 GN=ARF1 PE=1 SV=2;sp|P61204|ARF3_HUMAN ADP-ribosylation factor 3 OS=Homo sapiens OX=9606 GN=ARF3 PE=1 SV=2	ADP-ribosylation factor 1;ADP-ribosylation factor 3	ARF1;ARF3	0.942385	2.86119	+						6	44.8	323.31	0	0	0	11057000	9996700	8885800	9188400	9525600	0	28041000	24761000	23701000
P84098	3	3	3	sp|P84098|RL19_HUMAN 60S ribosomal protein L19 OS=Homo sapiens OX=9606 GN=RPL19 PE=1 SV=1	60S ribosomal protein L19	RPL19	3.37005	3.73291	+						3	13.8	117.83	0	0	0	3741600	3675800	3191700	0	0	0	11377000	12600000	12355000
P99999;CON__P62894	4;1	4;1	4;1	sp|P99999|CYC_HUMAN Cytochrome c OS=Homo sapiens OX=9606 GN=CYCS PE=1 SV=2	Cytochrome c	CYCS	4.71077	3.28131	+						4	38.1	10.649	0	0	0	0	0	0	0	0	0	4408000	3801000	4216900
Q00325	8	8	8	sp|Q00325|MPCP_HUMAN Phosphate carrier protein, mitochondrial OS=Homo sapiens OX=9606 GN=SLC25A3 PE=1 SV=2	Phosphate carrier protein, mitochondrial	SLC25A3	3.65009	4.46258	+						8	17.7	111.17	0	0	0	0	3635700	4349100	0	0	0	12132000	11629000	9632600
Q00341	32	32	32	sp|Q00341|VIGLN_HUMAN Vigilin OS=Homo sapiens OX=9606 GN=HDLBP PE=1 SV=2	Vigilin	HDLBP	3.65648	1.77265	+						32	29.6	323.31	0	0	0	2201700	2697800	2514900	0	0	0	2792600	2612500	3250300
Q00610;P53675	34;6	34;6	34;6	sp|Q00610|CLH1_HUMAN Clathrin heavy chain 1 OS=Homo sapiens OX=9606 GN=CLTC PE=1 SV=5	Clathrin heavy chain 1	CLTC	4.52251	1.78531	+						34	28.7	323.31	0	1822700	1108700	3910200	4066000	3353700	0	0	0	2181000	2499700	2167800
Q00688	6	6	6	sp|Q00688|FKBP3_HUMAN Peptidyl-prolyl cis-trans isomerase FKBP3 OS=Homo sapiens OX=9606 GN=FKBP3 PE=1 SV=1	Peptidyl-prolyl cis-trans isomerase FKBP3	FKBP3	4.06139	1.66321	+						6	27.2	35.884	0	0	0	0	0	0	3050800	2423900	2841900	8822400	8377700	9033500
Q00765	6	6	6	sp|Q00765|REEP5_HUMAN Receptor expression-enhancing protein 5 OS=Homo sapiens OX=9606 GN=REEP5 PE=1 SV=3	Receptor expression-enhancing protein 5	REEP5	6.77132	6.11706	+						6	20.6	323.31	0	0	0	0	0	0	0	0	0	49344000	46763000	50752000
Q00839	21	21	21	sp|Q00839|HNRPU_HUMAN Heterogeneous nuclear ribonucleoprotein U OS=Homo sapiens OX=9606 GN=HNRNPU PE=1 SV=6	Heterogeneous nuclear ribonucleoprotein U	HNRNPU	4.38849	3.18187	+						21	25.7	323.31	2774500	2489100	3286200	16343000	16241000	17434000	2530500	3732900	3101500	27380000	28742000	27822000
Q01469;A8MUU1	7;1	7;1	7;1	sp|Q01469|FABP5_HUMAN Fatty acid-binding protein 5 OS=Homo sapiens OX=9606 GN=FABP5 PE=1 SV=3	Fatty acid-binding protein, epidermal	FABP5	5.05542	5.65894	+						7	49.6	86.596	0	0	0	12752000	13622000	11253000	0	0	0	33537000	34287000	36536000
Q01518;P40123	18;1	18;1	18;1	sp|Q01518|CAP1_HUMAN Adenylyl cyclase-associated protein 1 OS=Homo sapiens OX=9606 GN=CAP1 PE=1 SV=5	Adenylyl cyclase-associated protein 1	CAP1	3.17125	0.835383	+						18	40	323.31	0	1968900	2214000	2851200	3176700	3155500	4293100	5010400	4288300	7606900	8116000	8488000
Q01581;P54868	8;1	8;1	8;1	sp|Q01581|HMCS1_HUMAN Hydroxymethylglutaryl-CoA synthase, cytoplasmic OS=Homo sapiens OX=9606 GN=HMGCS1 PE=1 SV=2	Hydroxymethylglutaryl-CoA synthase, cytoplasmic	HMGCS1	2.56073	2.66721	+						8	19	140.35	0	0	0	1457000	1760300	1308000	0	0	0	4544400	4934700	4833000
Q01629;P13164;Q01628	2;1;1	2;1;1	2;1;1	sp|Q01629|IFM2_HUMAN Interferon-induced transmembrane protein 2 OS=Homo sapiens OX=9606 GN=IFITM2 PE=1 SV=2;sp|P13164|IFM1_HUMAN Interferon-induced transmembrane protein 1 OS=Homo sapiens OX=9606 GN=IFITM1 PE=1 SV=3;sp|Q01628|IFM3_HUMAN Interferon-induced	Interferon-induced transmembrane protein 2;Interferon-induced transmembrane protein 1;Interferon-induced transmembrane protein 3	IFITM2;IFITM1;IFITM3	6.64206	7.05945		+					2	29.5	323.31	0	0	0	0	0	0	0	0	0	112880000	107170000	108350000
Q01844	5	5	5	sp|Q01844|EWS_HUMAN RNA-binding protein EWS OS=Homo sapiens OX=9606 GN=EWSR1 PE=1 SV=1	RNA-binding protein EWS	EWSR1	4.62694	3.29241	+						5	11.3	47.778	0	0	0	2519100	0	2706500	0	0	0	6247900	5873800	5690900
Q02413	12	12	12	sp|Q02413|DSG1_HUMAN Desmoglein-1 OS=Homo sapiens OX=9606 GN=DSG1 PE=1 SV=2	Desmoglein-1	DSG1	3.76115	1.12673	+						12	16.2	192.17	0	0	0	2145200	2157500	1605800	2491300	2058900	2192900	4844400	5029000	4807300
Q02543	7	7	7	sp|Q02543|RL18A_HUMAN 60S ribosomal protein L18a OS=Homo sapiens OX=9606 GN=RPL18A PE=1 SV=2	60S ribosomal protein L18a	RPL18A	4.35047	1.57213	+						7	38.6	23.086	0	0	0	0	0	0	0	0	0	2347400	2020500	2250800
Q02790	23	23	23	sp|Q02790|FKBP4_HUMAN Peptidyl-prolyl cis-trans isomerase FKBP4 OS=Homo sapiens OX=9606 GN=FKBP4 PE=1 SV=3	Peptidyl-prolyl cis-trans isomerase FKBP4;Peptidyl-prolyl cis-trans isomerase FKBP4, N-terminally processed	FKBP4	1.03066	2.39997	+						23	49.5	323.31	3455500	3482000	0	4760800	4505700	4766500	0	6589700	5400800	14471000	15426000	14500000
Q02878	10	10	10	sp|Q02878|RL6_HUMAN 60S ribosomal protein L6 OS=Homo sapiens OX=9606 GN=RPL6 PE=1 SV=3	60S ribosomal protein L6	RPL6	3.11717	3.33932	+						10	26.4	68.794	0	0	0	4138300	4067600	4115700	0	0	0	7339600	7920500	7053600
Q03135;P56539	6;1	6;1	6;1	sp|Q03135|CAV1_HUMAN Caveolin-1 OS=Homo sapiens OX=9606 GN=CAV1 PE=1 SV=4	Caveolin-1	CAV1	3.78548	4.28002		+					6	34.8	72.273	0	0	0	0	0	0	0	0	0	14525000	14620000	12374000
Q04637	28	28	27	sp|Q04637|IF4G1_HUMAN Eukaryotic translation initiation factor 4 gamma 1 OS=Homo sapiens OX=9606 GN=EIF4G1 PE=1 SV=4	Eukaryotic translation initiation factor 4 gamma 1	EIF4G1	4.20648	2.55074	+						28	23.4	303.57	1459700	1397500	1828600	3963600	3945400	4040200	1145800	0	1102000	5676800	5934100	6388600
Q04917	13	10	10	sp|Q04917|1433F_HUMAN 14-3-3 protein eta OS=Homo sapiens OX=9606 GN=YWHAH PE=1 SV=4	14-3-3 protein eta	YWHAH	5.65048	2.6622	+						13	54.5	165.24	0	0	0	0	0	0	0	0	0	3499500	3545200	3766800
Q04941	2	2	2	sp|Q04941|PLP2_HUMAN Proteolipid protein 2 OS=Homo sapiens OX=9606 GN=PLP2 PE=1 SV=1	Proteolipid protein 2	PLP2	3.86186	7.04156	+						2	18.4	169.73	0	0	0	0	0	0	0	0	0	115720000	88345000	76717000
Q06323	4	4	4	sp|Q06323|PSME1_HUMAN Proteasome activator complex subunit 1 OS=Homo sapiens OX=9606 GN=PSME1 PE=1 SV=1	Proteasome activator complex subunit 1	PSME1	2.51566	2.10962	+						4	18.1	73.539	0	0	0	0	0	0	2091800	2017600	0	6538600	7339200	7406500
Q06830	14	14	11	sp|Q06830|PRDX1_HUMAN Peroxiredoxin-1 OS=Homo sapiens OX=9606 GN=PRDX1 PE=1 SV=1	Peroxiredoxin-1	PRDX1	6.24709	2.75563	+						14	50.3	323.31	6973300	6332700	5936000	19817000	17384000	20575000	9033200	9515000	8638800	63346000	59495000	60686000
Q07020	6	6	6	sp|Q07020|RL18_HUMAN 60S ribosomal protein L18 OS=Homo sapiens OX=9606 GN=RPL18 PE=1 SV=2	60S ribosomal protein L18	RPL18	3.50529	3.08104	+						6	34.6	234.42	0	0	0	4608300	5227100	5084400	1359100	0	1547800	9729100	10197000	10983000
Q07021	5	5	5	sp|Q07021|C1QBP_HUMAN Complement component 1 Q subcomponent-binding protein, mitochondrial OS=Homo sapiens OX=9606 GN=C1QBP PE=1 SV=1	Complement component 1 Q subcomponent-binding protein, mitochondrial	C1QBP	4.73708	3.90079	+						5	30.1	323.31	0	0	0	9914400	10131000	11410000	3511500	2544600	3567900	47132000	45322000	49735000
Q07065	37	37	37	sp|Q07065|CKAP4_HUMAN Cytoskeleton-associated protein 4 OS=Homo sapiens OX=9606 GN=CKAP4 PE=1 SV=2	Cytoskeleton-associated protein 4	CKAP4	6.55919	5.52843		+					37	61.5	323.31	0	0	0	1047200	1107700	1133900	2825900	2640500	2365100	124910000	119780000	115980000
Q07666;O75525;Q5VWX1	6;1;1	6;1;1	6;1;1	sp|Q07666|KHDR1_HUMAN KH domain-containing, RNA-binding, signal transduction-associated protein 1 OS=Homo sapiens OX=9606 GN=KHDRBS1 PE=1 SV=1	KH domain-containing, RNA-binding, signal transduction-associated protein 1	KHDRBS1	3.34888	2.91401	+						6	19.6	33.611	0	0	0	0	0	0	0	0	0	4043600	4302700	4054000
Q07866	12	12	10	sp|Q07866|KLC1_HUMAN Kinesin light chain 1 OS=Homo sapiens OX=9606 GN=KLC1 PE=1 SV=2	Kinesin light chain 1	KLC1	2.09496	1.70253	+						12	22.9	42.485	0	0	0	0	0	0	0	0	0	2705800	2166700	2650200
Q07955	9	9	9	sp|Q07955|SRSF1_HUMAN Serine/arginine-rich splicing factor 1 OS=Homo sapiens OX=9606 GN=SRSF1 PE=1 SV=2	Serine/arginine-rich splicing factor 1	SRSF1	4.21036	2.62532	+						9	34.3	23.402	0	0	0	0	0	0	0	0	0	3584200	3416400	4533300
Q08211	24	24	24	sp|Q08211|DHX9_HUMAN ATP-dependent RNA helicase A OS=Homo sapiens OX=9606 GN=DHX9 PE=1 SV=4	ATP-dependent RNA helicase A	DHX9	2.8763	2.68977	+						24	20.7	323.31	0	0	0	6289400	6605500	6195100	1548700	0	772910	6132700	6138700	6582600
Q08554	7	7	7	sp|Q08554|DSC1_HUMAN Desmocollin-1 OS=Homo sapiens OX=9606 GN=DSC1 PE=1 SV=2	Desmocollin-1	DSC1	3.0276	2.06829	+						7	9.7	46.429	0	0	0	1463000	1371500	1565800	0	0	0	2804300	2067000	2361500
Q08J23	14	14	14	sp|Q08J23|NSUN2_HUMAN RNA cytosine C(5)-methyltransferase NSUN2 OS=Homo sapiens OX=9606 GN=NSUN2 PE=1 SV=2	tRNA (cytosine(34)-C(5))-methyltransferase	NSUN2	6.01173	1.68204	+						14	25.3	323.31	0	0	0	1526700	1604200	1534400	0	0	0	3267500	3101400	3306100
Q09028	7	2	2	sp|Q09028|RBBP4_HUMAN Histone-binding protein RBBP4 OS=Homo sapiens OX=9606 GN=RBBP4 PE=1 SV=3	Histone-binding protein RBBP4	RBBP4	3.21554	2.72596	+						7	15.5	4.8222	0	0	0	1282200	1574400	1774200	0	0	0	3935700	4281100	3831400
Q10471	14	14	13	sp|Q10471|GALT2_HUMAN Polypeptide N-acetylgalactosaminyltransferase 2 OS=Homo sapiens OX=9606 GN=GALNT2 PE=1 SV=1	Polypeptide N-acetylgalactosaminyltransferase 2;Polypeptide N-acetylgalactosaminyltransferase 2 soluble form	GALNT2	3.60058	2.00401	+						14	27.8	228.04	0	0	0	0	0	0	0	0	0	2691700	2215100	2269300
Q10472;Q8IUC8	7;2	7;2	7;2	sp|Q10472|GALT1_HUMAN Polypeptide N-acetylgalactosaminyltransferase 1 OS=Homo sapiens OX=9606 GN=GALNT1 PE=1 SV=1	Polypeptide N-acetylgalactosaminyltransferase 1;Polypeptide N-acetylgalactosaminyltransferase 1 soluble form	GALNT1	2.29789	1.89869	+						7	13.8	19.582	0	0	0	0	0	0	0	0	0	2144100	2491400	2425200
Q12849	8	8	8	sp|Q12849|GRSF1_HUMAN G-rich sequence factor 1 OS=Homo sapiens OX=9606 GN=GRSF1 PE=1 SV=3	G-rich sequence factor 1	GRSF1	4.02556	2.11008	+						8	21.9	306.94	0	0	0	0	0	0	0	0	0	3167400	3218700	3066400
Q12893	6	6	6	sp|Q12893|TM115_HUMAN Transmembrane protein 115 OS=Homo sapiens OX=9606 GN=TMEM115 PE=1 SV=1	Transmembrane protein 115	TMEM115	5.86549	6.61753	+						6	20.8	145.78	0	0	0	0	0	0	0	0	0	61931000	72583000	74407000
Q12905	10	10	10	sp|Q12905|ILF2_HUMAN Interleukin enhancer-binding factor 2 OS=Homo sapiens OX=9606 GN=ILF2 PE=1 SV=2	Interleukin enhancer-binding factor 2	ILF2	4.46569	2.96897	+						10	45.1	198.49	0	0	0	2993100	2822000	2360300	0	0	0	5241800	4839900	4292900
Q12906	25	25	21	sp|Q12906|ILF3_HUMAN Interleukin enhancer-binding factor 3 OS=Homo sapiens OX=9606 GN=ILF3 PE=1 SV=3	Interleukin enhancer-binding factor 3	ILF3	3.14622	2.00259	+						25	33.2	313.18	2134400	1484800	1685200	3173300	3329800	3605600	2257400	1418900	1503600	6523000	6754700	7033300
Q12931	17	17	17	sp|Q12931|TRAP1_HUMAN Heat shock protein 75 kDa, mitochondrial OS=Homo sapiens OX=9606 GN=TRAP1 PE=1 SV=3	Heat shock protein 75 kDa, mitochondrial	TRAP1	4.01965	2.87732	+						17	34.1	323.31	0	0	0	2119300	2596300	2312700	0	0	0	5983400	6111300	6292500
Q13011	5	5	5	sp|Q13011|ECH1_HUMAN Delta(3,5)-Delta(2,4)-dienoyl-CoA isomerase, mitochondrial OS=Homo sapiens OX=9606 GN=ECH1 PE=1 SV=2	Delta(3,5)-Delta(2,4)-dienoyl-CoA isomerase, mitochondrial	ECH1	2.5333	1.68085	+						5	24.1	142.29	0	0	0	0	0	0	0	0	0	2618700	2864200	2713600
Q13151	4	4	4	sp|Q13151|ROA0_HUMAN Heterogeneous nuclear ribonucleoprotein A0 OS=Homo sapiens OX=9606 GN=HNRNPA0 PE=1 SV=1	Heterogeneous nuclear ribonucleoprotein A0	HNRNPA0	3.8725	2.86543	+						4	18.4	73.522	0	0	0	0	1856900	1758700	0	0	0	4386000	4517800	4041800
Q13162	6	4	4	sp|Q13162|PRDX4_HUMAN Peroxiredoxin-4 OS=Homo sapiens OX=9606 GN=PRDX4 PE=1 SV=1	Peroxiredoxin-4	PRDX4	3.71434	2.93625	+						6	22.9	20.308	0	0	0	4417300	4579300	4645500	0	0	0	3295000	3669500	4176500
Q13185	6	6	5	sp|Q13185|CBX3_HUMAN Chromobox protein homolog 3 OS=Homo sapiens OX=9606 GN=CBX3 PE=1 SV=4	Chromobox protein homolog 3	CBX3	3.98102	3.56515	+						6	30.1	159.46	0	0	0	1816500	1132200	1730600	0	0	0	7152000	6922300	9092600
Q13263	20	20	20	sp|Q13263|TIF1B_HUMAN Transcription intermediary factor 1-beta OS=Homo sapiens OX=9606 GN=TRIM28 PE=1 SV=5	Transcription intermediary factor 1-beta	TRIM28	5.98206	2.31763	+						20	43	323.31	5635500	6005900	5660100	9776500	10265000	10585000	4494700	4650700	4819500	22030000	23904000	23701000
Q13283	12	12	12	sp|Q13283|G3BP1_HUMAN Ras GTPase-activating protein-binding protein 1 OS=Homo sapiens OX=9606 GN=G3BP1 PE=1 SV=1	Ras GTPase-activating protein-binding protein 1	G3BP1	2.02621	3.2087	+						12	35.4	323.31	0	0	0	2891800	2439000	2152100	1539200	0	3816800	13554000	16247000	15773000
Q13308	11	11	11	sp|Q13308|PTK7_HUMAN Inactive tyrosine-protein kinase 7 OS=Homo sapiens OX=9606 GN=PTK7 PE=1 SV=2	Inactive tyrosine-protein kinase 7	PTK7	2.82642	3.27249	+						11	13.9	76.337	0	0	0	0	0	0	0	0	0	4716500	5479100	5725700
Q13310;P0CB38	15;1	10;1	9;1	sp|Q13310|PABP4_HUMAN Polyadenylate-binding protein 4 OS=Homo sapiens OX=9606 GN=PABPC4 PE=1 SV=1	Polyadenylate-binding protein 4	PABPC4	2.69888	2.50944	+						15	25.8	32.199	0	0	0	1203400	1281100	1652700	0	0	0	3056000	4277200	4017400
Q13347	10	10	10	sp|Q13347|EIF3I_HUMAN Eukaryotic translation initiation factor 3 subunit I OS=Homo sapiens OX=9606 GN=EIF3I PE=1 SV=1	Eukaryotic translation initiation factor 3 subunit I	EIF3I	3.86032	3.12416	+						10	38.5	69.456	0	0	0	1858400	1728500	2175700	0	0	0	5580000	6364500	5439800
Q13423	17	17	17	sp|Q13423|NNTM_HUMAN NAD(P) transhydrogenase, mitochondrial OS=Homo sapiens OX=9606 GN=NNT PE=1 SV=3	NAD(P) transhydrogenase, mitochondrial	NNT	3.09733	2.1036	+						17	18.2	133.45	0	0	0	1449200	1574800	1407800	0	0	0	2534300	2357200	2335300
Q13445	5	5	5	sp|Q13445|TMED1_HUMAN Transmembrane emp24 domain-containing protein 1 OS=Homo sapiens OX=9606 GN=TMED1 PE=1 SV=1	Transmembrane emp24 domain-containing protein 1	TMED1	3.82114	3.81819	+						5	20.3	23.121	0	0	0	0	0	0	0	0	0	8048800	6521800	6441400
Q13530	5	5	5	sp|Q13530|SERC3_HUMAN Serine incorporator 3 OS=Homo sapiens OX=9606 GN=SERINC3 PE=1 SV=2	Serine incorporator 3	SERINC3	4.45237	4.43998	+						5	14	281.86	0	0	0	0	0	0	0	0	0	16188000	17583000	18325000
Q13573	9	9	9	sp|Q13573|SNW1_HUMAN SNW domain-containing protein 1 OS=Homo sapiens OX=9606 GN=SNW1 PE=1 SV=1	SNW domain-containing protein 1	SNW1	3.7178	2.45114	+						9	23.1	139.03	0	0	0	0	0	0	0	0	0	3831800	4592800	4748200
Q13642	3	3	3	sp|Q13642|FHL1_HUMAN Four and a half LIM domains protein 1 OS=Homo sapiens OX=9606 GN=FHL1 PE=1 SV=4	Four and a half LIM domains protein 1	FHL1	4.30349	2.64312	+						3	11.1	12.202	0	0	0	3223800	3371900	3671400	0	0	0	4763300	4047800	4573000
Q13813	65	65	65	sp|Q13813|SPTN1_HUMAN Spectrin alpha chain, non-erythrocytic 1 OS=Homo sapiens OX=9606 GN=SPTAN1 PE=1 SV=3	Spectrin alpha chain, non-erythrocytic 1	SPTAN1	2.37433	2.25133	+						65	31.2	323.31	0	0	0	2382700	2309600	2342200	0	0	0	3722800	3167500	3627100
Q13838	15	15	8	sp|Q13838|DX39B_HUMAN Spliceosome RNA helicase DDX39B OS=Homo sapiens OX=9606 GN=DDX39B PE=1 SV=1	Spliceosome RNA helicase DDX39B	DDX39B	4.31701	3.43447	+						15	37.6	323.31	0	0	0	9626600	7563400	7836500	0	0	0	8167500	7127500	7563200
Q13907	4	4	4	sp|Q13907|IDI1_HUMAN Isopentenyl-diphosphate Delta-isomerase 1 OS=Homo sapiens OX=9606 GN=IDI1 PE=1 SV=2	Isopentenyl-diphosphate Delta-isomerase 1	IDI1	3.4538	2.55571	+						4	23.8	40.97	0	0	0	1513900	1269300	1769400	0	0	0	3036600	3943400	3741900
Q14103	11	11	10	sp|Q14103|HNRPD_HUMAN Heterogeneous nuclear ribonucleoprotein D0 OS=Homo sapiens OX=9606 GN=HNRNPD PE=1 SV=1	Heterogeneous nuclear ribonucleoprotein D0	HNRNPD	0.938665	3.0722	+						11	31.8	323.31	0	0	0	11714000	11107000	12195000	13960000	11150000	0	37696000	36912000	34670000
Q14108	14	14	14	sp|Q14108|SCRB2_HUMAN Lysosome membrane protein 2 OS=Homo sapiens OX=9606 GN=SCARB2 PE=1 SV=2	Lysosome membrane protein 2	SCARB2	5.04169	5.69206	+						14	25.9	323.31	0	0	0	0	0	0	0	0	0	50064000	45929000	41463000
Q14118	10	10	10	sp|Q14118|DAG1_HUMAN Dystroglycan 1 OS=Homo sapiens OX=9606 GN=DAG1 PE=1 SV=2	Dystroglycan;Alpha-dystroglycan;Beta-dystroglycan	DAG1	4.46598	4.95261	+						10	14.3	77.103	0	0	0	0	0	0	0	0	0	26376000	24089000	23249000
Q14126	34	34	34	sp|Q14126|DSG2_HUMAN Desmoglein-2 OS=Homo sapiens OX=9606 GN=DSG2 PE=1 SV=2	Desmoglein-2	DSG2	7.99854	6.71046		+					34	44.2	323.31	0	0	0	0	0	0	0	0	0	62179000	66705000	68416000
Q14152	33	33	33	sp|Q14152|EIF3A_HUMAN Eukaryotic translation initiation factor 3 subunit A OS=Homo sapiens OX=9606 GN=EIF3A PE=1 SV=1	Eukaryotic translation initiation factor 3 subunit A	EIF3A	2.04865	1.91388	+						33	22.1	126.29	0	0	0	3815900	2970500	3825000	0	0	0	3957500	4036600	2561800
Q14156	11	11	10	sp|Q14156|EFR3A_HUMAN Protein EFR3 homolog A OS=Homo sapiens OX=9606 GN=EFR3A PE=1 SV=2	Protein EFR3 homolog A	EFR3A	3.50265	2.05188		+					11	14	40.271	0	0	0	0	0	0	0	0	0	3597200	4332200	4191300
Q14157	11	11	11	sp|Q14157|UBP2L_HUMAN Ubiquitin-associated protein 2-like OS=Homo sapiens OX=9606 GN=UBAP2L PE=1 SV=2	Ubiquitin-associated protein 2-like	UBAP2L	3.32202	2.55263				+			11	15.2	166.66	0	0	0	1397300	1697500	1609200	0	0	0	3192800	3411800	4711400
Q14160	19	19	17	sp|Q14160|SCRIB_HUMAN Protein scribble homolog OS=Homo sapiens OX=9606 GN=SCRIB PE=1 SV=5	Protein scribble homolog	SCRIB	4.54081	3.67206		+					19	13.4	68.004	0	0	0	0	0	0	0	0	0	7573500	6228100	7166700
Q14165	15	15	15	sp|Q14165|MLEC_HUMAN Malectin OS=Homo sapiens OX=9606 GN=MLEC PE=1 SV=1	Malectin	MLEC	4.73051	6.24439		+					15	51	323.31	0	0	0	0	0	0	1440300	0	1251300	85448000	83586000	86738000
Q14203	23	23	23	sp|Q14203|DCTN1_HUMAN Dynactin subunit 1 OS=Homo sapiens OX=9606 GN=DCTN1 PE=1 SV=3	Dynactin subunit 1	DCTN1	1.81114	1.48566	+						23	22.2	293.96	0	0	0	1008000	869350	1150900	0	0	0	1335000	1337500	1567300
Q14247	13	13	13	sp|Q14247|SRC8_HUMAN Src substrate cortactin OS=Homo sapiens OX=9606 GN=CTTN PE=1 SV=2	Src substrate cortactin	CTTN	1.8639	1.96807	+						13	30.2	323.31	0	0	0	0	0	0	0	0	0	3037500	2798200	2937100
Q14254	23	23	23	sp|Q14254|FLOT2_HUMAN Flotillin-2 OS=Homo sapiens OX=9606 GN=FLOT2 PE=1 SV=2	Flotillin-2	FLOT2	4.74011	5.49662		+					23	57	323.31	0	0	0	0	0	0	0	0	0	33449000	34185000	33544000
Q14318	7	7	7	sp|Q14318|FKBP8_HUMAN Peptidyl-prolyl cis-trans isomerase FKBP8 OS=Homo sapiens OX=9606 GN=FKBP8 PE=1 SV=2	Peptidyl-prolyl cis-trans isomerase FKBP8	FKBP8	3.56405	1.49247	+						7	24.5	128.97	0	0	0	0	0	0	0	0	0	2061500	2530300	2662900
Q14344;Q03113	14;1	13;0	13;0	sp|Q14344|GNA13_HUMAN Guanine nucleotide-binding protein subunit alpha-13 OS=Homo sapiens OX=9606 GN=GNA13 PE=1 SV=2	Guanine nucleotide-binding protein subunit alpha-13	GNA13	4.25544	5.44216		+					14	37.4	91.909	0	0	0	0	0	0	0	0	0	24977000	25458000	24261000
Q14444	8	8	8	sp|Q14444|CAPR1_HUMAN Caprin-1 OS=Homo sapiens OX=9606 GN=CAPRIN1 PE=1 SV=2	Caprin-1	CAPRIN1	3.41379	2.422	+						8	12	106.4	0	0	0	2040900	2330200	2260600	0	0	0	3201400	3749100	4043000
Q14566	20	20	20	sp|Q14566|MCM6_HUMAN DNA replication licensing factor MCM6 OS=Homo sapiens OX=9606 GN=MCM6 PE=1 SV=1	DNA replication licensing factor MCM6	MCM6	3.99568	1.91585	+						20	29	323.31	0	0	0	2728900	1947800	1897700	0	0	0	2254000	2592700	2802200
Q14642	8	8	8	sp|Q14642|I5P1_HUMAN Inositol polyphosphate-5-phosphatase A OS=Homo sapiens OX=9606 GN=INPP5A PE=1 SV=1	Type I inositol 1,4,5-trisphosphate 5-phosphatase	INPP5A	1.848	1.11634	+						8	18.9	13.857	0	0	0	0	0	0	0	0	0	2097300	2042400	2065900
Q14847	7	7	7	sp|Q14847|LASP1_HUMAN LIM and SH3 domain protein 1 OS=Homo sapiens OX=9606 GN=LASP1 PE=1 SV=2	LIM and SH3 domain protein 1	LASP1	3.03524	1.61516	+						7	29.9	42.114	0	0	0	0	0	0	0	0	0	2175700	2100000	2284000
Q14974	15	15	15	sp|Q14974|IMB1_HUMAN Importin subunit beta-1 OS=Homo sapiens OX=9606 GN=KPNB1 PE=1 SV=2	Importin subunit beta-1	KPNB1	2.64887	4.13251	+						15	22	323.31	0	0	0	9598000	10462000	9904300	0	0	0	12664000	13039000	12625000
Q15012	2	2	2	sp|Q15012|LAP4A_HUMAN Lysosomal-associated transmembrane protein 4A OS=Homo sapiens OX=9606 GN=LAPTM4A PE=1 SV=1	Lysosomal-associated transmembrane protein 4A	LAPTM4A	3.08634	2.41242	+						2	15.5	13.676	0	0	0	0	0	0	0	0	0	5104600	4759800	4819900
Q15019	7	7	7	sp|Q15019|SEPT2_HUMAN Septin-2 OS=Homo sapiens OX=9606 GN=SEPTIN2 PE=1 SV=1	Septin-2	SEPTIN2	3.71983	3.16711	+						7	27.7	49.188	0	0	0	1974700	1469500	0	0	0	0	4429300	4720000	5992500
Q15029	23	21	21	sp|Q15029|U5S1_HUMAN 116 kDa U5 small nuclear ribonucleoprotein component OS=Homo sapiens OX=9606 GN=EFTUD2 PE=1 SV=1	116 kDa U5 small nuclear ribonucleoprotein component	EFTUD2	3.77571	1.76813	+						23	27.3	120.87	1546200	977330	1095500	2432200	2089900	2229700	0	0	0	2144900	2490000	2228500
Q15056	9	9	9	sp|Q15056|IF4H_HUMAN Eukaryotic translation initiation factor 4H OS=Homo sapiens OX=9606 GN=EIF4H PE=1 SV=5	Eukaryotic translation initiation factor 4H	EIF4H	3.10079	0.778221	+						9	39.1	248.3	0	0	0	2417800	2194300	1939000	12229000	11593000	12170000	18584000	22587000	20734000
Q15084	8	8	8	sp|Q15084|PDIA6_HUMAN Protein disulfide-isomerase A6 OS=Homo sapiens OX=9606 GN=PDIA6 PE=1 SV=1	Protein disulfide-isomerase A6	PDIA6	3.52175	3.56447	+						8	27.5	266.26	0	0	0	3439600	3979300	3607000	0	0	0	7295500	7009300	8671900
Q15102	3	3	3	sp|Q15102|PA1B3_HUMAN Platelet-activating factor acetylhydrolase IB subunit alpha1 OS=Homo sapiens OX=9606 GN=PAFAH1B3 PE=1 SV=1	Platelet-activating factor acetylhydrolase IB subunit gamma	PAFAH1B3	2.78374	2.25733		+					3	16.9	34.177	0	0	0	0	0	0	0	0	0	2437800	2670500	2809900
Q15181	12	12	12	sp|Q15181|IPYR_HUMAN Inorganic pyrophosphatase OS=Homo sapiens OX=9606 GN=PPA1 PE=1 SV=2	Inorganic pyrophosphatase	PPA1	4.45462	1.88137	+						12	47.8	241.28	0	0	0	5798100	5195800	5469000	2804300	2653600	3106600	11144000	9612700	10792000
Q15233	19	18	18	sp|Q15233|NONO_HUMAN Non-POU domain-containing octamer-binding protein OS=Homo sapiens OX=9606 GN=NONO PE=1 SV=4	Non-POU domain-containing octamer-binding protein	NONO	2.17976	1.80366	+						19	44.8	227.44	0	0	0	2251700	0	2242200	1943700	0	1408000	4537600	4852200	4502100
Q15365;P57723	12;1	12;1	7;0	sp|Q15365|PCBP1_HUMAN Poly(rC)-binding protein 1 OS=Homo sapiens OX=9606 GN=PCBP1 PE=1 SV=2	Poly(rC)-binding protein 1	PCBP1	4.69142	2.43224	+						12	43.8	323.31	0	0	0	6180800	5903000	5803600	2482600	2968300	2958300	15149000	16182000	13982000
Q15366;P57721	12;5	7;1	7;1	sp|Q15366|PCBP2_HUMAN Poly(rC)-binding protein 2 OS=Homo sapiens OX=9606 GN=PCBP2 PE=1 SV=1	Poly(rC)-binding protein 2	PCBP2	3.17557	4.58523	+						12	46.6	93.119	0	0	0	5359500	4832100	0	0	0	0	17638000	18477000	17775000
Q15393	28	28	28	sp|Q15393|SF3B3_HUMAN Splicing factor 3B subunit 3 OS=Homo sapiens OX=9606 GN=SF3B3 PE=1 SV=4	Splicing factor 3B subunit 3	SF3B3	3.69952	2.20052	+						28	27.9	323.31	975070	1140700	0	3634600	3778000	3429100	0	0	0	3131200	3163800	3694400
Q15459	21	21	21	sp|Q15459|SF3A1_HUMAN Splicing factor 3A subunit 1 OS=Homo sapiens OX=9606 GN=SF3A1 PE=1 SV=1	Splicing factor 3A subunit 1	SF3A1	4.62908	1.3698	+						21	33.7	277.39	0	0	0	2725900	2860400	2990800	1249900	1233200	1358000	3439200	3118500	3368700
Q15517	2	2	2	sp|Q15517|CDSN_HUMAN Corneodesmosin OS=Homo sapiens OX=9606 GN=CDSN PE=1 SV=3	Corneodesmosin	CDSN	4.58587	2.9909	+						2	5.1	52.229	0	0	0	0	0	0	0	0	0	4263700	5589100	5665500
Q15637	9	9	9	sp|Q15637|SF01_HUMAN Splicing factor 1 OS=Homo sapiens OX=9606 GN=SF1 PE=1 SV=4	Splicing factor 1	SF1	5.51629	2.3176	+						9	19.9	121.61	0	0	0	0	1352900	1045800	0	0	0	3813100	3860200	3689200
Q15645	7	7	7	sp|Q15645|PCH2_HUMAN Pachytene checkpoint protein 2 homolog OS=Homo sapiens OX=9606 GN=TRIP13 PE=1 SV=2	Pachytene checkpoint protein 2 homolog	TRIP13	2.02592	1.11452	+						7	16.4	24.722	0	0	0	0	0	0	0	0	0	1753700	1948800	1884400
Q15691	11	11	10	sp|Q15691|MARE1_HUMAN Microtubule-associated protein RP/EB family member 1 OS=Homo sapiens OX=9606 GN=MAPRE1 PE=1 SV=3	Microtubule-associated protein RP/EB family member 1	MAPRE1	2.80233	3.36799	+						11	54.5	158.19	0	0	0	0	1651700	1913200	0	0	0	7748800	8511100	8084400
Q15717;Q12926;P26378	12;1;1	12;1;1	12;1;1	sp|Q15717|ELAV1_HUMAN ELAV-like protein 1 OS=Homo sapiens OX=9606 GN=ELAVL1 PE=1 SV=2	ELAV-like protein 1	ELAVL1	2.64339	2.78042	+						12	42.9	48.317	0	0	0	1863700	1766000	1907700	0	0	0	5829200	5345000	5839600
Q15758	13	13	13	sp|Q15758|AAAT_HUMAN Neutral amino acid transporter B(0) OS=Homo sapiens OX=9606 GN=SLC1A5 PE=1 SV=2	Neutral amino acid transporter B(0)	SLC1A5	7.27989	7.0189	+						13	30.1	323.31	0	0	0	3380100	3051800	3067700	3065500	2830600	2622300	364570000	360820000	377300000
Q15819	6	6	3	sp|Q15819|UB2V2_HUMAN Ubiquitin-conjugating enzyme E2 variant 2 OS=Homo sapiens OX=9606 GN=UBE2V2 PE=1 SV=4	Ubiquitin-conjugating enzyme E2 variant 2	UBE2V2	5.14077	0.87436				+			6	53.8	303.62	0	0	0	0	0	0	7040500	7016300	6905100	12362000	13205000	12873000
Q15836;P63027	7;3	7;3	6;2	sp|Q15836|VAMP3_HUMAN Vesicle-associated membrane protein 3 OS=Homo sapiens OX=9606 GN=VAMP3 PE=1 SV=3	Vesicle-associated membrane protein 3	VAMP3	7.06872	6.50446	+						7	53	323.31	0	0	0	0	0	0	15825000	18134000	15688000	1538300000	1460500000	1499600000
Q16181;Q6ZU15	10;1	10;1	10;1	sp|Q16181|SEPT7_HUMAN Septin-7 OS=Homo sapiens OX=9606 GN=SEPTIN7 PE=1 SV=2	Septin-7	SEPTIN7	5.21427	2.08282	+						10	27.2	52.549	0	0	0	1479100	1652300	0	0	0	0	3112000	3440400	3027000
Q16186	2	2	2	sp|Q16186|ADRM1_HUMAN Proteasomal ubiquitin receptor ADRM1 OS=Homo sapiens OX=9606 GN=ADRM1 PE=1 SV=2	Proteasomal ubiquitin receptor ADRM1	ADRM1	4.16578	2.70443	+						2	7.6	161.67	0	0	0	1726100	2050700	1930800	0	0	0	5276100	5648200	7192100
Q16531	25	25	25	sp|Q16531|DDB1_HUMAN DNA damage-binding protein 1 OS=Homo sapiens OX=9606 GN=DDB1 PE=1 SV=1	DNA damage-binding protein 1	DDB1	3.66547	2.03642	+						25	23.4	227.58	0	0	0	2258700	2039600	2265000	0	0	0	2134900	2191300	2634000
Q16543	9	9	9	sp|Q16543|CDC37_HUMAN Hsp90 co-chaperone Cdc37 OS=Homo sapiens OX=9606 GN=CDC37 PE=1 SV=1	Hsp90 co-chaperone Cdc37;Hsp90 co-chaperone Cdc37, N-terminally processed	CDC37	3.21242	5.23427	+						9	26.5	126.62	0	0	0	4221300	12998000	10703000	0	0	0	18509000	32402000	50801000
Q16555	14	14	10	sp|Q16555|DPYL2_HUMAN Dihydropyrimidinase-related protein 2 OS=Homo sapiens OX=9606 GN=DPYSL2 PE=1 SV=1	Dihydropyrimidinase-related protein 2	DPYSL2	2.93668	1.60575	+						14	32	180.83	0	0	0	1407200	1445400	1374700	0	0	0	1758500	2081700	1630100
Q16576	9	9	4	sp|Q16576|RBBP7_HUMAN Histone-binding protein RBBP7 OS=Homo sapiens OX=9606 GN=RBBP7 PE=1 SV=1	Histone-binding protein RBBP7	RBBP7	4.36801	4.83485	+						9	21.9	323.31	0	0	0	6178000	5042000	6073200	0	0	0	17386000	17084000	19612000
Q16658	14	14	14	sp|Q16658|FSCN1_HUMAN Fascin OS=Homo sapiens OX=9606 GN=FSCN1 PE=1 SV=3	Fascin	FSCN1	4.52365	4.21826	+						14	37.7	288.05	0	0	0	2829400	2643400	2698400	0	0	0	11815000	9186100	10532000
Q16740	6	6	6	sp|Q16740|CLPP_HUMAN ATP-dependent Clp protease proteolytic subunit, mitochondrial OS=Homo sapiens OX=9606 GN=CLPP PE=1 SV=1	ATP-dependent Clp protease proteolytic subunit, mitochondrial	CLPP	3.36403	2.76196	+						6	30	90.319	0	0	0	0	0	0	0	0	0	4519200	4991200	7351500
Q16799	3	3	3	sp|Q16799|RTN1_HUMAN Reticulon-1 OS=Homo sapiens OX=9606 GN=RTN1 PE=1 SV=1	Reticulon-1	RTN1	3.02305	4.01126	+						3	5.7	10.332	0	0	0	0	0	0	0	0	0	9359200	13077000	11206000
Q16836	7	7	7	sp|Q16836|HCDH_HUMAN Hydroxyacyl-coenzyme A dehydrogenase, mitochondrial OS=Homo sapiens OX=9606 GN=HADH PE=1 SV=3	Hydroxyacyl-coenzyme A dehydrogenase, mitochondrial	HADH	1.98807	2.19826	+						7	24.8	10.399	0	0	0	0	0	0	0	0	0	3039200	3284500	3814600
Q16891	26	26	26	sp|Q16891|MIC60_HUMAN MICOS complex subunit MIC60 OS=Homo sapiens OX=9606 GN=IMMT PE=1 SV=1	MICOS complex subunit MIC60	IMMT	4.10585	3.66841	+						26	48.5	323.31	0	0	0	20167000	19484000	20201000	2185700	1456800	2405400	24887000	24982000	25321000
Q2TAY7	6	6	6	sp|Q2TAY7|SMU1_HUMAN WD40 repeat-containing protein SMU1 OS=Homo sapiens OX=9606 GN=SMU1 PE=1 SV=2	WD40 repeat-containing protein SMU1;WD40 repeat-containing protein SMU1, N-terminally processed	SMU1	2.92837	2.25494	+						6	16.2	118.23	0	0	0	0	0	0	0	0	0	2767000	2886100	2947800
Q3SXY8	9	9	9	sp|Q3SXY8|AR13B_HUMAN ADP-ribosylation factor-like protein 13B OS=Homo sapiens OX=9606 GN=ARL13B PE=1 SV=1	ADP-ribosylation factor-like protein 13B	ARL13B	3.98824	4.18978	+						9	27.1	323.31	0	0	0	0	0	0	0	0	0	11165000	11042000	11011000
Q4VCS5;Q8IY63	32;2	32;2	32;2	sp|Q4VCS5|AMOT_HUMAN Angiomotin OS=Homo sapiens OX=9606 GN=AMOT PE=1 SV=1	Angiomotin	AMOT	3.95918	3.00167						+	32	36.3	323.31	0	0	0	2543300	2492100	2704800	0	0	0	4998600	4909100	5114500
Q587I9	4	4	4	sp|Q587I9|SFT2C_HUMAN Vesicle transport protein SFT2C OS=Homo sapiens OX=9606 GN=SFT2D3 PE=2 SV=1	Vesicle transport protein SFT2C	SFT2D3	5.17901	6.36956	+						4	27	323.31	0	0	0	0	0	0	0	0	0	75112000	78446000	75727000
Q5VST6	8	8	7	sp|Q5VST6|AB17B_HUMAN Alpha/beta hydrolase domain-containing protein 17B OS=Homo sapiens OX=9606 GN=ABHD17B PE=1 SV=1	Alpha/beta hydrolase domain-containing protein 17B	ABHD17B	5.7116	5.54652		+					8	38.2	226.79	0	0	0	0	0	0	0	0	0	32687000	31907000	35298000
Q5W0Z9	5	5	5	sp|Q5W0Z9|ZDH20_HUMAN Palmitoyltransferase ZDHHC20 OS=Homo sapiens OX=9606 GN=ZDHHC20 PE=1 SV=1	Probable palmitoyltransferase ZDHHC20	ZDHHC20	3.63405	2.20661	+						5	19.5	225.65	0	0	0	0	0	0	0	0	0	3222500	2995000	2346400
Q5W111	10	10	10	sp|Q5W111|SPRY7_HUMAN SPRY domain-containing protein 7 OS=Homo sapiens OX=9606 GN=SPRYD7 PE=1 SV=2	SPRY domain-containing protein 7	SPRYD7	7.03532	7.63538	+						10	60.7	323.31	0	0	0	0	0	0	0	0	0	96138000	100790000	111420000
Q5XKK7	8	8	8	sp|Q5XKK7|F219B_HUMAN Protein FAM219B OS=Homo sapiens OX=9606 GN=FAM219B PE=1 SV=1	Protein FAM219B	FAM219B	3.43561	3.44823	+						8	49	323.31	0	0	0	0	0	0	0	0	0	7864900	8173100	7354900
Q5ZPR3	7	7	7	sp|Q5ZPR3|CD276_HUMAN CD276 antigen OS=Homo sapiens OX=9606 GN=CD276 PE=1 SV=1	CD276 antigen	CD276	4.53862	5.26859	+						7	26.6	259.75	0	0	0	0	0	0	0	0	0	21786000	24128000	20624000
Q68D91	10	10	10	sp|Q68D91|MBLC2_HUMAN Acyl-coenzyme A thioesterase MBLAC2 OS=Homo sapiens OX=9606 GN=MBLAC2 PE=1 SV=3	Metallo-beta-lactamase domain-containing protein 2	MBLAC2	3.96434	4.75625		+					10	45.2	323.31	0	0	0	0	0	0	0	0	0	21068000	20331000	19194000
Q69YW2	2	2	2	sp|Q69YW2|STUM_HUMAN Protein stum homolog OS=Homo sapiens OX=9606 GN=STUM PE=1 SV=1	Protein stum homolog	C1orf95	2.92761	2.87405	+						2	21.3	20.815	0	0	0	0	0	0	0	0	0	4931800	4319200	4556000
Q6IAA8	7	7	7	sp|Q6IAA8|LTOR1_HUMAN Ragulator complex protein LAMTOR1 OS=Homo sapiens OX=9606 GN=LAMTOR1 PE=1 SV=2	Ragulator complex protein LAMTOR1	LAMTOR1	7.36864	7.84989		+					7	61.5	323.31	0	0	0	0	0	0	0	0	0	215550000	231780000	218910000
Q6NTF9	5	5	5	sp|Q6NTF9|RHBD2_HUMAN Rhomboid domain-containing protein 2 OS=Homo sapiens OX=9606 GN=RHBDD2 PE=1 SV=2	Rhomboid domain-containing protein 2	RHBDD2	5.7723	4.70024	+						5	15.9	97.854	0	0	0	0	0	0	0	0	0	19196000	19070000	17338000
Q6RW13	2	2	2	sp|Q6RW13|ATRAP_HUMAN Type-1 angiotensin II receptor-associated protein OS=Homo sapiens OX=9606 GN=AGTRAP PE=1 SV=1	Type-1 angiotensin II receptor-associated protein	AGTRAP	3.39819	2.8132	+						2	24.5	132.04	0	0	0	0	0	0	0	0	0	3830700	5146300	5355600
Q6UX53	3	3	3	sp|Q6UX53|MET7B_HUMAN Thiol S-methyltransferase METTL7B OS=Homo sapiens OX=9606 GN=METTL7B PE=1 SV=2	Methyltransferase-like protein 7B	METTL7B	3.4457	3.98909	+						3	12.7	323.31	0	0	0	0	0	0	0	0	0	8534100	9246400	7615100
Q71DI3;Q16695;P84243;P68431;Q6NXT2	4;4;4;4;3	4;4;4;4;3	1;1;1;1;0	sp|Q71DI3|H32_HUMAN Histone H3.2 OS=Homo sapiens OX=9606 GN=H3C13 PE=1 SV=3;sp|Q16695|H31T_HUMAN Histone H3.1t OS=Homo sapiens OX=9606 GN=H3-4 PE=1 SV=3;sp|P84243|H33_HUMAN Histone H3.3 OS=Homo sapiens OX=9606 GN=H3-3B PE=1 SV=2;sp|P68431|H31_HUMAN Histone	Histone H3.2;Histone H3.1t;Histone H3.3;Histone H3.1;Histone H3.3C	HIST2H3A;HIST3H3;H3F3A;HIST1H3A;H3F3C	5.01176	2.7909		+					4	17.6	86.497	0	0	0	0	0	0	15251000	16645000	13217000	104790000	105800000	100310000
Q7KZF4	28	28	28	sp|Q7KZF4|SND1_HUMAN Staphylococcal nuclease domain-containing protein 1 OS=Homo sapiens OX=9606 GN=SND1 PE=1 SV=1	Staphylococcal nuclease domain-containing protein 1	SND1	2.85767	2.25088	+						28	38.9	220.71	1698200	2051200	0	2868200	3045400	2889000	0	0	0	4145200	4166200	4467800
Q7Z2K8	8	8	8	sp|Q7Z2K8|GRIN1_HUMAN G protein-regulated inducer of neurite outgrowth 1 OS=Homo sapiens OX=9606 GN=GPRIN1 PE=1 SV=2	G protein-regulated inducer of neurite outgrowth 1	GPRIN1	3.3556	1.89062	+						8	9.5	21.349	0	0	0	0	0	0	0	0	0	3287700	3122800	3030600
Q7Z5G4	9	9	8	sp|Q7Z5G4|GOGA7_HUMAN Golgin subfamily A member 7 OS=Homo sapiens OX=9606 GN=GOLGA7 PE=1 SV=2	Golgin subfamily A member 7	GOLGA7	4.56169	5.83899		+					9	54	216.79	0	0	0	0	0	0	0	0	0	56832000	57264000	53099000
Q7Z5L9	8	8	8	sp|Q7Z5L9|I2BP2_HUMAN Interferon regulatory factor 2-binding protein 2 OS=Homo sapiens OX=9606 GN=IRF2BP2 PE=1 SV=2	Interferon regulatory factor 2-binding protein 2	IRF2BP2	3.84299	1.62878			+				8	21.6	142.72	0	0	0	0	0	0	859210	1090200	1077200	2989500	3159100	3159900
Q7Z7N9	2	2	2	sp|Q7Z7N9|T179B_HUMAN Transmembrane protein 179B OS=Homo sapiens OX=9606 GN=TMEM179B PE=1 SV=1	Transmembrane protein 179B	TMEM179B	7.13143	5.57937	+						2	12.3	216.75	0	0	0	0	0	0	0	0	0	41464000	39357000	40421000
Q86U42	5	5	5	sp|Q86U42|PABP2_HUMAN Polyadenylate-binding protein 2 OS=Homo sapiens OX=9606 GN=PABPN1 PE=1 SV=3	Polyadenylate-binding protein 2	PABPN1	4.04489	3.76899	+						5	29.4	110.78	0	0	0	0	0	0	0	0	0	9476800	9968100	7634100
Q86UE4	26	26	26	sp|Q86UE4|LYRIC_HUMAN Protein LYRIC OS=Homo sapiens OX=9606 GN=MTDH PE=1 SV=2	Protein LYRIC	MTDH	6.27677	6.06009	+						26	54.8	323.31	0	0	0	0	0	0	0	0	0	38917000	37112000	38302000
Q86VI4	3	3	3	sp|Q86VI4|LAP4B_HUMAN Lysosomal-associated transmembrane protein 4B OS=Homo sapiens OX=9606 GN=LAPTM4B PE=1 SV=2	Lysosomal-associated transmembrane protein 4B	LAPTM4B	3.6863	4.09226	+						3	14.8	174.18	0	0	0	0	0	0	0	0	0	16961000	14207000	16836000
Q86VP6;O75155	18;2	18;2	18;2	sp|Q86VP6|CAND1_HUMAN Cullin-associated NEDD8-dissociated protein 1 OS=Homo sapiens OX=9606 GN=CAND1 PE=1 SV=2	Cullin-associated NEDD8-dissociated protein 1	CAND1	3.71477	2.44426	+						18	16.9	311	1077100	1065100	1388500	3316900	2935600	3448500	0	0	0	2661100	3022300	3339000
Q86X29	17	17	17	sp|Q86X29|LSR_HUMAN Lipolysis-stimulated lipoprotein receptor OS=Homo sapiens OX=9606 GN=LSR PE=1 SV=4	Lipolysis-stimulated lipoprotein receptor	LSR	5.34084	5.74863	+						17	38.7	323.31	0	0	0	0	0	0	0	0	0	38344000	39035000	38833000
Q86Y82	13	13	13	sp|Q86Y82|STX12_HUMAN Syntaxin-12 OS=Homo sapiens OX=9606 GN=STX12 PE=1 SV=1	Syntaxin-12	STX12	6.22463	4.28077	+						13	55.4	323.31	0	0	0	0	0	0	2750200	2873500	3125100	59501000	57892000	52652000
Q8IUH4	7	7	6	sp|Q8IUH4|ZDH13_HUMAN Palmitoyltransferase ZDHHC13 OS=Homo sapiens OX=9606 GN=ZDHHC13 PE=1 SV=3	Palmitoyltransferase ZDHHC13	ZDHHC13	3.45989	3.75441		+					7	13.3	46.307	0	0	0	0	0	0	0	0	0	8559100	7548900	7854400
Q8IUW5	7	7	7	sp|Q8IUW5|RELL1_HUMAN RELT-like protein 1 OS=Homo sapiens OX=9606 GN=RELL1 PE=1 SV=1	RELT-like protein 1	RELL1	5.17065	4.3845	+						7	43.2	323.31	0	0	0	0	0	0	0	0	0	11362000	14306000	13896000
Q8IW50	3	3	3	sp|Q8IW50|F219A_HUMAN Protein FAM219A OS=Homo sapiens OX=9606 GN=FAM219A PE=1 SV=3	Protein FAM219A	FAM219A	2.89769	2.7444		+					3	29.7	90.446	0	0	0	0	0	0	0	0	0	4609300	5044600	5086000
Q8IWS0	5	5	5	sp|Q8IWS0|PHF6_HUMAN PHD finger protein 6 OS=Homo sapiens OX=9606 GN=PHF6 PE=1 SV=1	PHD finger protein 6	PHF6	4.42476	1.54546	+						5	15.1	34.328	0	0	0	0	0	0	0	0	0	2611800	2513800	2579000
Q8IXS6	12	11	11	sp|Q8IXS6|PALM2_HUMAN Paralemmin-2 OS=Homo sapiens OX=9606 GN=PALM2 PE=1 SV=3	Paralemmin-2	PALM2	2.70817	2.46297	+						12	44.6	131.05	0	0	0	0	0	0	0	0	0	4054500	4662700	4266600
Q8IY95	5	5	5	sp|Q8IY95|TM192_HUMAN Transmembrane protein 192 OS=Homo sapiens OX=9606 GN=TMEM192 PE=1 SV=1	Transmembrane protein 192	TMEM192	4.43105	3.49431		+					5	19.9	36.644	0	0	0	0	0	0	0	0	0	6821200	7124600	7354900
Q8IYS2	5	5	5	sp|Q8IYS2|K2013_HUMAN Uncharacterized protein KIAA2013 OS=Homo sapiens OX=9606 GN=KIAA2013 PE=1 SV=1	Uncharacterized protein KIAA2013	KIAA2013	4.43339	3.66347	+						5	8.2	18.802	0	0	0	0	0	0	0	0	0	9740000	9295400	7621800
Q8IZA0	17	17	17	sp|Q8IZA0|K319L_HUMAN Dyslexia-associated protein KIAA0319-like protein OS=Homo sapiens OX=9606 GN=KIAA0319L PE=1 SV=2	Dyslexia-associated protein KIAA0319-like protein	KIAA0319L	4.87893	4.18463	+						17	21.2	323.31	0	0	0	0	0	0	0	0	0	14463000	15334000	12969000
Q8IZR5	3	3	3	sp|Q8IZR5|CKLF4_HUMAN CKLF-like MARVEL transmembrane domain-containing protein 4 OS=Homo sapiens OX=9606 GN=CMTM4 PE=1 SV=1	CKLF-like MARVEL transmembrane domain-containing protein 4	CMTM4	5.41217	3.82948	+						3	23.1	116.24	0	0	0	0	0	0	0	0	0	10672000	11755000	11259000
Q8N1F7	16	16	16	sp|Q8N1F7|NUP93_HUMAN Nuclear pore complex protein Nup93 OS=Homo sapiens OX=9606 GN=NUP93 PE=1 SV=2	Nuclear pore complex protein Nup93	NUP93	3.16119	2.10543	+						16	21.1	138.95	0	0	0	1215000	1358200	1065900	0	0	0	3250500	3352000	3176300
Q8N1G4	10	10	10	sp|Q8N1G4|LRC47_HUMAN Leucine-rich repeat-containing protein 47 OS=Homo sapiens OX=9606 GN=LRRC47 PE=1 SV=1	Leucine-rich repeat-containing protein 47	LRRC47	2.13379	1.58739	+						10	23	157.4	0	0	0	0	960060	956900	0	0	0	1924700	2577400	2821300
Q8N565	9	9	9	sp|Q8N565|MREG_HUMAN Melanoregulin OS=Homo sapiens OX=9606 GN=MREG PE=1 SV=1	Melanoregulin	MREG	3.38428	2.59393		+					9	46.7	100.67	0	0	0	0	0	0	0	0	0	4339700	3189700	4179900
Q8N6S5	7	7	7	sp|Q8N6S5|AR6P6_HUMAN ADP-ribosylation factor-like protein 6-interacting protein 6 OS=Homo sapiens OX=9606 GN=ARL6IP6 PE=1 SV=1	ADP-ribosylation factor-like protein 6-interacting protein 6	ARL6IP6	4.10966	5.10239	+						7	21.7	61.586	0	0	0	0	0	0	0	0	0	16994000	19084000	17755000
Q8N9I0;O00445	7;1	4;0	4;0	sp|Q8N9I0|SYT2_HUMAN Synaptotagmin-2 OS=Homo sapiens OX=9606 GN=SYT2 PE=1 SV=2	Synaptotagmin-2	SYT2	3.02863	2.23273	+						7	17.7	16.503	0	0	0	0	0	0	0	0	0	3854300	3082400	3132600
Q8NBN3	9	9	9	sp|Q8NBN3|TM87A_HUMAN Transmembrane protein 87A OS=Homo sapiens OX=9606 GN=TMEM87A PE=1 SV=3	Transmembrane protein 87A	TMEM87A	3.74688	2.68165	+						9	19.5	86.055	0	0	0	0	0	0	0	0	0	5042600	4171300	3949600
Q8NC51	19	19	19	sp|Q8NC51|PAIRB_HUMAN Plasminogen activator inhibitor 1 RNA-binding protein OS=Homo sapiens OX=9606 GN=SERBP1 PE=1 SV=2	Plasminogen activator inhibitor 1 RNA-binding protein	SERBP1	2.43149	0.891762	+						19	40.4	323.31	1751600	1819900	1892400	3874700	3707200	3810500	9233400	10435000	9267900	18697000	20435000	14929000
Q8NCG7	8	8	8	sp|Q8NCG7|DGLB_HUMAN Diacylglycerol lipase-beta OS=Homo sapiens OX=9606 GN=DAGLB PE=1 SV=2	Sn1-specific diacylglycerol lipase beta	DAGLB	5.18354	3.96987	+						8	12.4	108.21	0	0	0	0	0	0	0	0	0	8222900	9208600	8787900
Q8NCW5	6	6	6	sp|Q8NCW5|NNRE_HUMAN NAD(P)H-hydrate epimerase OS=Homo sapiens OX=9606 GN=NAXE PE=1 SV=2	NAD(P)H-hydrate epimerase	APOA1BP	5.84523	4.06458	+						6	28.1	85.193	0	0	0	0	3082700	2688500	0	0	0	7733300	8333500	8475900
Q8ND76	5	5	4	sp|Q8ND76|CCNY_HUMAN Cyclin-Y OS=Homo sapiens OX=9606 GN=CCNY PE=1 SV=2	Cyclin-Y	CCNY	2.43513	3.50453	+						5	14.4	323.31	0	0	0	0	0	0	0	0	0	11662000	11208000	11387000
Q8NFZ8	8	8	8	sp|Q8NFZ8|CADM4_HUMAN Cell adhesion molecule 4 OS=Homo sapiens OX=9606 GN=CADM4 PE=1 SV=1	Cell adhesion molecule 4	CADM4	3.38016	2.20376	+						8	30.9	227.29	0	0	0	0	0	0	0	0	0	2814800	2907600	2340600
Q8NHG7;A0A1B0GVG4	3;1	3;1	3;1	sp|Q8NHG7|SVIP_HUMAN Small VCP/p97-interacting protein OS=Homo sapiens OX=9606 GN=SVIP PE=1 SV=1	Small VCP/p97-interacting protein	SVIP	4.64623	5.51431	+						3	41.6	290.36	0	0	0	0	0	0	0	0	0	32634000	38113000	34179000
Q8TAA9	10	10	10	sp|Q8TAA9|VANG1_HUMAN Vang-like protein 1 OS=Homo sapiens OX=9606 GN=VANGL1 PE=1 SV=1	Vang-like protein 1	VANGL1	3.86711	3.7687	+						10	22.7	209.78	0	0	0	0	0	0	0	0	0	8196200	8151300	8303100
Q8TAD7	2	2	2	sp|Q8TAD7|OCC1_HUMAN Overexpressed in colon carcinoma 1 protein OS=Homo sapiens OX=9606 GN=OCC1 PE=1 SV=2	Overexpressed in colon carcinoma 1 protein	OCC1	2.22754	1.9041	+						2	54	63.952	0	0	0	0	0	0	0	0	0	3657200	3020200	4113200
Q8TB61	10	10	10	sp|Q8TB61|S35B2_HUMAN Adenosine 3-phospho 5-phosphosulfate transporter 1 OS=Homo sapiens OX=9606 GN=SLC35B2 PE=1 SV=1	Adenosine 3-phospho 5-phosphosulfate transporter 1	SLC35B2	4.24881	5.20601	+						10	21.1	163.26	0	0	0	0	0	0	0	0	0	18432000	18406000	18120000
Q8TCG2	5	5	5	sp|Q8TCG2|P4K2B_HUMAN Phosphatidylinositol 4-kinase type 2-beta OS=Homo sapiens OX=9606 GN=PI4K2B PE=1 SV=1	Phosphatidylinositol 4-kinase type 2-beta	PI4K2B	3.22996	3.07514		+					5	12.3	33.338	0	0	0	0	0	0	0	0	0	3731000	3691400	4206000
Q8TED1	7	7	7	sp|Q8TED1|GPX8_HUMAN Probable glutathione peroxidase 8 OS=Homo sapiens OX=9606 GN=GPX8 PE=1 SV=2	Probable glutathione peroxidase 8	GPX8	3.00262	3.60867	+						7	34.4	30.018	0	0	0	0	0	0	0	0	0	7182700	6814000	6586100
Q8WTV0	5	5	5	sp|Q8WTV0|SCRB1_HUMAN Scavenger receptor class B member 1 OS=Homo sapiens OX=9606 GN=SCARB1 PE=1 SV=1	Scavenger receptor class B member 1	SCARB1	3.97981	4.43643	+						5	9.1	114.17	0	0	0	0	0	0	0	0	0	16317000	14800000	14429000
Q8WU20;O43559	7;1	7;1	7;1	sp|Q8WU20|FRS2_HUMAN Fibroblast growth factor receptor substrate 2 OS=Homo sapiens OX=9606 GN=FRS2 PE=1 SV=4	Fibroblast growth factor receptor substrate 2	FRS2	3.95803	1.86616		+					7	20.3	124.37	0	0	0	0	0	0	0	0	0	2582600	2541700	2800200
Q8WUJ1	5	5	5	sp|Q8WUJ1|NEUFC_HUMAN Neuferricin OS=Homo sapiens OX=9606 GN=CYB5D2 PE=1 SV=1	Neuferricin	CYB5D2	3.31824	3.27157	+						5	25.8	46.101	0	0	0	0	0	0	0	0	0	7916900	7413600	7534800
Q8WUM4	25	25	25	sp|Q8WUM4|PDC6I_HUMAN Programmed cell death 6-interacting protein OS=Homo sapiens OX=9606 GN=PDCD6IP PE=1 SV=1	Programmed cell death 6-interacting protein	PDCD6IP	4.93991	3.25844	+						25	28.6	283.54	0	0	0	5510300	6316800	5255900	0	0	0	8109800	8656100	8562400
Q8WUN7	4	2	2	sp|Q8WUN7|UBTD2_HUMAN Ubiquitin domain-containing protein 2 OS=Homo sapiens OX=9606 GN=UBTD2 PE=1 SV=2	Ubiquitin domain-containing protein 2	UBTD2	2.39194	2.88518	+						4	21.8	30.152	0	0	0	0	0	0	0	0	0	4620600	5083100	5112200
Q8WUY8	3	3	3	sp|Q8WUY8|NAT14_HUMAN Probable N-acetyltransferase 14 OS=Homo sapiens OX=9606 GN=NAT14 PE=1 SV=1	N-acetyltransferase 14	NAT14	4.63659	3.65286	+						3	19.4	171.48	0	0	0	0	0	0	0	0	0	8860700	7353900	7729100
Q8WVM8	7	7	7	sp|Q8WVM8|SCFD1_HUMAN Sec1 family domain-containing protein 1 OS=Homo sapiens OX=9606 GN=SCFD1 PE=1 SV=4	Sec1 family domain-containing protein 1	SCFD1	2.57872	1.8806	+						7	13.4	89.172	0	0	0	1205500	1367800	1228400	0	0	0	2245400	2537200	2780000
Q8WZA1	11	11	11	sp|Q8WZA1|PMGT1_HUMAN Protein O-linked-mannose beta-1,2-N-acetylglucosaminyltransferase 1 OS=Homo sapiens OX=9606 GN=POMGNT1 PE=1 SV=2	Protein O-linked-mannose beta-1,2-N-acetylglucosaminyltransferase 1	POMGNT1	2.46349	2.01574	+						11	21.1	33.514	0	0	0	0	0	0	0	0	0	2472900	2568800	2707300
Q92499	16	16	16	sp|Q92499|DDX1_HUMAN ATP-dependent RNA helicase DDX1 OS=Homo sapiens OX=9606 GN=DDX1 PE=1 SV=2	ATP-dependent RNA helicase DDX1	DDX1	4.58585	2.01417	+						16	25.5	38.634	0	0	0	1565400	1609500	1897500	0	0	0	2833500	2875400	2380300
Q92542	5	5	5	sp|Q92542|NICA_HUMAN Nicastrin OS=Homo sapiens OX=9606 GN=NCSTN PE=1 SV=2	Nicastrin	NCSTN	3.995	2.46133		+					5	6.8	7.2688	0	0	0	0	0	0	0	0	0	3199400	3735800	4371700
Q92598	21	21	20	sp|Q92598|HS105_HUMAN Heat shock protein 105 kDa OS=Homo sapiens OX=9606 GN=HSPH1 PE=1 SV=1	Heat shock protein 105 kDa	HSPH1	3.49443	2.77408	+						21	30.3	207.81	0	0	0	4044500	4314700	4079000	0	0	0	4649400	4296300	4585600
Q92692	12	12	12	sp|Q92692|NECT2_HUMAN Nectin-2 OS=Homo sapiens OX=9606 GN=NECTIN2 PE=1 SV=1	Nectin-2	PVRL2	3.21355	2.52587	+						12	33.1	128.49	0	0	0	0	0	0	0	0	0	4513500	3700000	4666800
Q92734	7	7	7	sp|Q92734|TFG_HUMAN Protein TFG OS=Homo sapiens OX=9606 GN=TFG PE=1 SV=2	Protein TFG	TFG	2.51087	1.29471	+						7	29	43.744	0	0	0	0	0	0	1230700	1237500	0	2328400	3045200	2758500
Q92841	23	17	17	sp|Q92841|DDX17_HUMAN Probable ATP-dependent RNA helicase DDX17 OS=Homo sapiens OX=9606 GN=DDX17 PE=1 SV=2	Probable ATP-dependent RNA helicase DDX17	DDX17	3.00003	2.92719	+						23	33.3	323.31	0	0	0	3203600	3050900	3038200	0	0	0	5257100	5369700	5372300
Q92922	14	14	11	sp|Q92922|SMRC1_HUMAN SWI/SNF complex subunit SMARCC1 OS=Homo sapiens OX=9606 GN=SMARCC1 PE=1 SV=3	SWI/SNF complex subunit SMARCC1	SMARCC1	2.98959	3.89951	+						14	16.2	231.98	0	0	0	3675300	3089700	3379400	0	0	0	6886300	7068700	9212900
Q92945	23	23	21	sp|Q92945|FUBP2_HUMAN Far upstream element-binding protein 2 OS=Homo sapiens OX=9606 GN=KHSRP PE=1 SV=4	Far upstream element-binding protein 2	KHSRP	4.89942	2.48426	+						23	46	323.31	0	0	0	4871800	4808600	5374400	1812200	1864700	1512200	9651500	9694000	9568300
Q92979	6	6	6	sp|Q92979|NEP1_HUMAN Ribosomal RNA small subunit methyltransferase NEP1 OS=Homo sapiens OX=9606 GN=EMG1 PE=1 SV=4	Ribosomal RNA small subunit methyltransferase NEP1	EMG1	4.64186	2.75094	+						6	28.3	14.309	0	0	0	0	0	0	0	0	0	3735600	3925300	4200700
Q969E2	4	4	4	sp|Q969E2|SCAM4_HUMAN Secretory carrier-associated membrane protein 4 OS=Homo sapiens OX=9606 GN=SCAMP4 PE=1 SV=1	Secretory carrier-associated membrane protein 4	SCAMP4	4.09898	5.10285	+						4	24.5	264.12	0	0	0	0	0	0	0	0	0	23131000	23531000	25132000
Q969P0	12	12	12	sp|Q969P0|IGSF8_HUMAN Immunoglobulin superfamily member 8 OS=Homo sapiens OX=9606 GN=IGSF8 PE=1 SV=1	Immunoglobulin superfamily member 8	IGSF8	4.42835	3.92577		+					12	23	291.28	0	0	0	0	0	0	0	0	0	10142000	10195000	10949000
Q96AE4	19	17	16	sp|Q96AE4|FUBP1_HUMAN Far upstream element-binding protein 1 OS=Homo sapiens OX=9606 GN=FUBP1 PE=1 SV=3	Far upstream element-binding protein 1	FUBP1	2.85107	3.19415	+						19	34.3	323.31	0	0	0	2992500	3452100	3279000	1271900	0	918610	7276900	7844300	7677200
Q96AG4	7	7	7	sp|Q96AG4|LRC59_HUMAN Leucine-rich repeat-containing protein 59 OS=Homo sapiens OX=9606 GN=LRRC59 PE=1 SV=1	Leucine-rich repeat-containing protein 59	LRRC59	3.64251	3.56656	+						7	24.8	257.95	0	0	0	2496100	0	3336700	0	0	0	8876800	7728900	8432600
Q96B26	4	4	4	sp|Q96B26|EXOS8_HUMAN Exosome complex component RRP43 OS=Homo sapiens OX=9606 GN=EXOSC8 PE=1 SV=1	Exosome complex component RRP43	EXOSC8	2.5032	1.64109	+						4	22.5	29.772	0	0	0	0	0	0	0	0	0	2260300	2261900	2311600
Q96C36	5	5	5	sp|Q96C36|P5CR2_HUMAN Pyrroline-5-carboxylate reductase 2 OS=Homo sapiens OX=9606 GN=PYCR2 PE=1 SV=1	Pyrroline-5-carboxylate reductase 2	PYCR2	3.83249	2.39504	+						5	18.8	58.932	0	0	0	0	0	0	0	0	0	2534000	2749900	3513500
Q96DG6	6	6	6	sp|Q96DG6|CMBL_HUMAN Carboxymethylenebutenolidase homolog OS=Homo sapiens OX=9606 GN=CMBL PE=1 SV=1	Carboxymethylenebutenolidase homolog	CMBL	1.93948	1.90967					+		6	24.5	94.647	0	0	0	0	0	0	0	0	0	2605100	2985200	3114100
Q96DX4	6	6	6	sp|Q96DX4|RSPRY_HUMAN RING finger and SPRY domain-containing protein 1 OS=Homo sapiens OX=9606 GN=RSPRY1 PE=1 SV=1	RING finger and SPRY domain-containing protein 1	RSPRY1	1.99176	1.57516	+						6	14.4	36.327	0	0	0	0	0	0	0	0	0	1655100	1765800	2079800
Q96EP5	3	3	3	sp|Q96EP5|DAZP1_HUMAN DAZ-associated protein 1 OS=Homo sapiens OX=9606 GN=DAZAP1 PE=1 SV=1	DAZ-associated protein 1	DAZAP1	3.33795	2.26308	+						3	10.3	29.916	0	0	0	0	0	0	0	0	0	3213600	3397300	3387000
Q96EY7	8	8	8	sp|Q96EY7|PTCD3_HUMAN Pentatricopeptide repeat domain-containing protein 3, mitochondrial OS=Homo sapiens OX=9606 GN=PTCD3 PE=1 SV=3	Pentatricopeptide repeat domain-containing protein 3, mitochondrial	PTCD3	2.07516	1.16438	+						8	14.2	18.871	0	0	0	0	0	0	0	0	0	1258400	2138600	1879700
Q96FW1	4	4	4	sp|Q96FW1|OTUB1_HUMAN Ubiquitin thioesterase OTUB1 OS=Homo sapiens OX=9606 GN=OTUB1 PE=1 SV=2	Ubiquitin thioesterase OTUB1	OTUB1	2.44691	2.89724	+						4	16.2	75.424	0	0	0	0	0	0	0	0	0	4524600	5385300	5770400
Q96GS6	7	6	6	sp|Q96GS6|AB17A_HUMAN Alpha/beta hydrolase domain-containing protein 17A OS=Homo sapiens OX=9606 GN=ABHD17A PE=1 SV=1	Alpha/beta hydrolase domain-containing protein 17A	ABHD17A	2.81285	3.74466	+						7	26.1	142.13	0	0	0	0	0	0	0	0	0	9098100	8891700	9102500
Q96I24	13	11	11	sp|Q96I24|FUBP3_HUMAN Far upstream element-binding protein 3 OS=Homo sapiens OX=9606 GN=FUBP3 PE=1 SV=2	Far upstream element-binding protein 3	FUBP3	1.36297	1.58633	+						13	27.4	78.556	0	0	0	0	0	0	0	0	0	2208900	2312500	2633200
Q96JJ7	10	10	10	sp|Q96JJ7|TMX3_HUMAN Protein disulfide-isomerase TMX3 OS=Homo sapiens OX=9606 GN=TMX3 PE=1 SV=2	Protein disulfide-isomerase TMX3	TMX3	5.87684	3.37802	+						10	25.3	323.31	0	0	0	0	0	0	0	0	0	7525000	7473900	7665600
Q96KB5	5	5	5	sp|Q96KB5|TOPK_HUMAN Lymphokine-activated killer T-cell-originated protein kinase OS=Homo sapiens OX=9606 GN=PBK PE=1 SV=3	Lymphokine-activated killer T-cell-originated protein kinase	PBK	2.17779	2.07859				+			5	15.2	18.89	0	0	0	0	0	0	0	0	0	1699600	2360100	2175900
Q96NT5	2	2	2	sp|Q96NT5|PCFT_HUMAN Proton-coupled folate transporter OS=Homo sapiens OX=9606 GN=SLC46A1 PE=1 SV=1	Proton-coupled folate transporter	SLC46A1	5.08735	2.60627	+						2	5.9	39.047	0	0	0	0	0	0	0	0	0	4856700	5262600	5331100
Q96P63	6	6	6	sp|Q96P63|SPB12_HUMAN Serpin B12 OS=Homo sapiens OX=9606 GN=SERPINB12 PE=1 SV=1	Serpin B12	SERPINB12	2.97544	1.36639	+						6	18.8	32.703	0	0	0	0	0	0	0	0	0	2256400	1989200	2506500
Q96P70	6	6	6	sp|Q96P70|IPO9_HUMAN Importin-9 OS=Homo sapiens OX=9606 GN=IPO9 PE=1 SV=3	Importin-9	IPO9	2.28585	0.838823	+						6	9	136.01	0	0	0	0	0	0	1971900	2011300	1798500	3954000	3632500	2841600
Q96QA5	3	3	3	sp|Q96QA5|GSDMA_HUMAN Gasdermin-A OS=Homo sapiens OX=9606 GN=GSDMA PE=1 SV=4	Gasdermin-A	GSDMA	2.71023	1.48678	+						3	8.5	4.3394	0	0	0	0	0	0	0	0	0	1733700	1592200	2059200
Q96QD8	4	4	4	sp|Q96QD8|S38A2_HUMAN Sodium-coupled neutral amino acid symporter 2 OS=Homo sapiens OX=9606 GN=SLC38A2 PE=1 SV=2	Sodium-coupled neutral amino acid transporter 2	SLC38A2	4.23097	3.74754	+						4	14.4	323.31	0	0	0	0	0	0	0	0	0	12078000	9038700	10878000
Q96QK1	12	12	12	sp|Q96QK1|VPS35_HUMAN Vacuolar protein sorting-associated protein 35 OS=Homo sapiens OX=9606 GN=VPS35 PE=1 SV=2	Vacuolar protein sorting-associated protein 35	VPS35	2.87712	2.14609	+						12	19.3	75.061	0	0	0	1563400	1805000	1708900	0	0	0	2741600	3024800	3222400
Q96RQ1	7	7	7	sp|Q96RQ1|ERGI2_HUMAN Endoplasmic reticulum-Golgi intermediate compartment protein 2 OS=Homo sapiens OX=9606 GN=ERGIC2 PE=1 SV=2	Endoplasmic reticulum-Golgi intermediate compartment protein 2	ERGIC2	3.75709	4.52579	+						7	18.3	42.122	0	0	0	0	0	0	0	0	0	20132000	16299000	18201000
Q96RW7	2	2	2	sp|Q96RW7|HMCN1_HUMAN Hemicentin-1 OS=Homo sapiens OX=9606 GN=HMCN1 PE=1 SV=2	Hemicentin-1	HMCN1	6.94988	6.20504	+						2	0.5	1.5952	0	0	0	0	0	0	0	0	0	33488000	32296000	33485000
Q99436	6	6	6	sp|Q99436|PSB7_HUMAN Proteasome subunit beta type-7 OS=Homo sapiens OX=9606 GN=PSMB7 PE=1 SV=1	Proteasome subunit beta type-7	PSMB7	4.60235	4.65976	+						6	25.6	44.063	0	0	0	5510900	4999800	4404400	0	0	0	20604000	20773000	20572000
Q99459	15	15	15	sp|Q99459|CDC5L_HUMAN Cell division cycle 5-like protein OS=Homo sapiens OX=9606 GN=CDC5L PE=1 SV=2	Cell division cycle 5-like protein	CDC5L	4.12329	2.26782	+						15	27.4	117.46	0	0	0	0	0	0	0	0	0	2532400	2500600	3041200
Q99460	17	17	17	sp|Q99460|PSMD1_HUMAN 26S proteasome non-ATPase regulatory subunit 1 OS=Homo sapiens OX=9606 GN=PSMD1 PE=1 SV=2	26S proteasome non-ATPase regulatory subunit 1	PSMD1	4.66309	1.92358	+						17	25.2	82.489	0	0	0	2006500	2720800	1909800	0	0	0	2576300	3007500	2626000
Q99497	8	8	8	sp|Q99497|PARK7_HUMAN Parkinson disease protein 7 OS=Homo sapiens OX=9606 GN=PARK7 PE=1 SV=2	Protein deglycase DJ-1	PARK7	5.46897	2.84266		+					8	43.4	323.31	0	0	0	7384000	8132900	9354200	5270600	5581600	4651500	37210000	36549000	37141000
Q99523	11	11	11	sp|Q99523|SORT_HUMAN Sortilin OS=Homo sapiens OX=9606 GN=SORT1 PE=1 SV=3	Sortilin	SORT1	3.29887	4.28312		+					11	14.9	169.46	0	0	0	0	0	0	0	0	0	15249000	14571000	13610000
Q99571	4	4	4	sp|Q99571|P2RX4_HUMAN P2X purinoceptor 4 OS=Homo sapiens OX=9606 GN=P2RX4 PE=1 SV=2	P2X purinoceptor 4	P2RX4	3.68815	3.78064	+						4	13.1	85.376	0	0	0	0	0	0	0	0	0	6100300	6497900	8319000
Q99613;B5ME19	18;17	18;17	18;17	sp|Q99613|EIF3C_HUMAN Eukaryotic translation initiation factor 3 subunit C OS=Homo sapiens OX=9606 GN=EIF3C PE=1 SV=1;sp|B5ME19|EIFCL_HUMAN Eukaryotic translation initiation factor 3 subunit C-like protein OS=Homo sapiens OX=9606 GN=EIF3CL PE=1 SV=1	Eukaryotic translation initiation factor 3 subunit C;Eukaryotic translation initiation factor 3 subunit C-like protein	EIF3C;EIF3CL	5.37109	3.95207	+						18	22.6	110.28	2316300	2433500	0	2596400	2569000	2756900	0	0	0	8682400	10637000	10014000
Q99615	14	14	14	sp|Q99615|DNJC7_HUMAN DnaJ homolog subfamily C member 7 OS=Homo sapiens OX=9606 GN=DNAJC7 PE=1 SV=2	DnaJ homolog subfamily C member 7	DNAJC7	1.66736	1.82155	+						14	29.4	61.548	0	0	0	0	0	0	0	0	0	2638600	2386200	3046900
Q99627	4	4	4	sp|Q99627|CSN8_HUMAN COP9 signalosome complex subunit 8 OS=Homo sapiens OX=9606 GN=COPS8 PE=1 SV=1	COP9 signalosome complex subunit 8	COPS8	4.02214	2.98991					+		4	27.8	17.211	0	0	0	0	0	0	0	0	0	4309600	5652100	6466400
Q99714	9	9	9	sp|Q99714|HCD2_HUMAN 3-hydroxyacyl-CoA dehydrogenase type-2 OS=Homo sapiens OX=9606 GN=HSD17B10 PE=1 SV=3	3-hydroxyacyl-CoA dehydrogenase type-2	HSD17B10	3.76084	3.58982	+						9	53.6	323.31	0	0	0	3529400	3447600	4049000	1298700	0	887650	10596000	11321000	11657000
Q99729	3	3	3	sp|Q99729|ROAA_HUMAN Heterogeneous nuclear ribonucleoprotein A/B OS=Homo sapiens OX=9606 GN=HNRNPAB PE=1 SV=2	Heterogeneous nuclear ribonucleoprotein A/B	HNRNPAB	6.18983	2.91078	+						3	9.9	151.51	0	0	0	0	0	0	0	0	0	4648500	4334100	4382200
Q99733	8	8	6	sp|Q99733|NP1L4_HUMAN Nucleosome assembly protein 1-like 4 OS=Homo sapiens OX=9606 GN=NAP1L4 PE=1 SV=1	Nucleosome assembly protein 1-like 4	NAP1L4	3.9619	2.33266	+						8	22.9	288.91	0	0	0	0	1680700	1379800	0	0	0	3124300	4111700	3879900
Q99798	21	21	21	sp|Q99798|ACON_HUMAN Aconitate hydratase, mitochondrial OS=Homo sapiens OX=9606 GN=ACO2 PE=1 SV=2	Aconitate hydratase, mitochondrial	ACO2	3.45443	3.12162	+						21	30.5	216.21	0	0	0	3209500	3334900	3001800	0	0	0	5803200	3526400	3915900
Q99832	22	22	22	sp|Q99832|TCPH_HUMAN T-complex protein 1 subunit eta OS=Homo sapiens OX=9606 GN=CCT7 PE=1 SV=2	T-complex protein 1 subunit eta	CCT7	2.22766	0.667461	+						22	46	323.31	4837500	5274700	5438200	8245600	8099000	8257700	8293200	7218500	9718300	13387000	12969000	13426000
Q99873;Q9NR22	10;1	10;1	10;1	sp|Q99873|ANM1_HUMAN Protein arginine N-methyltransferase 1 OS=Homo sapiens OX=9606 GN=PRMT1 PE=1 SV=3	Protein arginine N-methyltransferase 1	PRMT1	2.78187	2.55048	+						10	32.3	59.214	0	0	0	2831800	3318200	3060700	0	0	0	4120300	4695200	4426900
Q99943	2	2	2	sp|Q99943|PLCA_HUMAN 1-acyl-sn-glycerol-3-phosphate acyltransferase alpha OS=Homo sapiens OX=9606 GN=AGPAT1 PE=1 SV=2	1-acyl-sn-glycerol-3-phosphate acyltransferase alpha	AGPAT1	3.74344	3.9147	+						2	10.6	3.5415	0	0	0	0	0	0	0	0	0	5025600	9122500	7074700
Q9BQJ4	2	2	2	sp|Q9BQJ4|TMM47_HUMAN Transmembrane protein 47 OS=Homo sapiens OX=9606 GN=TMEM47 PE=1 SV=1	Transmembrane protein 47	TMEM47	3.72897	2.23607	+						2	10.5	3.9786	0	0	0	0	0	0	0	0	0	3008100	3159200	3184200
Q9BTU6	27	27	27	sp|Q9BTU6|P4K2A_HUMAN Phosphatidylinositol 4-kinase type 2-alpha OS=Homo sapiens OX=9606 GN=PI4K2A PE=1 SV=1	Phosphatidylinositol 4-kinase type 2-alpha	PI4K2A	4.92093	4.59433		+					27	62.4	323.31	0	0	0	0	0	0	0	0	0	20766000	21307000	20781000
Q9BVA1	17	4	1	sp|Q9BVA1|TBB2B_HUMAN Tubulin beta-2B chain OS=Homo sapiens OX=9606 GN=TUBB2B PE=1 SV=1	Tubulin beta-2B chain	TUBB2B	3.52247	2.78244	+						17	43.1	86.853	0	0	0	0	0	0	0	0	0	4371700	3908700	4073100
Q9BVP2	11	11	11	sp|Q9BVP2|GNL3_HUMAN Guanine nucleotide-binding protein-like 3 OS=Homo sapiens OX=9606 GN=GNL3 PE=1 SV=2	Guanine nucleotide-binding protein-like 3	GNL3	4.21361	2.32262	+						11	29.1	29.141	0	0	0	0	0	0	0	0	0	3153900	3645700	3199300
Q9BW60	2	2	2	sp|Q9BW60|ELOV1_HUMAN Elongation of very long chain fatty acids protein 1 OS=Homo sapiens OX=9606 GN=ELOVL1 PE=1 SV=1	Elongation of very long chain fatty acids protein 1	ELOVL1	3.88365	5.65928	+						2	9	216.62	0	0	0	0	0	0	0	0	0	32652000	35928000	32506000
Q9BWD1	6	6	6	sp|Q9BWD1|THIC_HUMAN Acetyl-CoA acetyltransferase, cytosolic OS=Homo sapiens OX=9606 GN=ACAT2 PE=1 SV=2	Acetyl-CoA acetyltransferase, cytosolic	ACAT2	3.93029	2.11314	+						6	24.2	64.483	0	0	0	0	0	0	0	0	0	3137100	2748500	2982600
Q9BWF3;Q9BQ04	13;10	13;10	13;10	sp|Q9BWF3|RBM4_HUMAN RNA-binding protein 4 OS=Homo sapiens OX=9606 GN=RBM4 PE=1 SV=1;sp|Q9BQ04|RBM4B_HUMAN RNA-binding protein 4B OS=Homo sapiens OX=9606 GN=RBM4B PE=1 SV=1	RNA-binding protein 4;RNA-binding protein 4B	RBM4;RBM4B	4.02821	2.19495	+						13	39.8	153.03	0	0	0	0	0	0	0	0	0	2408600	2643900	2640400
Q9BX67	6	6	6	sp|Q9BX67|JAM3_HUMAN Junctional adhesion molecule C OS=Homo sapiens OX=9606 GN=JAM3 PE=1 SV=1	Junctional adhesion molecule C	JAM3	4.43112	4.67265		+					6	21	323.31	0	0	0	0	0	0	0	0	0	20613000	16967000	17404000
Q9BXS9	4	4	4	sp|Q9BXS9|S26A6_HUMAN Solute carrier family 26 member 6 OS=Homo sapiens OX=9606 GN=SLC26A6 PE=1 SV=1	Solute carrier family 26 member 6	SLC26A6	2.37922	1.54123	+						4	6.7	50.49	0	0	0	0	0	0	0	0	0	2437600	3263100	2655300
Q9BY32	5	5	5	sp|Q9BY32|ITPA_HUMAN Inosine triphosphate pyrophosphatase OS=Homo sapiens OX=9606 GN=ITPA PE=1 SV=2	Inosine triphosphate pyrophosphatase	ITPA	2.79309	3.22985					+		5	24.7	35.313	0	0	0	0	0	0	0	0	0	7024900	6532700	7050800
Q9BYG3	9	9	9	sp|Q9BYG3|MK67I_HUMAN MKI67 FHA domain-interacting nucleolar phosphoprotein OS=Homo sapiens OX=9606 GN=NIFK PE=1 SV=1	MKI67 FHA domain-interacting nucleolar phosphoprotein	NIFK	1.6058	1.77074	+						9	42.7	127.13	0	0	0	0	0	0	0	0	0	2442600	1772100	2427100
Q9C0B5;Q9ULC8	14;1	14;1	14;1	sp|Q9C0B5|ZDHC5_HUMAN Palmitoyltransferase ZDHHC5 OS=Homo sapiens OX=9606 GN=ZDHHC5 PE=1 SV=2	Palmitoyltransferase ZDHHC5	ZDHHC5	3.96795	3.36438		+					14	26.6	190.58	0	0	0	0	0	0	0	0	0	5456400	5926500	5987300
Q9GZU7	5	5	5	sp|Q9GZU7|CTDS1_HUMAN Carboxy-terminal domain RNA polymerase II polypeptide A small phosphatase 1 OS=Homo sapiens OX=9606 GN=CTDSP1 PE=1 SV=1	Carboxy-terminal domain RNA polymerase II polypeptide A small phosphatase 1	CTDSP1	2.90931	4.86721		+					5	26.1	44.505	0	0	0	0	0	0	0	0	0	12370000	13109000	13113000
Q9H0R3	4	4	4	sp|Q9H0R3|TM222_HUMAN Transmembrane protein 222 OS=Homo sapiens OX=9606 GN=TMEM222 PE=1 SV=2	Transmembrane protein 222	TMEM222	4.12238	3.21405	+						4	35.6	175.38	0	0	0	0	0	0	0	0	0	4599700	4786700	5142700
Q9H0U4;Q92928	9;4	3;1	3;1	sp|Q9H0U4|RAB1B_HUMAN Ras-related protein Rab-1B OS=Homo sapiens OX=9606 GN=RAB1B PE=1 SV=1	Ras-related protein Rab-1B	RAB1B	3.60883	3.24446	+						9	55.2	27.752	0	0	0	0	0	0	0	0	0	4443800	5072600	5717600
Q9H0V1	4	4	4	sp|Q9H0V1|TM168_HUMAN Transmembrane protein 168 OS=Homo sapiens OX=9606 GN=TMEM168 PE=2 SV=2	Transmembrane protein 168	TMEM168	2.78671	1.68937	+						4	7.9	79.208	0	0	0	0	0	0	0	0	0	2505300	3245800	2501100
Q9H1C7	2	2	2	sp|Q9H1C7|CYTM1_HUMAN Cysteine-rich and transmembrane domain-containing protein 1 OS=Homo sapiens OX=9606 GN=CYSTM1 PE=1 SV=1	Cysteine-rich and transmembrane domain-containing protein 1	CYSTM1	3.9834	5.36078	+						2	11.3	323.31	0	0	0	0	0	0	0	0	0	40119000	33068000	32715000
Q9H1E5	6	6	6	sp|Q9H1E5|TMX4_HUMAN Thioredoxin-related transmembrane protein 4 OS=Homo sapiens OX=9606 GN=TMX4 PE=1 SV=1	Thioredoxin-related transmembrane protein 4	TMX4	3.85918	5.45345	+						6	18.1	113.7	0	0	0	0	0	0	0	0	0	23996000	24399000	28693000
Q9H2U2	2	2	2	sp|Q9H2U2|IPYR2_HUMAN Inorganic pyrophosphatase 2, mitochondrial OS=Homo sapiens OX=9606 GN=PPA2 PE=1 SV=2	Inorganic pyrophosphatase 2, mitochondrial	PPA2	2.78453	1.88177	+						2	7.5	21.238	0	0	0	0	0	0	0	0	0	2760300	3305600	3477000
Q9H305	3	3	3	sp|Q9H305|CDIP1_HUMAN Cell death-inducing p53-target protein 1 OS=Homo sapiens OX=9606 GN=CDIP1 PE=1 SV=1	Cell death-inducing p53-target protein 1	CDIP1	4.74708	3.57579	+						3	17.3	80.678	0	0	0	0	0	0	0	0	0	9772800	10060000	8957200
Q9H3K6	3	3	3	sp|Q9H3K6|BOLA2_HUMAN BolA-like protein 2 OS=Homo sapiens OX=9606 GN=BOLA2B PE=1 SV=1	BolA-like protein 2	BOLA2	3.19679	3.80948						+	3	39.5	40.383	0	0	0	1509800	0	1476500	0	0	0	4867400	6893600	7101200
Q9H3N1	13	13	13	sp|Q9H3N1|TMX1_HUMAN Thioredoxin-related transmembrane protein 1 OS=Homo sapiens OX=9606 GN=TMX1 PE=1 SV=1	Thioredoxin-related transmembrane protein 1	TMX1	5.06452	6.34103		+					13	37.1	323.31	0	0	0	1885600	1842300	2425300	2868900	3170100	1971700	227950000	216640000	193450000
Q9H3Z4	7	7	7	sp|Q9H3Z4|DNJC5_HUMAN DnaJ homolog subfamily C member 5 OS=Homo sapiens OX=9606 GN=DNAJC5 PE=1 SV=1	DnaJ homolog subfamily C member 5	DNAJC5	3.34113	4.85022		+					7	53.5	323.31	0	0	0	0	0	0	0	0	0	22049000	22760000	22782000
Q9H6R6	9	9	9	sp|Q9H6R6|ZDHC6_HUMAN Palmitoyltransferase ZDHHC6 OS=Homo sapiens OX=9606 GN=ZDHHC6 PE=1 SV=1	Palmitoyltransferase ZDHHC6	ZDHHC6	3.9055	3.06677		+					9	22.8	27.052	0	0	0	0	0	0	0	0	0	5182500	4100500	4639300
Q9H6X4	4	4	4	sp|Q9H6X4|TM134_HUMAN Transmembrane protein 134 OS=Homo sapiens OX=9606 GN=TMEM134 PE=1 SV=1	Transmembrane protein 134	TMEM134	2.21489	1.89977	+						4	25.1	17.769	0	0	0	0	0	0	0	0	0	1850400	2192400	2164500
Q9H9B4	9	9	9	sp|Q9H9B4|SFXN1_HUMAN Sideroflexin-1 OS=Homo sapiens OX=9606 GN=SFXN1 PE=1 SV=4	Sideroflexin-1	SFXN1	4.13574	2.51321	+						9	30.7	58.159	0	0	0	894480	869720	851720	0	0	0	3458000	3652300	3748400
Q9H9H5	7	7	7	sp|Q9H9H5|MA6D1_HUMAN MAP6 domain-containing protein 1 OS=Homo sapiens OX=9606 GN=MAP6D1 PE=1 SV=1	MAP6 domain-containing protein 1	MAP6D1	3.59918	3.7355					+		7	60.3	211.74	0	0	0	0	0	0	0	0	0	8491000	8766700	9900600
Q9H9S5	7	7	7	sp|Q9H9S5|FKRP_HUMAN Ribitol 5-phosphate transferase FKRP OS=Homo sapiens OX=9606 GN=FKRP PE=1 SV=1	Fukutin-related protein	FKRP	2.88161	3.11749	+						7	17.4	55.256	0	0	0	0	0	0	0	0	0	7435200	8401700	6937200
Q9HAC8	5	5	3	sp|Q9HAC8|UBTD1_HUMAN Ubiquitin domain-containing protein 1 OS=Homo sapiens OX=9606 GN=UBTD1 PE=1 SV=1	Ubiquitin domain-containing protein 1	UBTD1	4.14369	3.38593	+						5	26.9	63.417	0	0	0	0	0	0	0	0	0	7464700	6353700	7760700
Q9HB09	6	6	6	sp|Q9HB09|B2L12_HUMAN Bcl-2-like protein 12 OS=Homo sapiens OX=9606 GN=BCL2L12 PE=1 SV=1	Bcl-2-like protein 12	BCL2L12	4.3108	2.95944	+						6	21.6	156.87	0	0	0	0	0	0	0	0	0	5364600	5231300	5197600
Q9HB71	8	8	8	sp|Q9HB71|CYBP_HUMAN Calcyclin-binding protein OS=Homo sapiens OX=9606 GN=CACYBP PE=1 SV=2	Calcyclin-binding protein	CACYBP	2.88095	2.20747	+						8	32.5	44.212	0	0	0	0	0	0	0	0	0	3131800	3035900	3094900
Q9HC38	8	8	8	sp|Q9HC38|GLOD4_HUMAN Glyoxalase domain-containing protein 4 OS=Homo sapiens OX=9606 GN=GLOD4 PE=1 SV=1	Glyoxalase domain-containing protein 4	GLOD4	2.7141	2.2754	+						8	27.8	27.416	0	0	0	2984900	2373100	3299300	0	0	0	3271900	3605200	3519800
Q9NP58	4	4	4	sp|Q9NP58|ABCB6_HUMAN ATP-binding cassette sub-family B member 6 OS=Homo sapiens OX=9606 GN=ABCB6 PE=1 SV=1	ATP-binding cassette sub-family B member 6, mitochondrial	ABCB6	2.90594	1.84495	+						4	6.8	7.8817	0	0	0	0	0	0	0	0	0	1928100	1728500	2284700
Q9NP72	6	6	6	sp|Q9NP72|RAB18_HUMAN Ras-related protein Rab-18 OS=Homo sapiens OX=9606 GN=RAB18 PE=1 SV=1	Ras-related protein Rab-18	RAB18	2.08663	0.959195	+						6	35.9	60.71	0	0	0	0	0	0	1814200	2502800	1759900	4522400	3687900	3521200
Q9NP79	4	4	4	sp|Q9NP79|VTA1_HUMAN Vacuolar protein sorting-associated protein VTA1 homolog OS=Homo sapiens OX=9606 GN=VTA1 PE=1 SV=1	Vacuolar protein sorting-associated protein VTA1 homolog	VTA1	4.86787	2.9652	+						4	16.9	53.55	0	0	0	0	0	0	0	0	0	5117700	5455400	6201100
Q9NPH2	15	15	15	sp|Q9NPH2|INO1_HUMAN Inositol-3-phosphate synthase 1 OS=Homo sapiens OX=9606 GN=ISYNA1 PE=1 SV=1	Inositol-3-phosphate synthase 1	ISYNA1	6.30302	3.07294					+		15	32.4	139.94	1494500	1632300	1646200	4418900	3739500	4363500	0	0	0	6176000	5927500	5956500
Q9NQC3	8	8	8	sp|Q9NQC3|RTN4_HUMAN Reticulon-4 OS=Homo sapiens OX=9606 GN=RTN4 PE=1 SV=2	Reticulon-4	RTN4	4.58738	5.00504	+						8	16.9	323.31	0	0	0	0	0	0	0	0	0	23838000	21321000	23092000
Q9NQX7	7	7	7	sp|Q9NQX7|ITM2C_HUMAN Integral membrane protein 2C OS=Homo sapiens OX=9606 GN=ITM2C PE=1 SV=1	Integral membrane protein 2C;CT-BRI3	ITM2C	3.84803	3.60183	+						7	31.5	75.133	0	0	0	0	0	0	0	0	0	8534700	10115000	9840200
Q9NR30	26	26	25	sp|Q9NR30|DDX21_HUMAN Nucleolar RNA helicase 2 OS=Homo sapiens OX=9606 GN=DDX21 PE=1 SV=5	Nucleolar RNA helicase 2	DDX21	3.78798	1.92231	+						26	39.3	247.34	0	0	0	1045000	1860400	1586900	0	0	0	3316800	3174400	3212400
Q9NRX5	7	7	7	sp|Q9NRX5|SERC1_HUMAN Serine incorporator 1 OS=Homo sapiens OX=9606 GN=SERINC1 PE=1 SV=1	Serine incorporator 1	SERINC1	4.84771	6.74277	+						7	16.1	323.31	0	0	0	0	0	0	0	0	0	81822000	81526000	83761000
Q9NSD9	12	12	12	sp|Q9NSD9|SYFB_HUMAN Phenylalanine--tRNA ligase beta subunit OS=Homo sapiens OX=9606 GN=FARSB PE=1 SV=3	Phenylalanine--tRNA ligase beta subunit	FARSB	2.47538	2.41528	+						12	22.4	22.853	0	0	0	1477900	0	1291700	0	0	0	2751400	2987800	3610000
Q9NT62	5	5	5	sp|Q9NT62|ATG3_HUMAN Ubiquitin-like-conjugating enzyme ATG3 OS=Homo sapiens OX=9606 GN=ATG3 PE=1 SV=1	Ubiquitin-like-conjugating enzyme ATG3	ATG3	3.15281	2.39678	+						5	16.6	64.615	0	0	0	0	0	0	0	0	0	3632900	4696900	5104100
Q9NTJ3	30	30	30	sp|Q9NTJ3|SMC4_HUMAN Structural maintenance of chromosomes protein 4 OS=Homo sapiens OX=9606 GN=SMC4 PE=1 SV=2	Structural maintenance of chromosomes protein 4	SMC4	5.7029	2.51252	+						30	25.5	207.97	0	0	0	2522400	2356300	2974900	0	0	0	4458800	3998800	3887900
Q9NUJ1	7	7	7	sp|Q9NUJ1|ABHDA_HUMAN Palmitoyl-protein thioesterase ABHD10, mitochondrial OS=Homo sapiens OX=9606 GN=ABHD10 PE=1 SV=1	Mycophenolic acid acyl-glucuronide esterase, mitochondrial	ABHD10	4.37854	2.56616	+						7	24.2	65.368	0	0	0	2133400	0	1882900	0	0	0	3891400	4097700	5066900
Q9NUN5	4	4	4	sp|Q9NUN5|LMBD1_HUMAN Lysosomal cobalamin transport escort protein LMBD1 OS=Homo sapiens OX=9606 GN=LMBRD1 PE=1 SV=1	Probable lysosomal cobalamin transporter	LMBRD1	3.12607	2.60319	+						4	10.4	186.69	0	0	0	0	0	0	0	0	0	5813400	4509100	4225400
Q9NUQ9;Q9H0Q0	7;2	7;2	7;2	sp|Q9NUQ9|CYRIB_HUMAN CYFIP-related Rac1 interactor B OS=Homo sapiens OX=9606 GN=CYRIB PE=1 SV=1	Protein FAM49B	FAM49B	2.33545	2.16583	+						7	28.1	31.598	0	0	0	0	0	0	0	0	0	3316600	3062900	3278400
Q9NUU7;Q9UMR2	10;8	10;8	10;8	sp|Q9NUU7|DD19A_HUMAN ATP-dependent RNA helicase DDX19A OS=Homo sapiens OX=9606 GN=DDX19A PE=1 SV=1;sp|Q9UMR2|DD19B_HUMAN ATP-dependent RNA helicase DDX19B OS=Homo sapiens OX=9606 GN=DDX19B PE=1 SV=1	ATP-dependent RNA helicase DDX19A;ATP-dependent RNA helicase DDX19B	DDX19A;DDX19B	3.3635	3.19926	+						10	21.5	102.99	0	0	0	0	0	0	0	0	0	6440900	7417400	4904900
Q9NVA4	2	2	2	sp|Q9NVA4|T184C_HUMAN Transmembrane protein 184C OS=Homo sapiens OX=9606 GN=TMEM184C PE=1 SV=2	Transmembrane protein 184C	TMEM184C	5.8699	4.65686	+						2	5.5	309.02	0	0	0	0	0	0	0	0	0	17484000	18644000	16372000
Q9NVI7;Q5T2N8	11;4	11;4	5;2	sp|Q9NVI7|ATD3A_HUMAN ATPase family AAA domain-containing protein 3A OS=Homo sapiens OX=9606 GN=ATAD3A PE=1 SV=2	ATPase family AAA domain-containing protein 3A	ATAD3A	4.37859	1.9612	+						11	19.7	33.737	0	0	0	0	1177000	1251400	0	0	0	3067500	3097800	3044900
Q9NWQ8	13	13	13	sp|Q9NWQ8|PHAG1_HUMAN Phosphoprotein associated with glycosphingolipid-enriched microdomains 1 OS=Homo sapiens OX=9606 GN=PAG1 PE=1 SV=2	Phosphoprotein associated with glycosphingolipid-enriched microdomains 1	PAG1	5.26264	6.41066		+					13	45.8	323.31	0	0	0	0	0	0	0	0	0	47118000	47062000	48704000
Q9NX76	2	2	2	sp|Q9NX76|CKLF6_HUMAN CKLF-like MARVEL transmembrane domain-containing protein 6 OS=Homo sapiens OX=9606 GN=CMTM6 PE=1 SV=1	CKLF-like MARVEL transmembrane domain-containing protein 6	CMTM6	3.93326	3.50367	+						2	15.8	34.446	0	0	0	0	0	0	0	0	0	10419000	11663000	10755000
Q9NXU5	9	9	9	sp|Q9NXU5|ARL15_HUMAN ADP-ribosylation factor-like protein 15 OS=Homo sapiens OX=9606 GN=ARL15 PE=1 SV=1	ADP-ribosylation factor-like protein 15	ARL15	5.68903	6.22287	+						9	60.3	323.31	0	0	0	0	0	0	0	0	0	57800000	49518000	58571000
Q9NY35	4	4	4	sp|Q9NY35|CLDN1_HUMAN Claudin domain-containing protein 1 OS=Homo sapiens OX=9606 GN=CLDND1 PE=1 SV=1	Claudin domain-containing protein 1	CLDND1	2.52445	2.21975	+						4	17	25.631	0	0	0	0	0	0	0	0	0	3602300	3581200	2848200
Q9NYG2	4	4	4	sp|Q9NYG2|ZDHC3_HUMAN Palmitoyltransferase ZDHHC3 OS=Homo sapiens OX=9606 GN=ZDHHC3 PE=1 SV=2	Palmitoyltransferase ZDHHC3	ZDHHC3	5.61154	3.23272	+						4	14.7	6.536	0	0	0	0	0	0	0	0	0	6866000	7202900	6593300
Q9NZ72	6	6	6	sp|Q9NZ72|STMN3_HUMAN Stathmin-3 OS=Homo sapiens OX=9606 GN=STMN3 PE=1 SV=3	Stathmin-3	STMN3	3.74689	3.07829	+						6	35	66.067	0	0	0	0	0	0	0	0	0	6831900	6672000	5569800
Q9NZI8	15	15	13	sp|Q9NZI8|IF2B1_HUMAN Insulin-like growth factor 2 mRNA-binding protein 1 OS=Homo sapiens OX=9606 GN=IGF2BP1 PE=1 SV=2	Insulin-like growth factor 2 mRNA-binding protein 1	IGF2BP1	2.7073	2.43243	+						15	31.7	323.31	0	0	0	3249600	3493400	3228000	0	0	0	3561700	3642000	3854900
Q9NZL9	6	6	6	sp|Q9NZL9|MAT2B_HUMAN Methionine adenosyltransferase 2 subunit beta OS=Homo sapiens OX=9606 GN=MAT2B PE=1 SV=1	Methionine adenosyltransferase 2 subunit beta	MAT2B	2.23423	1.79068	+						6	24.9	82.134	0	0	0	0	0	0	0	0	0	2401900	1822400	2654700
Q9NZW5;REV__Q8N884	17;1	17;1	14;0	sp|Q9NZW5|PALS2_HUMAN Protein PALS2 OS=Homo sapiens OX=9606 GN=PALS2 PE=1 SV=2	MAGUK p55 subfamily member 6	MPP6	3.15491	2.97376	+						17	31.3	63.806	0	0	0	0	0	0	0	0	0	5947300	6487900	6547300
Q9NZZ3	3	3	3	sp|Q9NZZ3|CHMP5_HUMAN Charged multivesicular body protein 5 OS=Homo sapiens OX=9606 GN=CHMP5 PE=1 SV=1	Charged multivesicular body protein 5	CHMP5	4.01174	2.68504						+	3	20.1	56.094	0	0	0	0	0	0	0	0	0	4093400	5450400	4611700
Q9P035	6	6	6	sp|Q9P035|HACD3_HUMAN Very-long-chain (3R)-3-hydroxyacyl-CoA dehydratase 3 OS=Homo sapiens OX=9606 GN=HACD3 PE=1 SV=2	Very-long-chain (3R)-3-hydroxyacyl-CoA dehydratase 3	HACD3	4.31599	3.60161	+						6	20.2	72.038	0	0	0	0	0	0	0	0	0	5670300	5873000	5760000
Q9P1T7	9	9	9	sp|Q9P1T7|MDFIC_HUMAN MyoD family inhibitor domain-containing protein OS=Homo sapiens OX=9606 GN=MDFIC PE=1 SV=2	MyoD family inhibitor domain-containing protein	MDFIC	4.27462	4.63592	+						9	35	323.31	0	0	0	0	0	0	0	0	0	16844000	18303000	16099000
Q9P287	6	6	6	sp|Q9P287|BCCIP_HUMAN BRCA2 and CDKN1A-interacting protein OS=Homo sapiens OX=9606 GN=BCCIP PE=1 SV=1	BRCA2 and CDKN1A-interacting protein	BCCIP	2.27071	1.98165						+	6	22	47.692	0	0	0	0	0	0	0	0	0	3799800	3000400	2901800
Q9P289;O00506	7;2	7;2	4;1	sp|Q9P289|STK26_HUMAN Serine/threonine-protein kinase 26 OS=Homo sapiens OX=9606 GN=STK26 PE=1 SV=2	Serine/threonine-protein kinase 26	STK26	3.25838	2.66135	+						7	22.1	105.66	0	0	0	0	0	0	0	0	0	4390700	4088700	6107000
Q9P2B2	26	26	26	sp|Q9P2B2|FPRP_HUMAN Prostaglandin F2 receptor negative regulator OS=Homo sapiens OX=9606 GN=PTGFRN PE=1 SV=2	Prostaglandin F2 receptor negative regulator	PTGFRN	5.01527	5.69685	+						26	30	323.31	0	0	0	0	0	0	0	0	0	36803000	37743000	34032000
Q9P2E7;Q9HCL0	18;1	18;1	18;1	sp|Q9P2E7|PCD10_HUMAN Protocadherin-10 OS=Homo sapiens OX=9606 GN=PCDH10 PE=1 SV=2	Protocadherin-10	PCDH10	4.94946	2.9481	+						18	20.5	314.42	0	0	0	0	0	0	0	0	0	5467100	5352500	5057600
Q9P2J5	24	24	24	sp|Q9P2J5|SYLC_HUMAN Leucine--tRNA ligase, cytoplasmic OS=Homo sapiens OX=9606 GN=LARS1 PE=1 SV=2	Leucine--tRNA ligase, cytoplasmic	LARS	2.76322	1.68518	+						24	26.3	201.38	0	0	0	2852400	2729000	3261800	0	0	0	3011100	3308300	2597600
Q9UBE0	10	10	10	sp|Q9UBE0|SAE1_HUMAN SUMO-activating enzyme subunit 1 OS=Homo sapiens OX=9606 GN=SAE1 PE=1 SV=1	SUMO-activating enzyme subunit 1;SUMO-activating enzyme subunit 1, N-terminally processed	SAE1	3.32068	2.87565	+						10	34.1	159.86	0	0	0	2696500	2543100	2304200	0	0	0	6153600	6192300	6083700
Q9UBI4	2	2	2	sp|Q9UBI4|STML1_HUMAN Stomatin-like protein 1 OS=Homo sapiens OX=9606 GN=STOML1 PE=1 SV=1	Stomatin-like protein 1	STOML1	2.14729	1.6982	+						2	4.8	1.5176	0	0	0	0	0	0	0	0	0	2567700	2062200	1902100
Q9UBQ5	5	5	5	sp|Q9UBQ5|EIF3K_HUMAN Eukaryotic translation initiation factor 3 subunit K OS=Homo sapiens OX=9606 GN=EIF3K PE=1 SV=1	Eukaryotic translation initiation factor 3 subunit K	EIF3K	3.74001	3.03072	+						5	22.9	89.863	0	0	0	0	1968300	1671000	0	0	0	7837100	6252900	7669700
Q9UBT2	15	15	15	sp|Q9UBT2|SAE2_HUMAN SUMO-activating enzyme subunit 2 OS=Homo sapiens OX=9606 GN=UBA2 PE=1 SV=2	SUMO-activating enzyme subunit 2	UBA2	4.4999	2.32694	+						15	24.2	124.86	0	0	0	2886900	2877400	2755800	0	0	0	3826800	4637000	4205200
Q9UGC6	4	3	3	sp|Q9UGC6|RGS17_HUMAN Regulator of G-protein signaling 17 OS=Homo sapiens OX=9606 GN=RGS17 PE=1 SV=2	Regulator of G-protein signaling 17	RGS17	4.08173	3.90449	+						4	19.5	27.563	0	0	0	0	0	0	0	0	0	10458000	11212000	10049000
Q9UHD8	11	11	11	sp|Q9UHD8|SEPT9_HUMAN Septin-9 OS=Homo sapiens OX=9606 GN=SEPTIN9 PE=1 SV=2	Septin-9	SEPTIN9	1.93437	1.9232	+						11	22.4	54.167	0	0	0	0	0	0	0	0	0	1852600	1940400	2409800
Q9UHX1	19	19	19	sp|Q9UHX1|PUF60_HUMAN Poly(U)-binding-splicing factor PUF60 OS=Homo sapiens OX=9606 GN=PUF60 PE=1 SV=1	Poly(U)-binding-splicing factor PUF60	PUF60	3.02608	2.36333	+						19	47.8	200.62	0	0	0	1015500	1099400	1069800	0	0	0	2794500	3259000	3233000
Q9UIQ6	13	13	13	sp|Q9UIQ6|LCAP_HUMAN Leucyl-cystinyl aminopeptidase OS=Homo sapiens OX=9606 GN=LNPEP PE=1 SV=3	Leucyl-cystinyl aminopeptidase;Leucyl-cystinyl aminopeptidase, pregnancy serum form	LNPEP	2.94822	1.92573	+						13	15.7	323.31	0	0	0	0	0	0	0	0	0	2893000	3575100	3673900
Q9UJS0	12	12	10	sp|Q9UJS0|S2513_HUMAN Electrogenic aspartate/glutamate antiporter SLC25A13, mitochondrial OS=Homo sapiens OX=9606 GN=SLC25A13 PE=1 SV=2	Calcium-binding mitochondrial carrier protein Aralar2	SLC25A13	3.05833	1.7205	+						12	23.3	29.884	0	0	0	0	1197500	1004600	0	0	0	1722000	2247500	1992900
Q9UJU6	7	7	7	sp|Q9UJU6|DBNL_HUMAN Drebrin-like protein OS=Homo sapiens OX=9606 GN=DBNL PE=1 SV=1	Drebrin-like protein	DBNL	1.58012	0.783967	+						7	23.7	29.18	0	0	0	0	0	0	0	0	0	1250600	1423300	1325300
Q9UKK9	7	7	7	sp|Q9UKK9|NUDT5_HUMAN ADP-sugar pyrophosphatase OS=Homo sapiens OX=9606 GN=NUDT5 PE=1 SV=1	ADP-sugar pyrophosphatase	NUDT5	3.47002	1.40394	+						7	34.7	323.31	0	0	0	3550800	3267500	3363800	2311000	2723000	2057000	5897700	6369200	6385500
Q9UKM9	13	13	13	sp|Q9UKM9|RALY_HUMAN RNA-binding protein Raly OS=Homo sapiens OX=9606 GN=RALY PE=1 SV=1	RNA-binding protein Raly	RALY	2.58587	3.36824	+						13	39.9	91.293	0	0	0	0	0	0	1289300	1142200	0	9152100	8278900	9213000
Q9UKS6	9	9	9	sp|Q9UKS6|PACN3_HUMAN Protein kinase C and casein kinase substrate in neurons protein 3 OS=Homo sapiens OX=9606 GN=PACSIN3 PE=1 SV=2	Protein kinase C and casein kinase substrate in neurons protein 3	PACSIN3	3.03522	3.73061	+						9	22.9	240.41	0	0	0	0	0	0	0	0	0	8963400	9221100	8029400
Q9UKX7	12	12	12	sp|Q9UKX7|NUP50_HUMAN Nuclear pore complex protein Nup50 OS=Homo sapiens OX=9606 GN=NUP50 PE=1 SV=2	Nuclear pore complex protein Nup50	NUP50	4.95713	2.29281	+						12	33.1	131.95	0	0	0	1367500	1952100	1763500	971840	1058200	948530	4439200	5237700	4936100
Q9ULK5	6	6	6	sp|Q9ULK5|VANG2_HUMAN Vang-like protein 2 OS=Homo sapiens OX=9606 GN=VANGL2 PE=1 SV=2	Vang-like protein 2	VANGL2	3.60851	2.47074				+			6	15.2	39.352	0	0	0	0	0	0	0	0	0	2644200	3204500	2882100
Q9UMS4	7	7	7	sp|Q9UMS4|PRP19_HUMAN Pre-mRNA-processing factor 19 OS=Homo sapiens OX=9606 GN=PRPF19 PE=1 SV=1	Pre-mRNA-processing factor 19	PRPF19	3.15293	2.98076	+						7	19.4	58.605	0	0	0	3707900	3761900	3531500	0	0	0	6241100	5666400	7256800
Q9UNE7	7	7	7	sp|Q9UNE7|CHIP_HUMAN E3 ubiquitin-protein ligase CHIP OS=Homo sapiens OX=9606 GN=STUB1 PE=1 SV=2	E3 ubiquitin-protein ligase CHIP	STUB1	2.58203	2.32247	+						7	27.7	323.31	0	0	0	0	2470300	1951500	0	0	0	4325000	3309600	3142800
Q9UNK0	9	9	9	sp|Q9UNK0|STX8_HUMAN Syntaxin-8 OS=Homo sapiens OX=9606 GN=STX8 PE=1 SV=2	Syntaxin-8	STX8	5.99085	5.79168		+					9	42.4	224.5	0	0	0	0	0	0	0	0	0	32203000	31626000	28913000
Q9UNK9	5	5	5	sp|Q9UNK9|ANGE1_HUMAN Protein angel homolog 1 OS=Homo sapiens OX=9606 GN=ANGEL1 PE=1 SV=1	Protein angel homolog 1	ANGEL1	2.22034	1.08103	+						5	12.2	54.19	0	0	0	0	0	0	0	0	0	1501700	1666000	1605900
Q9UNM6	8	8	8	sp|Q9UNM6|PSD13_HUMAN 26S proteasome non-ATPase regulatory subunit 13 OS=Homo sapiens OX=9606 GN=PSMD13 PE=1 SV=2	26S proteasome non-ATPase regulatory subunit 13	PSMD13	2.79282	2.05782	+						8	22.6	12.822	0	0	0	707760	0	845810	0	0	0	2083300	2470500	2483200
Q9UNS2	6	6	6	sp|Q9UNS2|CSN3_HUMAN COP9 signalosome complex subunit 3 OS=Homo sapiens OX=9606 GN=COPS3 PE=1 SV=3	COP9 signalosome complex subunit 3	COPS3	1.9061	1.38405	+						6	18.9	95.72	0	0	0	0	0	0	0	0	0	1951300	1999000	2074600
Q9UQ80	18	18	18	sp|Q9UQ80|PA2G4_HUMAN Proliferation-associated protein 2G4 OS=Homo sapiens OX=9606 GN=PA2G4 PE=1 SV=3	Proliferation-associated protein 2G4	PA2G4	4.70908	1.62253	+						18	49.5	323.31	3060300	2326600	2665400	6383500	5883700	6104400	6283700	7243200	6489600	19762000	20522000	21262000
Q9Y230	18	18	18	sp|Q9Y230|RUVB2_HUMAN RuvB-like 2 OS=Homo sapiens OX=9606 GN=RUVBL2 PE=1 SV=3	RuvB-like 2	RUVBL2	3.31762	2.71607	+						18	41.7	137.86	0	0	0	1823800	1615200	1877100	0	0	0	4425100	4213400	4933100
Q9Y262	17	17	17	sp|Q9Y262|EIF3L_HUMAN Eukaryotic translation initiation factor 3 subunit L OS=Homo sapiens OX=9606 GN=EIF3L PE=1 SV=1	Eukaryotic translation initiation factor 3 subunit L	EIF3L	2.26909	2.34677	+						17	29.4	214.95	0	0	0	2059200	2315000	1851700	0	0	0	4260200	3793900	4082300
Q9Y265	14	14	14	sp|Q9Y265|RUVB1_HUMAN RuvB-like 1 OS=Homo sapiens OX=9606 GN=RUVBL1 PE=1 SV=1	RuvB-like 1	RUVBL1	3.9866	4.11867	+						14	42.8	148.84	0	0	0	3337200	3240300	3128400	0	0	0	10831000	9444200	8184200
Q9Y266	16	16	16	sp|Q9Y266|NUDC_HUMAN Nuclear migration protein nudC OS=Homo sapiens OX=9606 GN=NUDC PE=1 SV=1	Nuclear migration protein nudC	NUDC	6.15182	1.69808	+						16	50.2	323.31	0	0	0	1568700	1878800	1928600	3905900	3844000	3714000	12507000	12673000	12018000
Q9Y277	10	10	10	sp|Q9Y277|VDAC3_HUMAN Voltage-dependent anion-selective channel protein 3 OS=Homo sapiens OX=9606 GN=VDAC3 PE=1 SV=1	Voltage-dependent anion-selective channel protein 3	VDAC3	3.6579	4.07585	+						10	44.2	323.31	0	0	0	3609400	3263600	3003600	0	0	0	13334000	12342000	11861000
Q9Y281	7	3	3	sp|Q9Y281|COF2_HUMAN Cofilin-2 OS=Homo sapiens OX=9606 GN=CFL2 PE=1 SV=1	Cofilin-2	CFL2	3.42956	1.92084	+						7	48.8	60.145	0	0	0	0	0	0	0	0	0	3232900	3874100	4013400
Q9Y282	9	9	9	sp|Q9Y282|ERGI3_HUMAN Endoplasmic reticulum-Golgi intermediate compartment protein 3 OS=Homo sapiens OX=9606 GN=ERGIC3 PE=1 SV=1	Endoplasmic reticulum-Golgi intermediate compartment protein 3	ERGIC3	3.31061	5.39015		+					9	25.3	251.96	0	0	0	0	0	0	0	0	0	23226000	22230000	22910000
Q9Y285	8	8	8	sp|Q9Y285|SYFA_HUMAN Phenylalanine--tRNA ligase alpha subunit OS=Homo sapiens OX=9606 GN=FARSA PE=1 SV=3	Phenylalanine--tRNA ligase alpha subunit	FARSA	3.46724	3.74091	+						8	16.7	267.64	0	0	0	0	0	0	0	0	0	9583700	9121900	9423900
Q9Y287	4	4	4	sp|Q9Y287|ITM2B_HUMAN Integral membrane protein 2B OS=Homo sapiens OX=9606 GN=ITM2B PE=1 SV=1	Integral membrane protein 2B;BRI2, membrane form;BRI2 intracellular domain;BRI2C, soluble form;Bri23 peptide	ITM2B	4.77785	3.58583		+					4	24.1	161.81	0	0	0	0	0	0	0	0	0	8828400	9227400	8769700
Q9Y295	11	11	10	sp|Q9Y295|DRG1_HUMAN Developmentally-regulated GTP-binding protein 1 OS=Homo sapiens OX=9606 GN=DRG1 PE=1 SV=1	Developmentally-regulated GTP-binding protein 1	DRG1	2.64358	1.82516	+						11	39.8	67.536	0	0	0	935410	1020300	0	0	0	0	2185400	2516000	2478600
Q9Y2S7	6	6	6	sp|Q9Y2S7|PDIP2_HUMAN Polymerase delta-interacting protein 2 OS=Homo sapiens OX=9606 GN=POLDIP2 PE=1 SV=1	Polymerase delta-interacting protein 2	POLDIP2	1.92018	2.23773	+						6	18.2	46.351	0	0	0	0	0	0	0	0	0	3101700	2444400	3281300
Q9Y333	4	4	4	sp|Q9Y333|LSM2_HUMAN U6 snRNA-associated Sm-like protein LSm2 OS=Homo sapiens OX=9606 GN=LSM2 PE=1 SV=1	U6 snRNA-associated Sm-like protein LSm2	LSM2	2.59782	2.45886	+						4	40	42.38	0	0	0	0	0	0	0	0	0	3026100	2537000	2916800
Q9Y3A5	9	9	9	sp|Q9Y3A5|SBDS_HUMAN Ribosome maturation protein SBDS OS=Homo sapiens OX=9606 GN=SBDS PE=1 SV=4	Ribosome maturation protein SBDS	SBDS	2.41527	2.4299				+			9	34.8	29.637	0	0	0	0	0	0	0	0	0	3161700	4206800	4342800
Q9Y3E5	5	5	5	sp|Q9Y3E5|PTH2_HUMAN Peptidyl-tRNA hydrolase 2, mitochondrial OS=Homo sapiens OX=9606 GN=PTRH2 PE=1 SV=1	Peptidyl-tRNA hydrolase 2, mitochondrial	PTRH2	5.7161	4.82199		+					5	47.5	126.71	0	0	0	0	0	0	0	0	0	19882000	18682000	22410000
Q9Y3F4	15	15	15	sp|Q9Y3F4|STRAP_HUMAN Serine-threonine kinase receptor-associated protein OS=Homo sapiens OX=9606 GN=STRAP PE=1 SV=1	Serine-threonine kinase receptor-associated protein	STRAP	4.59299	3.14259	+						15	55.1	323.31	0	0	0	1818900	1937100	1867400	0	0	0	5905100	6437000	7321200
Q9Y3I0	15	15	15	sp|Q9Y3I0|RTCB_HUMAN RNA-splicing ligase RtcB homolog OS=Homo sapiens OX=9606 GN=RTCB PE=1 SV=1	tRNA-splicing ligase RtcB homolog	RTCB	3.20404	2.34065	+						15	33.5	323.31	0	0	0	2024400	2029600	2257500	0	0	0	4444200	4379400	4232100
Q9Y3L5	10	5	5	sp|Q9Y3L5|RAP2C_HUMAN Ras-related protein Rap-2c OS=Homo sapiens OX=9606 GN=RAP2C PE=1 SV=1	Ras-related protein Rap-2c	RAP2C	3.93074	5.27112		+					10	68.3	322.7	0	0	0	0	0	0	0	0	0	28640000	28861000	28709000
Q9Y5B9	24	24	24	sp|Q9Y5B9|SP16H_HUMAN FACT complex subunit SPT16 OS=Homo sapiens OX=9606 GN=SUPT16H PE=1 SV=1	FACT complex subunit SPT16	SUPT16H	2.52425	2.66717	+						24	27.1	223.92	0	0	0	2928200	3024300	2714800	0	0	0	3769300	4785700	5130600
Q9Y679	9	9	9	sp|Q9Y679|AUP1_HUMAN Lipid droplet-regulating VLDL assembly factor AUP1 OS=Homo sapiens OX=9606 GN=AUP1 PE=1 SV=2	Ancient ubiquitous protein 1	AUP1	3.96311	4.21624	+						9	26.1	323.31	0	0	0	0	0	0	0	0	0	11018000	10782000	10404000
Q9Y696	7	7	7	sp|Q9Y696|CLIC4_HUMAN Chloride intracellular channel protein 4 OS=Homo sapiens OX=9606 GN=CLIC4 PE=1 SV=4	Chloride intracellular channel protein 4	CLIC4	2.36495	2.34257	+						7	35.2	41.545	0	0	0	0	0	0	0	0	0	2912800	3493700	4287600
Q9Y6C9	5	5	5	sp|Q9Y6C9|MTCH2_HUMAN Mitochondrial carrier homolog 2 OS=Homo sapiens OX=9606 GN=MTCH2 PE=1 SV=1	Mitochondrial carrier homolog 2	MTCH2	3.93318	3.52593	+						5	22.1	147.84	0	0	0	0	0	0	0	0	0	6825800	8638600	7740600
Q9Y6M4	10	10	5	sp|Q9Y6M4|KC1G3_HUMAN Casein kinase I isoform gamma-3 OS=Homo sapiens OX=9606 GN=CSNK1G3 PE=1 SV=2	Casein kinase I isoform gamma-3	CSNK1G3	4.59443	4.46983	+						10	31.3	266.57	0	0	0	0	0	0	0	0	0	15060000	15339000	16914000
Q9Y6M5	8	8	8	sp|Q9Y6M5|ZNT1_HUMAN Zinc transporter 1 OS=Homo sapiens OX=9606 GN=SLC30A1 PE=1 SV=3	Zinc transporter 1	SLC30A1	4.29334	4.08512	+						8	24.3	203.54	0	0	0	0	0	0	0	0	0	12811000	14205000	13164000

## Sheet: S1-2
Supplementary Table S1-2: S-acylated proteins in HEK293T cells enriched by acyl-biotin exchange
Uniprot ID	Peptide counts (all)	Peptide counts (razor+unique)	Peptide counts (unique)	Fasta headers	Protein names	Gene names	p-value	Fold change	Found	Validated	Predicted	Orthologues	Predicted_and_Orthologues	Not found	Peptides	Sequence coverage [%]	Score	LFQ intensity ABE_1	LFQ intensity ABE_2	LFQ intensity ABE_HA_1	LFQ intensity ABE_HA_2
A0MZ66	14	14	14	sp|A0MZ66|SHOT1_HUMAN Shootin-1 OS=Homo sapiens OX=9606 GN=SHTN1 PE=1 SV=4	Shootin-1	KIAA1598	3.42634	4.39887					+		14	26.8	34.91	1632700	1651700	36739000	32666000
A0PK00	6	6	6	sp|A0PK00|T120B_HUMAN Transmembrane protein 120B OS=Homo sapiens OX=9606 GN=TMEM120B PE=1 SV=1	Transmembrane protein 120B	TMEM120B	2.57753	7.41898	+						6	21.2	84.346	0	0	102050000	115260000
A2RTX5	8	5	5	sp|A2RTX5|SYTC2_HUMAN Threonine--tRNA ligase 2, cytoplasmic OS=Homo sapiens OX=9606 GN=TARS3 PE=1 SV=1	Probable threonine--tRNA ligase 2, cytoplasmic	TARSL2	2.22326	5.26422				+			8	12.2	18.154	0	0	24020000	14456000
A2RUS2	3	3	3	sp|A2RUS2|DEND3_HUMAN DENN domain-containing protein 3 OS=Homo sapiens OX=9606 GN=DENND3 PE=1 SV=2	DENN domain-containing protein 3	DENND3	1.79362	3.77367			+				3	2.3	1.7056	34031000	26300000	557920000	300080000
A4D1U4	19	19	19	sp|A4D1U4|DEN11_HUMAN DENN domain-containing protein 11 OS=Homo sapiens OX=9606 GN=DENND11 PE=1 SV=1	Protein LCHN	LCHN	2.68117	8.67677	+						19	45.7	196.29	0	0	257410000	307130000
A5YKK6	28	28	28	sp|A5YKK6|CNOT1_HUMAN CCR4-NOT transcription complex subunit 1 OS=Homo sapiens OX=9606 GN=CNOT1 PE=1 SV=2	CCR4-NOT transcription complex subunit 1	CNOT1	3.40429	4.32596	+						28	15.4	120.67	2555300	2678500	49677000	55420000
A6NCS6	8	8	8	sp|A6NCS6|CB072_HUMAN Uncharacterized protein C2orf72 OS=Homo sapiens OX=9606 GN=C2orf72 PE=1 SV=2	Uncharacterized protein C2orf72	C2orf72	3.26862	7.50082	+						8	31.5	38.103	0	0	110090000	97504000
A6NDG6	10	10	10	sp|A6NDG6|PGP_HUMAN Glycerol-3-phosphate phosphatase OS=Homo sapiens OX=9606 GN=PGP PE=1 SV=1	Phosphoglycolate phosphatase	PGP	3.23692	5.1083				+			10	40.5	71.842	5805300	4901000	185880000	182130000
A6NHR9	43	43	43	sp|A6NHR9|SMHD1_HUMAN Structural maintenance of chromosomes flexible hinge domain-containing protein 1 OS=Homo sapiens OX=9606 GN=SMCHD1 PE=1 SV=2	Structural maintenance of chromosomes flexible hinge domain-containing protein 1	SMCHD1	3.36932	4.10129	+						43	28.1	293.51	2219500	2255900	40708000	36234000
A6NI79	6	6	6	sp|A6NI79|CCD69_HUMAN Coiled-coil domain-containing protein 69 OS=Homo sapiens OX=9606 GN=CCDC69 PE=1 SV=1	Coiled-coil domain-containing protein 69	CCDC69	2.30287	6.26776	+						6	29.7	46.448	0	0	56781000	52078000
A6NK58	9	9	9	sp|A6NK58|LIPT2_HUMAN Putative lipoyltransferase 2, mitochondrial OS=Homo sapiens OX=9606 GN=LIPT2 PE=1 SV=1	Putative lipoyltransferase 2, mitochondrial	LIPT2	2.02191	6.92845	+						9	48.1	55.413	0	0	84238000	82674000
A8CG34;A6NF01;Q6PJE2	29;8;3	29;8;3	8;1;0	sp|A8CG34|P121C_HUMAN Nuclear envelope pore membrane protein POM 121C OS=Homo sapiens OX=9606 GN=POM121C PE=1 SV=3	Nuclear envelope pore membrane protein POM 121C	POM121C	2.58786	8.32915	+						29	29.9	323.31	0	0	286150000	261770000
A8MVW0	23	23	22	sp|A8MVW0|F1712_HUMAN Protein FAM171A2 OS=Homo sapiens OX=9606 GN=FAM171A2 PE=1 SV=1	Protein FAM171A2	FAM171A2	3.54079	8.07433	+						23	40.8	323.31	0	0	182850000	192560000
A8MWY0	10	10	10	sp|A8MWY0|ELAP2_HUMAN Endosome/lysosome-associated apoptosis and autophagy regulator family member 2 OS=Homo sapiens OX=9606 GN=ELAPOR2 PE=1 SV=2	UPF0577 protein KIAA1324-like	KIAA1324L	2.93728	5.04167			+				10	14.8	41.134	1720700	1752900	64402000	50810000
B2RUZ4	3	3	3	sp|B2RUZ4|SMIM1_HUMAN Small integral membrane protein 1 OS=Homo sapiens OX=9606 GN=SMIM1 PE=1 SV=1	Small integral membrane protein 1	SMIM1	2.78467	8.17951	+						3	43.6	53.786	0	0	222230000	307370000
C9JH25	2	2	2	sp|C9JH25|PRRT4_HUMAN Proline-rich transmembrane protein 4 OS=Homo sapiens OX=9606 GN=PRRT4 PE=2 SV=1	Proline-rich transmembrane protein 4	PRRT4	2.18841	5.74584			+				2	4.3	3.6801	0	0	47501000	38689000
O00115	6	6	6	sp|O00115|DNS2A_HUMAN Deoxyribonuclease-2-alpha OS=Homo sapiens OX=9606 GN=DNASE2 PE=1 SV=2	Deoxyribonuclease-2-alpha	DNASE2	3.31776	2.85536	+						6	16.1	36.069	14355000	15470000	105490000	110250000
O00116	20	20	20	sp|O00116|ADAS_HUMAN Alkyldihydroxyacetonephosphate synthase, peroxisomal OS=Homo sapiens OX=9606 GN=AGPS PE=1 SV=1	Alkyldihydroxyacetonephosphate synthase, peroxisomal	AGPS	3.12743	4.83274	+						20	46.4	202.28	4599100	4499200	118370000	141960000
O00139	22	22	19	sp|O00139|KIF2A_HUMAN Kinesin-like protein KIF2A OS=Homo sapiens OX=9606 GN=KIF2A PE=1 SV=3	Kinesin-like protein KIF2A	KIF2A	3.99201	5.76569	+						22	29.6	79.981	3452900	3213700	177930000	184600000
O00148	24	10	10	sp|O00148|DX39A_HUMAN ATP-dependent RNA helicase DDX39A OS=Homo sapiens OX=9606 GN=DDX39A PE=1 SV=2	ATP-dependent RNA helicase DDX39A	DDX39A	2.91348	5.02775	+						24	58.8	86.364	5348900	4490400	174030000	146870000
O00151	17	17	17	sp|O00151|PDLI1_HUMAN PDZ and LIM domain protein 1 OS=Homo sapiens OX=9606 GN=PDLIM1 PE=1 SV=4	PDZ and LIM domain protein 1	PDLIM1	5.836	4.46103	+						17	73.9	299.89	8053000	8048100	176650000	177970000
O00154;Q6ZUV0	18;2	18;2	18;2	sp|O00154|BACH_HUMAN Cytosolic acyl coenzyme A thioester hydrolase OS=Homo sapiens OX=9606 GN=ACOT7 PE=1 SV=3	Cytosolic acyl coenzyme A thioester hydrolase	ACOT7	3.83425	6.14208	+						18	51.1	156.36	7293500	7105100	483680000	534380000
O00159	14	14	14	sp|O00159|MYO1C_HUMAN Unconventional myosin-Ic OS=Homo sapiens OX=9606 GN=MYO1C PE=1 SV=4	Unconventional myosin-Ic	MYO1C	3.19379	4.75194	+						14	16	80.43	28910000	31229000	871720000	751940000
O00161	13	13	13	sp|O00161|SNP23_HUMAN Synaptosomal-associated protein 23 OS=Homo sapiens OX=9606 GN=SNAP23 PE=1 SV=1	Synaptosomal-associated protein 23	SNAP23	3.03652	8.45956		+					13	82.5	131.27	0	0	124210000	173220000
O00170	10	10	10	sp|O00170|AIP_HUMAN AH receptor-interacting protein OS=Homo sapiens OX=9606 GN=AIP PE=1 SV=3	AH receptor-interacting protein	AIP	4.40541	5.19368					+		10	44.5	75.99	5538300	5633300	208740000	200190000
O00178	20	20	20	sp|O00178|GTPB1_HUMAN GTP-binding protein 1 OS=Homo sapiens OX=9606 GN=GTPBP1 PE=1 SV=3	GTP-binding protein 1	GTPBP1	3.29546	4.96386				+			20	40.5	162.29	5467000	5667500	161110000	187310000
O00180	3	3	3	sp|O00180|KCNK1_HUMAN Potassium channel subfamily K member 1 OS=Homo sapiens OX=9606 GN=KCNK1 PE=1 SV=1	Potassium channel subfamily K member 1	KCNK1	3.20925	7.50666	+						3	17.9	177.94	0	0	96967000	89457000
O00186	17	17	16	sp|O00186|STXB3_HUMAN Syntaxin-binding protein 3 OS=Homo sapiens OX=9606 GN=STXBP3 PE=1 SV=2	Syntaxin-binding protein 3	STXBP3	3.7061	4.28332	+						17	30.9	54.742	3746000	3459000	70945000	69249000
O00192	17	17	17	sp|O00192|ARVC_HUMAN Splicing regulator ARVCF OS=Homo sapiens OX=9606 GN=ARVCF PE=1 SV=1	Armadillo repeat protein deleted in velo-cardio-facial syndrome	ARVCF	3.10745	6.90238	+						17	28.5	159.75	0	0	79135000	73377000
O00203;Q13367	14;1	14;1	14;1	sp|O00203|AP3B1_HUMAN AP-3 complex subunit beta-1 OS=Homo sapiens OX=9606 GN=AP3B1 PE=1 SV=3	AP-3 complex subunit beta-1	AP3B1	2.88357	4.70459	+						14	16.8	59.093	1693100	1680900	39093000	49496000
O00231	20	20	20	sp|O00231|PSD11_HUMAN 26S proteasome non-ATPase regulatory subunit 11 OS=Homo sapiens OX=9606 GN=PSMD11 PE=1 SV=3	26S proteasome non-ATPase regulatory subunit 11	PSMD11	4.13293	3.77224	+						20	51.4	189.47	6277400	6197600	87076000	83410000
O00232	14	14	14	sp|O00232|PSD12_HUMAN 26S proteasome non-ATPase regulatory subunit 12 OS=Homo sapiens OX=9606 GN=PSMD12 PE=1 SV=3	26S proteasome non-ATPase regulatory subunit 12	PSMD12	3.78466	5.25585	+						14	37.1	179.79	2823300	2580200	104410000	101860000
O00233	6	6	6	sp|O00233|PSMD9_HUMAN 26S proteasome non-ATPase regulatory subunit 9 OS=Homo sapiens OX=9606 GN=PSMD9 PE=1 SV=3	26S proteasome non-ATPase regulatory subunit 9	PSMD9	2.85925	4.90422				+			6	28.7	36.906	1181300	1136000	30612000	39308000
O00255	2	2	2	sp|O00255|MEN1_HUMAN Menin OS=Homo sapiens OX=9606 GN=MEN1 PE=1 SV=4	Menin	MEN1	2.09782	3.23814			+				2	4.4	6.5514	0	0	6442400	6180400
O00330	18	18	18	sp|O00330|ODPX_HUMAN Pyruvate dehydrogenase protein X component, mitochondrial OS=Homo sapiens OX=9606 GN=PDHX PE=1 SV=3	Pyruvate dehydrogenase protein X component, mitochondrial	PDHX	2.9424	6.13414	+						18	43.3	153.39	20399000	15424000	1204500000	1288600000
O00401	4	4	4	sp|O00401|WASL_HUMAN Actin nucleation-promoting factor WASL OS=Homo sapiens OX=9606 GN=WASL PE=1 SV=2	Neural Wiskott-Aldrich syndrome protein	WASL	2.73187	4.76438					+		4	6.9	5.89	1300400	1021000	29049000	33761000
O00410	20	20	20	sp|O00410|IPO5_HUMAN Importin-5 OS=Homo sapiens OX=9606 GN=IPO5 PE=1 SV=4	Importin-5	IPO5	2.62909	4.28956	+						20	29	262.37	9174900	9169300	207230000	155260000
O00411	25	25	25	sp|O00411|RPOM_HUMAN DNA-directed RNA polymerase, mitochondrial OS=Homo sapiens OX=9606 GN=POLRMT PE=1 SV=2	DNA-directed RNA polymerase, mitochondrial	POLRMT	3.37992	5.30903	+						25	27.3	140.27	3605100	3594600	153850000	132380000
O00425	20	18	18	sp|O00425|IF2B3_HUMAN Insulin-like growth factor 2 mRNA-binding protein 3 OS=Homo sapiens OX=9606 GN=IGF2BP3 PE=1 SV=2	Insulin-like growth factor 2 mRNA-binding protein 3	IGF2BP3	3.56149	4.87037	+						20	42	218.93	3454800	3693200	99894000	109280000
O00429	14	14	14	sp|O00429|DNM1L_HUMAN Dynamin-1-like protein OS=Homo sapiens OX=9606 GN=DNM1L PE=1 SV=2	Dynamin-1-like protein	DNM1L	3.26977	4.2558	+						14	25.8	60.043	1722800	1508600	31311000	30294000
O00442	8	8	8	sp|O00442|RTCA_HUMAN RNA 3-terminal phosphate cyclase OS=Homo sapiens OX=9606 GN=RTCA PE=1 SV=1	RNA 3-terminal phosphate cyclase	RTCA	3.11222	5.15965	+						8	29.8	56.955	933600	1003500	37957000	31536000
O00461	38	38	38	sp|O00461|GOLI4_HUMAN Golgi integral membrane protein 4 OS=Homo sapiens OX=9606 GN=GOLIM4 PE=1 SV=1	Golgi integral membrane protein 4	GOLIM4	3.74201	9.91162		+					38	58.6	323.31	940120	1105900	939570000	1026500000
O00469	15	15	15	sp|O00469|PLOD2_HUMAN Procollagen-lysine,2-oxoglutarate 5-dioxygenase 2 OS=Homo sapiens OX=9606 GN=PLOD2 PE=1 SV=2	Procollagen-lysine,2-oxoglutarate 5-dioxygenase 2	PLOD2	2.64048	2.36549	+						15	23.7	103.03	9129000	9955200	46010000	52455000
O00471	7	6	6	sp|O00471|EXOC5_HUMAN Exocyst complex component 5 OS=Homo sapiens OX=9606 GN=EXOC5 PE=1 SV=1	Exocyst complex component 5	EXOC5	2.97844	5.27213				+			7	14.3	33.009	1368600	1535800	50510000	62140000
O00487	11	11	11	sp|O00487|PSDE_HUMAN 26S proteasome non-ATPase regulatory subunit 14 OS=Homo sapiens OX=9606 GN=PSMD14 PE=1 SV=1	26S proteasome non-ATPase regulatory subunit 14	PSMD14	2.99456	4.58225	+						11	52.3	87.633	4478500	3703800	101020000	94224000
O00505	9	9	7	sp|O00505|IMA4_HUMAN Importin subunit alpha-4 OS=Homo sapiens OX=9606 GN=KPNA3 PE=1 SV=2	Importin subunit alpha-4	KPNA3	3.57469	7.14594	+						9	25.1	90.304	0	0	63654000	71542000
O00559	8	8	8	sp|O00559|RCAS1_HUMAN Receptor-binding cancer antigen expressed on SiSo cells OS=Homo sapiens OX=9606 GN=EBAG9 PE=1 SV=1	Receptor-binding cancer antigen expressed on SiSo cells	EBAG9	3.16085	9.04438		+					8	41.8	228.21	0	0	358650000	420290000
O00560	6	6	6	sp|O00560|SDCB1_HUMAN Syntenin-1 OS=Homo sapiens OX=9606 GN=SDCBP PE=1 SV=1	Syntenin-1	SDCBP	2.83337	4.41513	+						6	30.5	119.57	1212500	1529500	29553000	28563000
O00567	19	19	19	sp|O00567|NOP56_HUMAN Nucleolar protein 56 OS=Homo sapiens OX=9606 GN=NOP56 PE=1 SV=4	Nucleolar protein 56	NOP56	3.59926	5.07088	+						19	36.4	154.05	7462000	8111800	252010000	271350000
O00571;O15523;Q9NQI0	47;30;2	46;29;2	46;29;2	sp|O00571|DDX3X_HUMAN ATP-dependent RNA helicase DDX3X OS=Homo sapiens OX=9606 GN=DDX3X PE=1 SV=3;sp|O15523|DDX3Y_HUMAN ATP-dependent RNA helicase DDX3Y OS=Homo sapiens OX=9606 GN=DDX3Y PE=1 SV=2	ATP-dependent RNA helicase DDX3X;ATP-dependent RNA helicase DDX3Y	DDX3X;DDX3Y	3.35922	4.61783	+						47	64.2	323.31	15420000	14911000	397240000	348940000
O00625	5	5	5	sp|O00625|PIR_HUMAN Pirin OS=Homo sapiens OX=9606 GN=PIR PE=1 SV=1	Pirin	PIR	2.8243	5.5695						+	5	20.7	15.727	0	0	26582000	32894000
O00629	8	6	6	sp|O00629|IMA3_HUMAN Importin subunit alpha-3 OS=Homo sapiens OX=9606 GN=KPNA4 PE=1 SV=1	Importin subunit alpha-3	KPNA4	1.90471	6.20069	+						8	24.6	105.52	0	0	51226000	41266000
O00743	11	11	11	sp|O00743|PPP6_HUMAN Serine/threonine-protein phosphatase 6 catalytic subunit OS=Homo sapiens OX=9606 GN=PPP6C PE=1 SV=1	Serine/threonine-protein phosphatase 6 catalytic subunit;Serine/threonine-protein phosphatase 6 catalytic subunit, N-terminally processed	PPP6C	3.04481	4.89465					+		11	41.3	107.33	3773100	3157300	107890000	97703000
O00764	7	7	7	sp|O00764|PDXK_HUMAN Pyridoxal kinase OS=Homo sapiens OX=9606 GN=PDXK PE=1 SV=1	Pyridoxal kinase	PDXK	2.8481	4.50273					+		7	39.4	24.173	1336100	1279100	33270000	26400000
O14524	3	3	3	sp|O14524|NEMP1_HUMAN Nuclear envelope integral membrane protein 1 OS=Homo sapiens OX=9606 GN=NEMP1 PE=1 SV=2	Transmembrane protein 194A	TMEM194A	3.05003	7.0796	+						3	7.9	7.2757	0	0	96241000	86487000
O14545	10	10	10	sp|O14545|TRAD1_HUMAN TRAF-type zinc finger domain-containing protein 1 OS=Homo sapiens OX=9606 GN=TRAFD1 PE=1 SV=1	TRAF-type zinc finger domain-containing protein 1	TRAFD1	2.62229	4.07132					+		10	21.3	67.083	2738000	3275300	45320000	55921000
O14595	4	4	4	sp|O14595|CTDS2_HUMAN Carboxy-terminal domain RNA polymerase II polypeptide A small phosphatase 2 OS=Homo sapiens OX=9606 GN=CTDSP2 PE=1 SV=2	Carboxy-terminal domain RNA polymerase II polypeptide A small phosphatase 2	CTDSP2	3.40847	7.98784	+						4	13.3	19.135	0	0	86861000	102330000
O14654	80	80	80	sp|O14654|IRS4_HUMAN Insulin receptor substrate 4 OS=Homo sapiens OX=9606 GN=IRS4 PE=1 SV=1	Insulin receptor substrate 4	IRS4	4.62277	7.49359					+		80	73.6	323.31	5966400	6189100	1114500000	1076100000
O14657	5	5	5	sp|O14657|TOR1B_HUMAN Torsin-1B OS=Homo sapiens OX=9606 GN=TOR1B PE=1 SV=2	Torsin-1B	TOR1B	3.0071	4.77125	+						5	18.2	23.124	1686500	1391200	40233000	43488000
O14672	27	27	27	sp|O14672|ADA10_HUMAN Disintegrin and metalloproteinase domain-containing protein 10 OS=Homo sapiens OX=9606 GN=ADAM10 PE=1 SV=1	Disintegrin and metalloproteinase domain-containing protein 10	ADAM10	4.20859	5.18048	+						27	45.7	234.09	11528000	10936000	403070000	411330000
O14744	26	26	26	sp|O14744|ANM5_HUMAN Protein arginine N-methyltransferase 5 OS=Homo sapiens OX=9606 GN=PRMT5 PE=1 SV=4	Protein arginine N-methyltransferase 5;Protein arginine N-methyltransferase 5, N-terminally processed	PRMT5	3.16554	4.31788	+						26	45.1	160.48	6859700	5948000	131570000	123350000
O14757	5	5	5	sp|O14757|CHK1_HUMAN Serine/threonine-protein kinase Chk1 OS=Homo sapiens OX=9606 GN=CHEK1 PE=1 SV=2	Serine/threonine-protein kinase Chk1	CHEK1	3.22004	5.58401			+				5	12.4	14.138	732200	885070	38878000	38354000
O14763	4	4	4	sp|O14763|TR10B_HUMAN Tumor necrosis factor receptor superfamily member 10B OS=Homo sapiens OX=9606 GN=TNFRSF10B PE=1 SV=2	Tumor necrosis factor receptor superfamily member 10B	TNFRSF10B	3.29301	6.51035	+						4	14.5	18.141	0	0	54370000	44377000
O14777	13	13	13	sp|O14777|NDC80_HUMAN Kinetochore protein NDC80 homolog OS=Homo sapiens OX=9606 GN=NDC80 PE=1 SV=1	Kinetochore protein NDC80 homolog	NDC80	2.76194	5.03998				+			13	18.5	34.558	1024500	982420	38117000	28580000
O14786	25	25	25	sp|O14786|NRP1_HUMAN Neuropilin-1 OS=Homo sapiens OX=9606 GN=NRP1 PE=1 SV=3	Neuropilin-1	NRP1	3.70926	5.13632	+						25	37.6	228.88	4026400	3834100	144310000	132330000
O14802	21	20	20	sp|O14802|RPC1_HUMAN DNA-directed RNA polymerase III subunit RPC1 OS=Homo sapiens OX=9606 GN=POLR3A PE=1 SV=2	DNA-directed RNA polymerase III subunit RPC1	POLR3A	2.83531	5.07389	+						21	19.2	61.484	1544300	1477500	58100000	44552000
O14818;Q8TAA3	11;5	11;5	11;5	sp|O14818|PSA7_HUMAN Proteasome subunit alpha type-7 OS=Homo sapiens OX=9606 GN=PSMA7 PE=1 SV=1	Proteasome subunit alpha type-7	PSMA7	2.71232	4.1858	+						11	45.6	64.891	3710400	2876000	58724000	60186000
O14828	20	20	20	sp|O14828|SCAM3_HUMAN Secretory carrier-associated membrane protein 3 OS=Homo sapiens OX=9606 GN=SCAMP3 PE=1 SV=3	Secretory carrier-associated membrane protein 3	SCAMP3	3.30639	8.8959	+						20	57.3	323.31	8328300	8063700	3406900000	4473000000
O14874	7	7	7	sp|O14874|BCKD_HUMAN [3-methyl-2-oxobutanoate dehydrogenase [lipoamide]] kinase, mitochondrial OS=Homo sapiens OX=9606 GN=BCKDK PE=1 SV=2	[3-methyl-2-oxobutanoate dehydrogenase [lipoamide]] kinase, mitochondrial	BCKDK	4.73392	7.92697	+						7	21.8	37.782	0	0	146470000	147310000
O14880	2	2	2	sp|O14880|MGST3_HUMAN Microsomal glutathione S-transferase 3 OS=Homo sapiens OX=9606 GN=MGST3 PE=1 SV=1	Microsomal glutathione S-transferase 3	MGST3	2.50977	5.74882		+					2	15.8	31.502	0	0	45802000	46899000
O14908	7	7	7	sp|O14908|GIPC1_HUMAN PDZ domain-containing protein GIPC1 OS=Homo sapiens OX=9606 GN=GIPC1 PE=1 SV=2	PDZ domain-containing protein GIPC1	GIPC1	2.62301	6.30769	+						7	20.7	21.56	2262800	2262000	144720000	221930000
O14925;Q5SRD1	2;1	2;1	2;1	sp|O14925|TIM23_HUMAN Mitochondrial import inner membrane translocase subunit Tim23 OS=Homo sapiens OX=9606 GN=TIMM23 PE=1 SV=1;sp|Q5SRD1|TI23B_HUMAN Mitochondrial import inner membrane translocase subunit Tim23B OS=Homo sapiens OX=9606 GN=TIMM23B PE=1 SV=	Mitochondrial import inner membrane translocase subunit Tim23;Putative mitochondrial import inner membrane translocase subunit Tim23B	TIMM23;TIMM23B	2.42593	5.67589	+						2	27.8	74.44	0	0	28333000	41263000
O14929	12	12	12	sp|O14929|HAT1_HUMAN Histone acetyltransferase type B catalytic subunit OS=Homo sapiens OX=9606 GN=HAT1 PE=1 SV=2	Histone acetyltransferase type B catalytic subunit	HAT1	2.94506	5.12803	+						12	34.8	94.828	3111300	3386800	101480000	126980000
O14936	50	50	50	sp|O14936|CSKP_HUMAN Peripheral plasma membrane protein CASK OS=Homo sapiens OX=9606 GN=CASK PE=1 SV=3	Peripheral plasma membrane protein CASK	CASK	3.83955	8.70736	+						50	49.4	323.31	1547700	1783400	705490000	683590000
O14939	24	23	23	sp|O14939|PLD2_HUMAN Phospholipase D2 OS=Homo sapiens OX=9606 GN=PLD2 PE=1 SV=2	Phospholipase D2	PLD2	3.23687	8.61882	+						24	32.7	147.08	0	0	223320000	208250000
O14964	7	7	7	sp|O14964|HGS_HUMAN Hepatocyte growth factor-regulated tyrosine kinase substrate OS=Homo sapiens OX=9606 GN=HGS PE=1 SV=1	Hepatocyte growth factor-regulated tyrosine kinase substrate	HGS	1.99248	4.08071				+			7	10.8	19.358	2347600	1665000	42127000	26565000
O14967	21	21	21	sp|O14967|CLGN_HUMAN Calmegin OS=Homo sapiens OX=9606 GN=CLGN PE=1 SV=1	Calmegin	CLGN	3.76732	9.01673	+						21	44.4	216.47	0	0	383920000	432920000
O14975	21	21	21	sp|O14975|S27A2_HUMAN Long-chain fatty acid transport protein 2 OS=Homo sapiens OX=9606 GN=SLC27A2 PE=1 SV=2	Very long-chain acyl-CoA synthetase	SLC27A2	2.81929	8.48463	+						21	41.1	182.88	0	0	254150000	240820000
O14976	14	14	14	sp|O14976|GAK_HUMAN Cyclin-G-associated kinase OS=Homo sapiens OX=9606 GN=GAK PE=1 SV=2	Cyclin-G-associated kinase	GAK	2.59136	4.26848	+						14	15.8	126	2047600	2572600	40127000	48760000
O14979	14	12	12	sp|O14979|HNRDL_HUMAN Heterogeneous nuclear ribonucleoprotein D-like OS=Homo sapiens OX=9606 GN=HNRNPDL PE=1 SV=3	Heterogeneous nuclear ribonucleoprotein D-like	HNRNPDL	3.42384	4.15335	+						14	29.3	159.26	11032000	12156000	200420000	211870000
O14980	28	28	28	sp|O14980|XPO1_HUMAN Exportin-1 OS=Homo sapiens OX=9606 GN=XPO1 PE=1 SV=1	Exportin-1	XPO1	3.75285	4.37602	+						28	27.6	245.72	7429200	7467700	161010000	148560000
O15027	27	27	27	sp|O15027|SC16A_HUMAN Protein transport protein Sec16A OS=Homo sapiens OX=9606 GN=SEC16A PE=1 SV=4	Protein transport protein Sec16A	SEC16A	3.66199	3.85343	+						27	17.4	80.431	3057900	3228200	44132000	46733000
O15031	48	48	48	sp|O15031|PLXB2_HUMAN Plexin-B2 OS=Homo sapiens OX=9606 GN=PLXNB2 PE=1 SV=3	Plexin-B2	PLXNB2	3.25746	4.80296	+						48	32.3	323.31	4912000	4924300	148470000	126950000
O15042	16	16	16	sp|O15042|SR140_HUMAN U2 snRNP-associated SURP motif-containing protein OS=Homo sapiens OX=9606 GN=U2SURP PE=1 SV=2	U2 snRNP-associated SURP motif-containing protein	U2SURP	4.55348	5.51126	+						16	19.4	87.153	2058500	2106900	96567000	93428000
O15047	11	11	11	sp|O15047|SET1A_HUMAN Histone-lysine N-methyltransferase SETD1A OS=Homo sapiens OX=9606 GN=SETD1A PE=1 SV=3	Histone-lysine N-methyltransferase SETD1A	SETD1A	2.61451	4.73806					+		11	8.8	18.974	977900	1347000	31427000	29851000
O15067	51	51	51	sp|O15067|PUR4_HUMAN Phosphoribosylformylglycinamidine synthase OS=Homo sapiens OX=9606 GN=PFAS PE=1 SV=4	Phosphoribosylformylglycinamidine synthase	PFAS	3.04832	3.95209	+						51	51.6	323.31	7997300	8353600	136910000	116890000
O15068	7	7	7	sp|O15068|MCF2L_HUMAN Guanine nucleotide exchange factor DBS OS=Homo sapiens OX=9606 GN=MCF2L PE=1 SV=2	Guanine nucleotide exchange factor DBS	MCF2L	2.7215	5.98025	+						7	8.6	23.477	0	0	35154000	34643000
O15091	16	16	16	sp|O15091|MRPP3_HUMAN Mitochondrial ribonuclease P catalytic subunit OS=Homo sapiens OX=9606 GN=PRORP PE=1 SV=2	Mitochondrial ribonuclease P protein 3	KIAA0391	2.83667	5.84949	+						16	33.6	116.65	1838100	2489800	127260000	119560000
O15118	20	20	20	sp|O15118|NPC1_HUMAN NPC intracellular cholesterol transporter 1 OS=Homo sapiens OX=9606 GN=NPC1 PE=1 SV=2	Niemann-Pick C1 protein	NPC1	3.55578	6.91745		+					20	18.2	232.76	4804000	4113000	547730000	527130000
O15126	15	15	15	sp|O15126|SCAM1_HUMAN Secretory carrier-associated membrane protein 1 OS=Homo sapiens OX=9606 GN=SCAMP1 PE=1 SV=2	Secretory carrier-associated membrane protein 1	SCAMP1	3.42905	9.66334	+						15	53.8	323.31	4880900	4474300	3355000000	4280000000
O15127	9	9	9	sp|O15127|SCAM2_HUMAN Secretory carrier-associated membrane protein 2 OS=Homo sapiens OX=9606 GN=SCAMP2 PE=1 SV=2	Secretory carrier-associated membrane protein 2	SCAMP2	4.26928	8.81874	+						9	28.6	323.31	6005600	5831400	2561400000	2787800000
O15143	17	17	16	sp|O15143|ARC1B_HUMAN Actin-related protein 2/3 complex subunit 1B OS=Homo sapiens OX=9606 GN=ARPC1B PE=1 SV=3	Actin-related protein 2/3 complex subunit 1B	ARPC1B	3.17859	4.55884	+						17	53.2	93.313	4290200	3753300	99074000	90287000
O15144	5	5	5	sp|O15144|ARPC2_HUMAN Actin-related protein 2/3 complex subunit 2 OS=Homo sapiens OX=9606 GN=ARPC2 PE=1 SV=1	Actin-related protein 2/3 complex subunit 2	ARPC2	3.09472	3.94078	+						5	22.7	9.6048	1947700	1677300	27192000	28332000
O15145	3	3	3	sp|O15145|ARPC3_HUMAN Actin-related protein 2/3 complex subunit 3 OS=Homo sapiens OX=9606 GN=ARPC3 PE=1 SV=3	Actin-related protein 2/3 complex subunit 3	ARPC3	2.57205	4.28664	+						3	17.4	15.876	1314400	968350	21579000	22467000
O15155	2	2	2	sp|O15155|BET1_HUMAN BET1 homolog OS=Homo sapiens OX=9606 GN=BET1 PE=1 SV=1	BET1 homolog	BET1	2.43621	8.23125	+						2	24.6	71.891	0	0	266050000	144450000
O15160	10	10	10	sp|O15160|RPAC1_HUMAN DNA-directed RNA polymerases I and III subunit RPAC1 OS=Homo sapiens OX=9606 GN=POLR1C PE=1 SV=1	DNA-directed RNA polymerases I and III subunit RPAC1	POLR1C	2.7942	4.6324	+						10	38.7	38.641	1306300	1011000	28891000	28120000
O15162	8	8	8	sp|O15162|PLS1_HUMAN Phospholipid scramblase 1 OS=Homo sapiens OX=9606 GN=PLSCR1 PE=1 SV=1	Phospholipid scramblase 1	PLSCR1	3.38595	11.3845		+					8	33	190.29	0	0	1328400000	1571600000
O15194	11	11	10	sp|O15194|CTDSL_HUMAN CTD small phosphatase-like protein OS=Homo sapiens OX=9606 GN=CTDSPL PE=1 SV=2	CTD small phosphatase-like protein	CTDSPL	3.98783	8.10082	+						11	34.8	64.359	0	0	171440000	181870000
O15213	6	6	6	sp|O15213|WDR46_HUMAN WD repeat-containing protein 46 OS=Homo sapiens OX=9606 GN=WDR46 PE=1 SV=3	WD repeat-containing protein 46	WDR46	1.79489	4.69746	+						6	15.7	24.141	846680	776670	31867000	13892000
O15226	38	38	38	sp|O15226|NKRF_HUMAN NF-kappa-B-repressing factor OS=Homo sapiens OX=9606 GN=NKRF PE=1 SV=2	NF-kappa-B-repressing factor	NKRF	4.23059	3.84261	+						38	51	141.61	5255900	5045900	73973000	73789000
O15228	24	24	24	sp|O15228|GNPAT_HUMAN Dihydroxyacetone phosphate acyltransferase OS=Homo sapiens OX=9606 GN=GNPAT PE=1 SV=1	Dihydroxyacetone phosphate acyltransferase	GNPAT	3.24521	6.71784	+						24	41.6	224.06	2013500	2466300	224180000	245440000
O15230	20	20	20	sp|O15230|LAMA5_HUMAN Laminin subunit alpha-5 OS=Homo sapiens OX=9606 GN=LAMA5 PE=1 SV=8	Laminin subunit alpha-5	LAMA5	2.87953	3.35742	+						20	7.1	63.438	1665800	1417700	15351000	16160000
O15254	5	5	5	sp|O15254|ACOX3_HUMAN Peroxisomal acyl-coenzyme A oxidase 3 OS=Homo sapiens OX=9606 GN=ACOX3 PE=1 SV=2	Peroxisomal acyl-coenzyme A oxidase 3	ACOX3	2.36555	5.09418	+						5	9.9	43.419	0	0	21502000	20946000
O15258	3	3	3	sp|O15258|RER1_HUMAN Protein RER1 OS=Homo sapiens OX=9606 GN=RER1 PE=1 SV=1	Protein RER1	RER1	2.6263	7.99366	+						3	18.4	38.248	0	0	127940000	152570000
O15260	2	2	2	sp|O15260|SURF4_HUMAN Surfeit locus protein 4 OS=Homo sapiens OX=9606 GN=SURF4 PE=1 SV=3	Surfeit locus protein 4	SURF4	2.866	5.85165	+						2	10.4	69.478	2666900	3563400	171370000	184920000
O15269	7	7	7	sp|O15269|SPTC1_HUMAN Serine palmitoyltransferase 1 OS=Homo sapiens OX=9606 GN=SPTLC1 PE=1 SV=1	Serine palmitoyltransferase 1	SPTLC1	3.48833	4.03799	+						7	23	41.193	1810300	1731600	27796000	30432000
O15270	11	11	11	sp|O15270|SPTC2_HUMAN Serine palmitoyltransferase 2 OS=Homo sapiens OX=9606 GN=SPTLC2 PE=1 SV=1	Serine palmitoyltransferase 2	SPTLC2	3.47978	5.6179	+						11	26.2	64.636	2557300	2427600	114550000	130700000
O15294	22	22	22	sp|O15294|OGT1_HUMAN UDP-N-acetylglucosamine--peptide N-acetylglucosaminyltransferase 110 kDa subunit OS=Homo sapiens OX=9606 GN=OGT PE=1 SV=3	UDP-N-acetylglucosamine--peptide N-acetylglucosaminyltransferase 110 kDa subunit	OGT	2.99498	3.95566	+						22	22.9	122.33	4588200	4305500	63578000	74800000
O15305;Q92871	14;2	14;2	14;2	sp|O15305|PMM2_HUMAN Phosphomannomutase 2 OS=Homo sapiens OX=9606 GN=PMM2 PE=1 SV=1	Phosphomannomutase 2	PMM2	2.7975	5.38003					+		14	56.1	48.422	2431700	2021300	82135000	103780000
O15355	27	27	27	sp|O15355|PPM1G_HUMAN Protein phosphatase 1G OS=Homo sapiens OX=9606 GN=PPM1G PE=1 SV=1	Protein phosphatase 1G	PPM1G	3.06142	5.84906	+						27	56.6	323.31	5801300	7058900	344520000	394940000
O15371	28	28	28	sp|O15371|EIF3D_HUMAN Eukaryotic translation initiation factor 3 subunit D OS=Homo sapiens OX=9606 GN=EIF3D PE=1 SV=1	Eukaryotic translation initiation factor 3 subunit D	EIF3D	2.8565	4.03074	+						28	56.9	323.31	7007500	8374800	132190000	118600000
O15372	6	6	6	sp|O15372|EIF3H_HUMAN Eukaryotic translation initiation factor 3 subunit H OS=Homo sapiens OX=9606 GN=EIF3H PE=1 SV=1	Eukaryotic translation initiation factor 3 subunit H	EIF3H	2.26223	3.58663	+						6	22.7	39.181	1931200	1371500	18245000	20953000
O15381	21	21	21	sp|O15381|NVL_HUMAN Nuclear valosin-containing protein-like OS=Homo sapiens OX=9606 GN=NVL PE=1 SV=1	Nuclear valosin-containing protein-like	NVL	3.78572	4.21798	+						21	34.2	133.34	2277900	2155500	40208000	42291000
O15382	9	9	9	sp|O15382|BCAT2_HUMAN Branched-chain-amino-acid aminotransferase, mitochondrial OS=Homo sapiens OX=9606 GN=BCAT2 PE=1 SV=2	Branched-chain-amino-acid aminotransferase, mitochondrial	BCAT2	3.27581	5.52483	+						9	29.1	53.13	1692400	1631600	70183000	83400000
O15439	58	58	57	sp|O15439|MRP4_HUMAN ATP-binding cassette sub-family C member 4 OS=Homo sapiens OX=9606 GN=ABCC4 PE=1 SV=3	Multidrug resistance-associated protein 4	ABCC4	4.24203	8.08878	+						58	50	323.31	1922300	1868700	537060000	495760000
O15460	16	16	16	sp|O15460|P4HA2_HUMAN Prolyl 4-hydroxylase subunit alpha-2 OS=Homo sapiens OX=9606 GN=P4HA2 PE=1 SV=1	Prolyl 4-hydroxylase subunit alpha-2	P4HA2	3.23835	3.33492						+	16	40.4	121.43	5110100	4718500	47666000	51505000
O15484	25	25	25	sp|O15484|CAN5_HUMAN Calpain-5 OS=Homo sapiens OX=9606 GN=CAPN5 PE=1 SV=2	Calpain-5	CAPN5	2.90789	7.79819	+						25	43	140.32	0	0	163660000	172690000
O15498	9	9	9	sp|O15498|YKT6_HUMAN Synaptobrevin homolog YKT6 OS=Homo sapiens OX=9606 GN=YKT6 PE=1 SV=1	Synaptobrevin homolog YKT6	YKT6	2.17858	8.32671		+					9	61.6	58.854	0	0	130550000	159770000
O15533	7	7	7	sp|O15533|TPSN_HUMAN Tapasin OS=Homo sapiens OX=9606 GN=TAPBP PE=1 SV=2	Tapasin	TAPBP	2.69858	3.71616	+						7	21	25.927	3445900	4305100	52189000	49097000
O43143	35	35	34	sp|O43143|DHX15_HUMAN ATP-dependent RNA helicase DHX15 OS=Homo sapiens OX=9606 GN=DHX15 PE=1 SV=2	Pre-mRNA-splicing factor ATP-dependent RNA helicase DHX15	DHX15	3.58954	4.40635	+						35	44	219.02	6250900	6163300	138160000	125390000
O43148	14	14	14	sp|O43148|MCES_HUMAN mRNA cap guanine-N7 methyltransferase OS=Homo sapiens OX=9606 GN=RNMT PE=1 SV=1	mRNA cap guanine-N7 methyltransferase	RNMT	3.53977	5.02261	+						14	38.2	53.055	2890500	2776300	87101000	97348000
O43159	17	17	17	sp|O43159|RRP8_HUMAN Ribosomal RNA-processing protein 8 OS=Homo sapiens OX=9606 GN=RRP8 PE=1 SV=2	Ribosomal RNA-processing protein 8	RRP8	3.5987	6.02849	+						17	52.6	122.55	2272300	2535600	150940000	162650000
O43172	15	15	15	sp|O43172|PRP4_HUMAN U4/U6 small nuclear ribonucleoprotein Prp4 OS=Homo sapiens OX=9606 GN=PRPF4 PE=1 SV=2	U4/U6 small nuclear ribonucleoprotein Prp4	PRPF4	3.20855	5.08127	+						15	35.1	56.785	1733800	1845500	55796000	65726000
O43175	31	31	31	sp|O43175|SERA_HUMAN D-3-phosphoglycerate dehydrogenase OS=Homo sapiens OX=9606 GN=PHGDH PE=1 SV=4	D-3-phosphoglycerate dehydrogenase	PHGDH	3.8078	4.29007	+						31	52.5	323.31	88948000	92267000	1716000000	1830400000
O43237	11	11	10	sp|O43237|DC1L2_HUMAN Cytoplasmic dynein 1 light intermediate chain 2 OS=Homo sapiens OX=9606 GN=DYNC1LI2 PE=1 SV=1	Cytoplasmic dynein 1 light intermediate chain 2	DYNC1LI2	3.3785	4.79694				+			11	32.3	34.09	1731000	1611800	43820000	49202000
O43242	17	17	17	sp|O43242|PSMD3_HUMAN 26S proteasome non-ATPase regulatory subunit 3 OS=Homo sapiens OX=9606 GN=PSMD3 PE=1 SV=2	26S proteasome non-ATPase regulatory subunit 3	PSMD3	2.40253	3.72564	+						17	35.6	56.582	2504000	2200900	36069000	26740000
O43252	18	18	17	sp|O43252|PAPS1_HUMAN Bifunctional 3-phosphoadenosine 5-phosphosulfate synthase 1 OS=Homo sapiens OX=9606 GN=PAPSS1 PE=1 SV=2	Bifunctional 3-phosphoadenosine 5-phosphosulfate synthase 1;Sulfate adenylyltransferase;Adenylyl-sulfate kinase	PAPSS1	2.64578	4.21812					+		18	32.5	110.08	3154600	4163800	66689000	68225000
O43264	16	16	16	sp|O43264|ZW10_HUMAN Centromere/kinetochore protein zw10 homolog OS=Homo sapiens OX=9606 GN=ZW10 PE=1 SV=3	Centromere/kinetochore protein zw10 homolog	ZW10	5.76369	4.08571	+						16	29	281.19	2594900	2578700	43834000	44010000
O43290	6	6	6	sp|O43290|SNUT1_HUMAN U4/U6.U5 tri-snRNP-associated protein 1 OS=Homo sapiens OX=9606 GN=SART1 PE=1 SV=1	U4/U6.U5 tri-snRNP-associated protein 1	SART1	2.21523	6.40113	+						6	8.9	11.898	0	0	56843000	69372000
O43292	4	4	4	sp|O43292|GPAA1_HUMAN Glycosylphosphatidylinositol anchor attachment 1 protein OS=Homo sapiens OX=9606 GN=GPAA1 PE=1 SV=3	Glycosylphosphatidylinositol anchor attachment 1 protein	GPAA1	2.74594	2.82101	+						4	7.7	12.851	4578500	4774900	35802000	30493000
O43306;O95622	18;4	18;4	18;4	sp|O43306|ADCY6_HUMAN Adenylate cyclase type 6 OS=Homo sapiens OX=9606 GN=ADCY6 PE=1 SV=2	Adenylate cyclase type 6	ADCY6	2.47654	6.16012	+						18	17.7	82.678	0	0	50876000	51066000
O43314	9	9	7	sp|O43314|VIP2_HUMAN Inositol hexakisphosphate and diphosphoinositol-pentakisphosphate kinase 2 OS=Homo sapiens OX=9606 GN=PPIP5K2 PE=1 SV=3	Inositol hexakisphosphate and diphosphoinositol-pentakisphosphate kinase 2	PPIP5K2	2.4841	5.80769				+			9	8	12.67	0	0	27683000	31015000
O43324	3	3	3	sp|O43324|MCA3_HUMAN Eukaryotic translation elongation factor 1 epsilon-1 OS=Homo sapiens OX=9606 GN=EEF1E1 PE=1 SV=1	Eukaryotic translation elongation factor 1 epsilon-1	EEF1E1	2.67253	5.2003	+						3	27	24.051	0	0	23535000	20485000
O43390	33	33	24	sp|O43390|HNRPR_HUMAN Heterogeneous nuclear ribonucleoprotein R OS=Homo sapiens OX=9606 GN=HNRNPR PE=1 SV=1	Heterogeneous nuclear ribonucleoprotein R	HNRNPR	3.44302	4.8043	+						33	52.4	323.31	12499000	14152000	376090000	367180000
O43395	5	5	5	sp|O43395|PRPF3_HUMAN U4/U6 small nuclear ribonucleoprotein Prp3 OS=Homo sapiens OX=9606 GN=PRPF3 PE=1 SV=2	U4/U6 small nuclear ribonucleoprotein Prp3	PRPF3	2.06985	4.51	+						5	8.3	6.3918	14635000	8475700	229970000	280020000
O43396	13	13	13	sp|O43396|TXNL1_HUMAN Thioredoxin-like protein 1 OS=Homo sapiens OX=9606 GN=TXNL1 PE=1 SV=3	Thioredoxin-like protein 1	TXNL1	3.07394	4.55361	+						13	61.6	135.99	4148500	3901000	86652000	103000000
O43402	7	7	7	sp|O43402|EMC8_HUMAN ER membrane protein complex subunit 8 OS=Homo sapiens OX=9606 GN=EMC8 PE=1 SV=1	ER membrane protein complex subunit 8	EMC8	3.87468	7.22253	+						7	41	45.486	0	0	75704000	84304000
O43414	4	4	4	sp|O43414|ERI3_HUMAN ERI1 exoribonuclease 3 OS=Homo sapiens OX=9606 GN=ERI3 PE=1 SV=2	ERI1 exoribonuclease 3	ERI3	3.12834	5.74967	+						4	14.2	14.258	0	0	36031000	33053000
O43432	24	20	20	sp|O43432|IF4G3_HUMAN Eukaryotic translation initiation factor 4 gamma 3 OS=Homo sapiens OX=9606 GN=EIF4G3 PE=1 SV=2	Eukaryotic translation initiation factor 4 gamma 3	EIF4G3	4.26604	4.69579					+		24	16.7	58.472	1835600	1859900	46795000	49002000
O43488;Q8NHP1;O95154	6;2;1	6;2;1	6;2;1	sp|O43488|ARK72_HUMAN Aflatoxin B1 aldehyde reductase member 2 OS=Homo sapiens OX=9606 GN=AKR7A2 PE=1 SV=3	Aflatoxin B1 aldehyde reductase member 2	AKR7A2	3.58953	4.61722	+						6	19.2	31.157	2039200	1883600	46558000	49693000
O43491	34	34	30	sp|O43491|E41L2_HUMAN Band 4.1-like protein 2 OS=Homo sapiens OX=9606 GN=EPB41L2 PE=1 SV=1	Band 4.1-like protein 2	EPB41L2	3.11327	4.9005	+						34	41.4	323.31	2524500	2785800	73083000	85843000
O43505	19	19	19	sp|O43505|B4GA1_HUMAN Beta-1,4-glucuronyltransferase 1 OS=Homo sapiens OX=9606 GN=B4GAT1 PE=1 SV=1	Beta-1,4-glucuronyltransferase 1	B4GAT1	4.36917	6.64724	+						19	55.4	258.85	8109100	7997400	831210000	783880000
O43581	11	11	11	sp|O43581|SYT7_HUMAN Synaptotagmin-7 OS=Homo sapiens OX=9606 GN=SYT7 PE=1 SV=3	Synaptotagmin-7	SYT7	3.30339	6.27203	+						11	25.8	40.721	0	0	49722000	44179000
O43583	11	11	11	sp|O43583|DENR_HUMAN Density-regulated protein OS=Homo sapiens OX=9606 GN=DENR PE=1 SV=2	Density-regulated protein	DENR	2.91386	4.17229	+						11	60.1	142.89	3628200	3527500	58357000	71291000
O43592	9	9	9	sp|O43592|XPOT_HUMAN Exportin-T OS=Homo sapiens OX=9606 GN=XPOT PE=1 SV=2	Exportin-T	XPOT	2.78636	3.92859	+						9	12.6	32.778	4936900	4207700	74880000	64325000
O43597	2	2	2	sp|O43597|SPY2_HUMAN Protein sprouty homolog 2 OS=Homo sapiens OX=9606 GN=SPRY2 PE=1 SV=1	Protein sprouty homolog 2	SPRY2	2.30726	5.37423	+						2	10.5	15.21	0	0	25574000	36578000
O43609	9	9	9	sp|O43609|SPY1_HUMAN Protein sprouty homolog 1 OS=Homo sapiens OX=9606 GN=SPRY1 PE=1 SV=2	Protein sprouty homolog 1	SPRY1	2.87157	7.61799	+						9	30.1	45.184	0	0	102010000	128870000
O43615	6	6	6	sp|O43615|TIM44_HUMAN Mitochondrial import inner membrane translocase subunit TIM44 OS=Homo sapiens OX=9606 GN=TIMM44 PE=1 SV=2	Mitochondrial import inner membrane translocase subunit TIM44	TIMM44	2.68664	6.36277	+						6	16.4	17.754	0	0	36807000	27989000
O43617	9	9	9	sp|O43617|TPPC3_HUMAN Trafficking protein particle complex subunit 3 OS=Homo sapiens OX=9606 GN=TRAPPC3 PE=1 SV=1	Trafficking protein particle complex subunit 3	TRAPPC3	2.40451	8.92711		+					9	40	39.262	0	0	211260000	289660000
O43657	10	10	10	sp|O43657|TSN6_HUMAN Tetraspanin-6 OS=Homo sapiens OX=9606 GN=TSPAN6 PE=1 SV=1	Tetraspanin-6	TSPAN6	3.26945	8.12543	+						10	33.1	93.432	2793700	3255700	757560000	936270000
O43660	11	11	11	sp|O43660|PLRG1_HUMAN Pleiotropic regulator 1 OS=Homo sapiens OX=9606 GN=PLRG1 PE=1 SV=1	Pleiotropic regulator 1	PLRG1	3.39451	5.21192	+						11	35.8	132.54	1581200	1593500	63253000	54720000
O43663	10	10	10	sp|O43663|PRC1_HUMAN Protein regulator of cytokinesis 1 OS=Homo sapiens OX=9606 GN=PRC1 PE=1 SV=2	Protein regulator of cytokinesis 1	PRC1	3.80949	5.90118	+						10	23.4	47.299	0	0	26294000	24883000
O43670	5	5	5	sp|O43670|ZN207_HUMAN BUB3-interacting and GLEBS motif-containing protein ZNF207 OS=Homo sapiens OX=9606 GN=ZNF207 PE=1 SV=1	BUB3-interacting and GLEBS motif-containing protein ZNF207	ZNF207	4.21159	3.55514	+						5	12.3	30.565	3801600	3657800	43884000	43781000
O43681	6	6	6	sp|O43681|GET3_HUMAN ATPase GET3 OS=Homo sapiens OX=9606 GN=GET3 PE=1 SV=2	ATPase ASNA1	ASNA1	2.58956	4.84672	+						6	29.3	45.145	1880500	2640000	65377000	62874000
O43684	19	19	19	sp|O43684|BUB3_HUMAN Mitotic checkpoint protein BUB3 OS=Homo sapiens OX=9606 GN=BUB3 PE=1 SV=1	Mitotic checkpoint protein BUB3	BUB3	2.86676	4.42081	+						19	64	282.62	9192300	8252100	168900000	206040000
O43707;P35609;Q08043	36;5;5	36;5;5	24;0;0	sp|O43707|ACTN4_HUMAN Alpha-actinin-4 OS=Homo sapiens OX=9606 GN=ACTN4 PE=1 SV=2	Alpha-actinin-4	ACTN4	2.84474	4.09717	+						36	46.4	274.98	4232400	3640700	72540000	62221000
O43719	36	36	36	sp|O43719|HTSF1_HUMAN HIV Tat-specific factor 1 OS=Homo sapiens OX=9606 GN=HTATSF1 PE=1 SV=1	HIV Tat-specific factor 1	HTATSF1	3.18869	4.20223					+		36	48.2	323.31	10579000	12239000	206600000	212350000
O43747	8	8	8	sp|O43747|AP1G1_HUMAN AP-1 complex subunit gamma-1 OS=Homo sapiens OX=9606 GN=AP1G1 PE=1 SV=5	AP-1 complex subunit gamma-1	AP1G1	3.04776	4.65393	+						8	10.1	17.071	6664000	5647500	162340000	146930000
O43752	11	11	11	sp|O43752|STX6_HUMAN Syntaxin-6 OS=Homo sapiens OX=9606 GN=STX6 PE=1 SV=1	Syntaxin-6	STX6	2.87751	6.76405		+					11	69.4	260.29	0	0	90499000	78061000
O43776	19	19	19	sp|O43776|SYNC_HUMAN Asparagine--tRNA ligase, cytoplasmic OS=Homo sapiens OX=9606 GN=NARS1 PE=1 SV=1	Asparagine--tRNA ligase, cytoplasmic	NARS	3.21051	4.30035	+						19	32.1	206.97	11418000	12795000	249680000	227150000
O43795;Q9UBC5	15;1	15;1	15;1	sp|O43795|MYO1B_HUMAN Unconventional myosin-Ib OS=Homo sapiens OX=9606 GN=MYO1B PE=1 SV=3	Unconventional myosin-Ib	MYO1B	2.40108	4.5695	+						15	17.2	73.979	1356000	1717600	42591000	30830000
O43813	12	12	12	sp|O43813|LANC1_HUMAN Glutathione S-transferase LANCL1 OS=Homo sapiens OX=9606 GN=LANCL1 PE=1 SV=1	LanC-like protein 1	LANCL1	2.74347	6.62451	+						12	42.1	171	2707600	3999600	321240000	328190000
O43815	15	15	14	sp|O43815|STRN_HUMAN Striatin OS=Homo sapiens OX=9606 GN=STRN PE=1 SV=4	Striatin	STRN	5.07361	4.32376				+			15	30.8	96.496	1592900	1566100	31567000	31691000
O43818	7	7	7	sp|O43818|U3IP2_HUMAN U3 small nucleolar RNA-interacting protein 2 OS=Homo sapiens OX=9606 GN=RRP9 PE=1 SV=1	U3 small nucleolar RNA-interacting protein 2	RRP9	2.28628	4.33646	+						7	18.3	40.467	2269300	1910000	51330000	34464000
O43819	5	5	5	sp|O43819|SCO2_HUMAN Protein SCO2 homolog, mitochondrial OS=Homo sapiens OX=9606 GN=SCO2 PE=1 SV=3	Protein SCO2 homolog, mitochondrial	SCO2	3.35912	4.90427	+						5	27.1	27.389	2669100	2330300	73113000	76286000
O43823	20	20	20	sp|O43823|AKAP8_HUMAN A-kinase anchor protein 8 OS=Homo sapiens OX=9606 GN=AKAP8 PE=1 SV=1	A-kinase anchor protein 8	AKAP8	2.85938	4.30996	+						20	32.9	205.15	3777900	4056400	86273000	69883000
O43837	7	7	7	sp|O43837|IDH3B_HUMAN Isocitrate dehydrogenase [NAD] subunit beta, mitochondrial OS=Homo sapiens OX=9606 GN=IDH3B PE=1 SV=2	Isocitrate dehydrogenase [NAD] subunit beta, mitochondrial	IDH3B	2.94849	4.41774	+						7	18.7	19.945	1599000	1302000	30701000	30978000
O43847	23	23	23	sp|O43847|NRDC_HUMAN Nardilysin OS=Homo sapiens OX=9606 GN=NRDC PE=1 SV=3	Nardilysin	NRD1	3.52336	4.00198					+		23	24.2	194.68	5115800	5623000	86669000	85202000
O43861	20	15	15	sp|O43861|ATP9B_HUMAN Probable phospholipid-transporting ATPase IIB OS=Homo sapiens OX=9606 GN=ATP9B PE=2 SV=4	Probable phospholipid-transporting ATPase IIB	ATP9B	2.20481	6.62253	+						20	18.2	97.749	0	0	66597000	54637000
O43865	18	18	10	sp|O43865|SAHH2_HUMAN S-adenosylhomocysteine hydrolase-like protein 1 OS=Homo sapiens OX=9606 GN=AHCYL1 PE=1 SV=2	Putative adenosylhomocysteinase 2	AHCYL1	3.766	3.77416	+						18	27.9	71.761	4050200	3814800	54681000	52891000
O43909	14	14	14	sp|O43909|EXTL3_HUMAN Exostosin-like 3 OS=Homo sapiens OX=9606 GN=EXTL3 PE=1 SV=1	Exostosin-like 3	EXTL3	3.19978	4.81734	+						14	16.2	28.089	2368800	2012000	62767000	60360000
O43920	8	8	8	sp|O43920|NDUS5_HUMAN NADH dehydrogenase [ubiquinone] iron-sulfur protein 5 OS=Homo sapiens OX=9606 GN=NDUFS5 PE=1 SV=3	NADH dehydrogenase [ubiquinone] iron-sulfur protein 5	NDUFS5	3.38497	4.03185	+						8	61.3	23.356	6360800	6947300	104920000	112690000
O60216;Q9H4I0	8;1	8;1	8;1	sp|O60216|RAD21_HUMAN Double-strand-break repair protein rad21 homolog OS=Homo sapiens OX=9606 GN=RAD21 PE=1 SV=2	Double-strand-break repair protein rad21 homolog	RAD21	2.72454	8.1529	+						8	20.3	24.315	1114800	698490	232820000	270940000
O60229	12	12	10	sp|O60229|KALRN_HUMAN Kalirin OS=Homo sapiens OX=9606 GN=KALRN PE=1 SV=3	Kalirin	KALRN	2.50943	7.2702	+						12	5.2	90.497	0	0	67054000	70951000
O60245	8	8	8	sp|O60245|PCDH7_HUMAN Protocadherin-7 OS=Homo sapiens OX=9606 GN=PCDH7 PE=1 SV=2	Protocadherin-7	PCDH7	2.82063	7.30593	+						8	10	82.633	0	0	68560000	63307000
O60256	9	8	8	sp|O60256|KPRB_HUMAN Phosphoribosyl pyrophosphate synthase-associated protein 2 OS=Homo sapiens OX=9606 GN=PRPSAP2 PE=1 SV=1	Phosphoribosyl pyrophosphate synthase-associated protein 2	PRPSAP2	3.4119	5.65298					+		9	36.6	104.83	3080500	3592200	166240000	168530000
O60264	32	32	22	sp|O60264|SMCA5_HUMAN SWI/SNF-related matrix-associated actin-dependent regulator of chromatin subfamily A member 5 OS=Homo sapiens OX=9606 GN=SMARCA5 PE=1 SV=1	SWI/SNF-related matrix-associated actin-dependent regulator of chromatin subfamily A member 5	SMARCA5	2.94364	3.77403	+						32	31.3	205.43	4254300	3887400	60025000	51564000
O60266	20	20	20	sp|O60266|ADCY3_HUMAN Adenylate cyclase type 3 OS=Homo sapiens OX=9606 GN=ADCY3 PE=1 SV=3	Adenylate cyclase type 3	ADCY3	3.80959	7.14041	+						20	22.8	221.36	0	0	106380000	119880000
O60271;Q9UPT6	38;2	38;2	38;2	sp|O60271|JIP4_HUMAN C-Jun-amino-terminal kinase-interacting protein 4 OS=Homo sapiens OX=9606 GN=SPAG9 PE=1 SV=4	C-Jun-amino-terminal kinase-interacting protein 4	SPAG9	3.24403	4.19398	+						38	39.1	213.03	2812600	2931100	49180000	56154000
O60279	14	14	14	sp|O60279|SUSD5_HUMAN Sushi domain-containing protein 5 OS=Homo sapiens OX=9606 GN=SUSD5 PE=1 SV=3	Sushi domain-containing protein 5	SUSD5	3.27929	7.0459	+						14	28.8	45.866	1621600	2020100	233990000	244440000
O60287	6	6	6	sp|O60287|NPA1P_HUMAN Nucleolar pre-ribosomal-associated protein 1 OS=Homo sapiens OX=9606 GN=URB1 PE=1 SV=4	Nucleolar pre-ribosomal-associated protein 1	URB1	3.56755	4.53259	+						6	3.8	19.472	659530	693860	16378000	14967000
O60306	17	17	17	sp|O60306|AQR_HUMAN RNA helicase aquarius OS=Homo sapiens OX=9606 GN=AQR PE=1 SV=4	Intron-binding protein aquarius	AQR	4.85186	4.0395	+						17	13.9	80.483	1789800	1777700	29625000	29042000
O60313	34	34	34	sp|O60313|OPA1_HUMAN Dynamin-like 120 kDa protein, mitochondrial OS=Homo sapiens OX=9606 GN=OPA1 PE=1 SV=3	Dynamin-like 120 kDa protein, mitochondrial;Dynamin-like 120 kDa protein, form S1	OPA1	3.55929	3.19823	+						34	37.8	169.08	6106200	6295300	58846000	55030000
O60343	36	36	35	sp|O60343|TBCD4_HUMAN TBC1 domain family member 4 OS=Homo sapiens OX=9606 GN=TBC1D4 PE=1 SV=2	TBC1 domain family member 4	TBC1D4	4.17896	4.15229			+				36	28.4	225.28	3992100	4182800	72510000	72811000
O60353	14	14	14	sp|O60353|FZD6_HUMAN Frizzled-6 OS=Homo sapiens OX=9606 GN=FZD6 PE=1 SV=2	Frizzled-6	FZD6	3.97121	5.77217	+						14	19.8	47.662	1387800	1379900	72571000	78814000
O60462	24	24	24	sp|O60462|NRP2_HUMAN Neuropilin-2 OS=Homo sapiens OX=9606 GN=NRP2 PE=1 SV=3	Neuropilin-2	NRP2	3.28658	5.82836	+						24	30.5	188.06	1816600	2174800	115060000	110860000
O60488	26	26	24	sp|O60488|ACSL4_HUMAN Long-chain-fatty-acid--CoA ligase 4 OS=Homo sapiens OX=9606 GN=ACSL4 PE=1 SV=2	Long-chain-fatty-acid--CoA ligase 4	ACSL4	3.49834	5.04371	+						26	46.6	173.43	3277600	3672200	111550000	117390000
O60499	9	9	9	sp|O60499|STX10_HUMAN Syntaxin-10 OS=Homo sapiens OX=9606 GN=STX10 PE=1 SV=1	Syntaxin-10	STX10	2.43831	7.05042	+						9	55.8	190.12	0	0	128250000	97840000
O60502	23	23	23	sp|O60502|OGA_HUMAN Protein O-GlcNAcase OS=Homo sapiens OX=9606 GN=OGA PE=1 SV=2	Protein O-GlcNAcase	MGEA5	3.61521	3.70648	+						23	35	196.46	6038900	5577000	75434000	76088000
O60503	14	14	14	sp|O60503|ADCY9_HUMAN Adenylate cyclase type 9 OS=Homo sapiens OX=9606 GN=ADCY9 PE=1 SV=4	Adenylate cyclase type 9	ADCY9	3.32248	5.10502	+						14	14.3	65.254	0	0	30732000	28612000
O60506	30	21	21	sp|O60506|HNRPQ_HUMAN Heterogeneous nuclear ribonucleoprotein Q OS=Homo sapiens OX=9606 GN=SYNCRIP PE=1 SV=2	Heterogeneous nuclear ribonucleoprotein Q	SYNCRIP	3.0635	4.3657	+						30	53.5	267.19	7613500	6445000	139960000	149010000
O60512	8	8	8	sp|O60512|B4GT3_HUMAN Beta-1,4-galactosyltransferase 3 OS=Homo sapiens OX=9606 GN=B4GALT3 PE=1 SV=2	Beta-1,4-galactosyltransferase 3;N-acetyllactosamine synthase;Beta-N-acetylglucosaminylglycopeptide beta-1,4-galactosyltransferase;Beta-N-acetylglucosaminyl-glycolipid beta-1,4-galactosyltransferase	B4GALT3	2.55684	8.25411	+						8	30.8	120.17	0	0	195810000	170250000
O60547	12	12	12	sp|O60547|GMDS_HUMAN GDP-mannose 4,6 dehydratase OS=Homo sapiens OX=9606 GN=GMDS PE=1 SV=1	GDP-mannose 4,6 dehydratase	GMDS	3.00161	5.26626					+		12	41.4	24.112	2315400	1876400	76506000	84113000
O60566	14	14	14	sp|O60566|BUB1B_HUMAN Mitotic checkpoint serine/threonine-protein kinase BUB1 beta OS=Homo sapiens OX=9606 GN=BUB1B PE=1 SV=3	Mitotic checkpoint serine/threonine-protein kinase BUB1 beta	BUB1B	3.33133	5.40095			+				14	15.7	27.441	892730	789210	37372000	33656000
O60568	23	23	23	sp|O60568|PLOD3_HUMAN Multifunctional procollagen lysine hydroxylase and glycosyltransferase LH3 OS=Homo sapiens OX=9606 GN=PLOD3 PE=1 SV=1	Procollagen-lysine,2-oxoglutarate 5-dioxygenase 3	PLOD3	4.9304	4.25876						+	23	37.7	99.475	3798400	3730800	72400000	71729000
O60610	21	21	21	sp|O60610|DIAP1_HUMAN Protein diaphanous homolog 1 OS=Homo sapiens OX=9606 GN=DIAPH1 PE=1 SV=2	Protein diaphanous homolog 1	DIAPH1	4.03362	4.40124	+						21	18.6	120.26	1584200	1679200	34337000	34591000
O60637	5	5	5	sp|O60637|TSN3_HUMAN Tetraspanin-3 OS=Homo sapiens OX=9606 GN=TSPAN3 PE=2 SV=1	Tetraspanin-3	TSPAN3	1.61429	8.22699	+						5	13	17.009	38546000	6339300	4346200000	5047200000
O60678	14	14	14	sp|O60678|ANM3_HUMAN Protein arginine N-methyltransferase 3 OS=Homo sapiens OX=9606 GN=PRMT3 PE=1 SV=4	Protein arginine N-methyltransferase 3	PRMT3	3.73221	5.12962			+				14	33.5	111.94	4010500	4399700	145000000	149140000
O60684;O15131	10;2	10;2	8;0	sp|O60684|IMA7_HUMAN Importin subunit alpha-7 OS=Homo sapiens OX=9606 GN=KPNA6 PE=1 SV=1	Importin subunit alpha-7	KPNA6	3.12338	4.09934	+						10	17.7	54.774	6190900	5928300	96344000	111920000
O60701	15	15	15	sp|O60701|UGDH_HUMAN UDP-glucose 6-dehydrogenase OS=Homo sapiens OX=9606 GN=UGDH PE=1 SV=1	UDP-glucose 6-dehydrogenase	UGDH	3.33205	4.11303	+						15	41.3	91.48	3428900	3877700	63223000	62972000
O60716	62	62	62	sp|O60716|CTND1_HUMAN Catenin delta-1 OS=Homo sapiens OX=9606 GN=CTNND1 PE=1 SV=1	Catenin delta-1	CTNND1	4.61242	8.79164		+					62	72.4	323.31	2328000	2462800	1049800000	1072500000
O60725	3	3	3	sp|O60725|ICMT_HUMAN Protein-S-isoprenylcysteine O-methyltransferase OS=Homo sapiens OX=9606 GN=ICMT PE=1 SV=1	Protein-S-isoprenylcysteine O-methyltransferase	ICMT	3.38835	6.43065	+						3	20.1	10.349	0	0	49864000	56648000
O60763	25	25	25	sp|O60763|USO1_HUMAN General vesicular transport factor p115 OS=Homo sapiens OX=9606 GN=USO1 PE=1 SV=2	General vesicular transport factor p115	USO1	3.8428	4.62185	+						25	31.6	211.32	2212100	2352100	54881000	57474000
O60779	7	7	7	sp|O60779|S19A2_HUMAN Thiamine transporter 1 OS=Homo sapiens OX=9606 GN=SLC19A2 PE=1 SV=2	Thiamine transporter 1	SLC19A2	3.24264	7.81169	+						7	14.7	29.655	0	0	107180000	134110000
O60830	6	6	6	sp|O60830|TI17B_HUMAN Mitochondrial import inner membrane translocase subunit Tim17-B OS=Homo sapiens OX=9606 GN=TIMM17B PE=1 SV=1	Mitochondrial import inner membrane translocase subunit Tim17-B	TIMM17B	2.60342	3.73915	+						6	44.8	132.3	5264300	6640900	74539000	83633000
O60832	11	11	11	sp|O60832|DKC1_HUMAN H/ACA ribonucleoprotein complex subunit DKC1 OS=Homo sapiens OX=9606 GN=DKC1 PE=1 SV=3	H/ACA ribonucleoprotein complex subunit 4	DKC1	3.27016	4.7846	+						11	23.7	46.502	2850900	2744500	71562000	83057000
O60841	16	16	16	sp|O60841|IF2P_HUMAN Eukaryotic translation initiation factor 5B OS=Homo sapiens OX=9606 GN=EIF5B PE=1 SV=4	Eukaryotic translation initiation factor 5B	EIF5B	3.04282	4.89147	+						16	17	85.205	1030300	1235900	31974000	35084000
O60884	21	21	21	sp|O60884|DNJA2_HUMAN DnaJ homolog subfamily A member 2 OS=Homo sapiens OX=9606 GN=DNAJA2 PE=1 SV=1	DnaJ homolog subfamily A member 2	DNAJA2	4.16218	4.27635	+						21	65.5	187.87	8682900	8504900	162850000	170280000
O60909	5	5	5	sp|O60909|B4GT2_HUMAN Beta-1,4-galactosyltransferase 2 OS=Homo sapiens OX=9606 GN=B4GALT2 PE=1 SV=1	Beta-1,4-galactosyltransferase 2;Lactose synthase A protein;N-acetyllactosamine synthase;Beta-N-acetylglucosaminylglycopeptide beta-1,4-galactosyltransferase;Beta-N-acetylglucosaminyl-glycolipid beta-1,4-galactosyltransferase	B4GALT2	3.09626	6.08491	+						5	18	18.3	0	0	66608000	57682000
O60934	19	19	19	sp|O60934|NBN_HUMAN Nibrin OS=Homo sapiens OX=9606 GN=NBN PE=1 SV=1	Nibrin	NBN	2.88351	4.67053	+						19	32.5	87.299	1781100	1439200	38834000	42809000
O60941	22	22	13	sp|O60941|DTNB_HUMAN Dystrobrevin beta OS=Homo sapiens OX=9606 GN=DTNB PE=1 SV=1	Dystrobrevin beta	DTNB	3.10092	8.62844	+						22	37.5	224.65	976640	701620	317190000	338340000
O60942	4	4	4	sp|O60942|MCE1_HUMAN mRNA-capping enzyme OS=Homo sapiens OX=9606 GN=RNGTT PE=1 SV=1	mRNA-capping enzyme;Polynucleotide 5-triphosphatase;mRNA guanylyltransferase	RNGTT	2.68202	4.63003					+		4	6.4	3.2096	571780	448970	13630000	11548000
O75027	16	16	16	sp|O75027|ABCB7_HUMAN Iron-sulfur clusters transporter ABCB7, mitochondrial OS=Homo sapiens OX=9606 GN=ABCB7 PE=1 SV=2	ATP-binding cassette sub-family B member 7, mitochondrial	ABCB7	4.5372	6.27658	+						16	30.5	185.84	1424400	1407200	107300000	112270000
O75044;P0DMP2;P0DJJ0;Q7Z6B7	18;6;5;1	18;6;5;1	18;6;5;1	sp|O75044|SRGP2_HUMAN SLIT-ROBO Rho GTPase-activating protein 2 OS=Homo sapiens OX=9606 GN=SRGAP2 PE=1 SV=3	SLIT-ROBO Rho GTPase-activating protein 2	SRGAP2	2.86064	3.95036					+		18	22.4	96.978	2465400	2363100	41218000	33778000
O75051;Q9HCM2	17;5	13;1	13;1	sp|O75051|PLXA2_HUMAN Plexin-A2 OS=Homo sapiens OX=9606 GN=PLXNA2 PE=1 SV=4	Plexin-A2	PLXNA2	2.13531	3.9259	+						17	13.8	36.49	1340700	1093500	22722000	14905000
O75054	19	19	19	sp|O75054|IGSF3_HUMAN Immunoglobulin superfamily member 3 OS=Homo sapiens OX=9606 GN=IGSF3 PE=2 SV=3	Immunoglobulin superfamily member 3	IGSF3	3.14235	3.38131	+						19	17.9	62.386	3776100	3679800	41311000	36522000
O75063	12	12	12	sp|O75063|XYLK_HUMAN Glycosaminoglycan xylosylkinase OS=Homo sapiens OX=9606 GN=FAM20B PE=1 SV=1	Glycosaminoglycan xylosylkinase	FAM20B	3.10783	3.82135					+		12	38.1	63.575	9877300	10220000	132160000	152640000
O75071	17	17	17	sp|O75071|EFC14_HUMAN EF-hand calcium-binding domain-containing protein 14 OS=Homo sapiens OX=9606 GN=EFCAB14 PE=1 SV=1	EF-hand calcium-binding domain-containing protein 14	EFCAB14	2.71198	8.33232		+					17	43	191.97	0	0	166880000	202230000
O75083	31	31	31	sp|O75083|WDR1_HUMAN WD repeat-containing protein 1 OS=Homo sapiens OX=9606 GN=WDR1 PE=1 SV=4	WD repeat-containing protein 1	WDR1	3.63831	4.36143	+						31	65.2	323.31	9216300	9966200	192340000	201770000
O75110	38	38	33	sp|O75110|ATP9A_HUMAN Probable phospholipid-transporting ATPase IIA OS=Homo sapiens OX=9606 GN=ATP9A PE=1 SV=3	Probable phospholipid-transporting ATPase IIA	ATP9A	2.58961	9.21592	+						38	39.4	323.31	0	0	310190000	298700000
O75116	28	28	23	sp|O75116|ROCK2_HUMAN Rho-associated protein kinase 2 OS=Homo sapiens OX=9606 GN=ROCK2 PE=1 SV=4	Rho-associated protein kinase 2	ROCK2	3.31986	3.46299	+						28	21.3	205.49	2874200	2848500	33248000	29943000
O75122	31	31	28	sp|O75122|CLAP2_HUMAN CLIP-associating protein 2 OS=Homo sapiens OX=9606 GN=CLASP2 PE=1 SV=3	CLIP-associating protein 2	CLASP2	5.77793	5.1464	+						31	29.7	260.23	2315900	2324100	81820000	82519000
O75127	7	7	7	sp|O75127|PTCD1_HUMAN Pentatricopeptide repeat-containing protein 1, mitochondrial OS=Homo sapiens OX=9606 GN=PTCD1 PE=1 SV=2	Pentatricopeptide repeat-containing protein 1, mitochondrial	PTCD1	2.95189	5.40703	+						7	12.6	14.522	1008800	821600	41513000	35945000
O75131;Q96FN4;Q8IYJ1;Q96A23;O95741;Q86YQ8;Q9HCH3;Q9UBL6	19;1;1;1;1;1;1;1	19;1;1;1;1;1;1;1	19;1;1;1;1;1;1;1	sp|O75131|CPNE3_HUMAN Copine-3 OS=Homo sapiens OX=9606 GN=CPNE3 PE=1 SV=1	Copine-3	CPNE3	3.72011	4.78067	+						19	38	116.03	9206800	8998700	261520000	239350000
O75143	2	2	2	sp|O75143|ATG13_HUMAN Autophagy-related protein 13 OS=Homo sapiens OX=9606 GN=ATG13 PE=1 SV=1	Autophagy-related protein 13	ATG13	4.29736	5.56607			+				2	5.4	8.348	28274000	29538000	1346700000	1391900000
O75147	17	17	17	sp|O75147|OBSL1_HUMAN Obscurin-like protein 1 OS=Homo sapiens OX=9606 GN=OBSL1 PE=1 SV=4	Obscurin-like protein 1	OBSL1	2.70011	3.9548					+		17	11.3	25.673	1140200	1439600	20636000	19126000
O75152	34	34	27	sp|O75152|ZC11A_HUMAN Zinc finger CCCH domain-containing protein 11A OS=Homo sapiens OX=9606 GN=ZC3H11A PE=1 SV=3	Zinc finger CCCH domain-containing protein 11A	ZC3H11A	3.6871	4.10891	+						34	41.7	255.28	5621200	5862200	95639000	102580000
O75153	29	29	29	sp|O75153|CLU_HUMAN Clustered mitochondria protein homolog OS=Homo sapiens OX=9606 GN=CLUH PE=1 SV=2	Clustered mitochondria protein homolog	CLUH	3.38552	4.10159	+						29	29.9	292.93	4340400	4374000	79233000	70616000
O75164	22	22	21	sp|O75164|KDM4A_HUMAN Lysine-specific demethylase 4A OS=Homo sapiens OX=9606 GN=KDM4A PE=1 SV=2	Lysine-specific demethylase 4A	KDM4A	2.8181	5.06168			+				22	25.5	103.59	2118800	1611600	61334000	62098000
O75165	7	7	7	sp|O75165|DJC13_HUMAN DnaJ homolog subfamily C member 13 OS=Homo sapiens OX=9606 GN=DNAJC13 PE=1 SV=5	DnaJ homolog subfamily C member 13	DNAJC13	2.1571	3.8958	+						7	4.2	17.14	603540	585930	11097000	7060800
O75170	8	8	8	sp|O75170|PP6R2_HUMAN Serine/threonine-protein phosphatase 6 regulatory subunit 2 OS=Homo sapiens OX=9606 GN=PPP6R2 PE=1 SV=2	Serine/threonine-protein phosphatase 6 regulatory subunit 2	PPP6R2	2.93931	4.13381			+				8	14.7	48.894	1375800	1670000	26389000	26832000
O75175	7	7	7	sp|O75175|CNOT3_HUMAN CCR4-NOT transcription complex subunit 3 OS=Homo sapiens OX=9606 GN=CNOT3 PE=1 SV=1	CCR4-NOT transcription complex subunit 3	CNOT3	3.5073	5.64865				+			7	9.3	71.315	1664300	1456400	76723000	79508000
O75179	29	12	12	sp|O75179|ANR17_HUMAN Ankyrin repeat domain-containing protein 17 OS=Homo sapiens OX=9606 GN=ANKRD17 PE=1 SV=3	Ankyrin repeat domain-containing protein 17	ANKRD17	3.04006	4.50453	+						29	12.9	58.284	1245300	1087700	24736000	28213000
O75197;A4QPB2	11;2	10;2	9;2	sp|O75197|LRP5_HUMAN Low-density lipoprotein receptor-related protein 5 OS=Homo sapiens OX=9606 GN=LRP5 PE=1 SV=2	Low-density lipoprotein receptor-related protein 5	LRP5	2.85399	6.81985	+						11	9	54.15	0	0	63181000	71499000
O75223	13	13	13	sp|O75223|GGCT_HUMAN Gamma-glutamylcyclotransferase OS=Homo sapiens OX=9606 GN=GGCT PE=1 SV=1	Gamma-glutamylcyclotransferase	GGCT	2.45313	4.57006	+						13	85.1	116.23	7927000	5564700	168370000	147820000
O75251	3	3	3	sp|O75251|NDUS7_HUMAN NADH dehydrogenase [ubiquinone] iron-sulfur protein 7, mitochondrial OS=Homo sapiens OX=9606 GN=NDUFS7 PE=1 SV=3	NADH dehydrogenase [ubiquinone] iron-sulfur protein 7, mitochondrial	NDUFS7	2.89921	4.57095	+						3	14.6	46.125	5740800	4995300	116490000	139070000
O75306	12	12	12	sp|O75306|NDUS2_HUMAN NADH dehydrogenase [ubiquinone] iron-sulfur protein 2, mitochondrial OS=Homo sapiens OX=9606 GN=NDUFS2 PE=1 SV=2	NADH dehydrogenase [ubiquinone] iron-sulfur protein 2, mitochondrial	NDUFS2	2.50591	3.40407	+						12	34.3	56.535	4154300	5347200	51876000	47986000
O75323	3	3	3	sp|O75323|NIPS2_HUMAN Protein NipSnap homolog 2 OS=Homo sapiens OX=9606 GN=NIPSNAP2 PE=1 SV=1	Protein NipSnap homolog 2	GBAS	2.88749	6.07536	+						3	8.4	5.4515	0	0	34419000	33370000
O75330	23	23	23	sp|O75330|HMMR_HUMAN Hyaluronan mediated motility receptor OS=Homo sapiens OX=9606 GN=HMMR PE=1 SV=2	Hyaluronan mediated motility receptor	HMMR	3.10536	3.74049				+			23	35.2	90.334	2381800	2456600	30115000	34710000
O75352	2	2	2	sp|O75352|MPU1_HUMAN Mannose-P-dolichol utilization defect 1 protein OS=Homo sapiens OX=9606 GN=MPDU1 PE=1 SV=2	Mannose-P-dolichol utilization defect 1 protein	MPDU1	2.23645	4.73161	+						2	4.5	5.5932	1670400	1454700	52711000	32539000
O75367;Q9P0M6	8;2	8;2	8;2	sp|O75367|H2AY_HUMAN Core histone macro-H2A.1 OS=Homo sapiens OX=9606 GN=MACROH2A1 PE=1 SV=5	Core histone macro-H2A.1	H2AFY	2.76798	5.39819	+						8	28.5	105.11	2861700	2139300	110000000	98977000
O75369	147	137	134	sp|O75369|FLNB_HUMAN Filamin-B OS=Homo sapiens OX=9606 GN=FLNB PE=1 SV=2	Filamin-B	FLNB	4.00345	4.51782	+						147	70.6	323.31	11189000	11429000	266770000	251570000
O75379	8	8	8	sp|O75379|VAMP4_HUMAN Vesicle-associated membrane protein 4 OS=Homo sapiens OX=9606 GN=VAMP4 PE=1 SV=2	Vesicle-associated membrane protein 4	VAMP4	3.10249	9.60469	+						8	58.2	145.72	0	0	504730000	720730000
O75387	7	7	7	sp|O75387|LAT3_HUMAN Large neutral amino acids transporter small subunit 3 OS=Homo sapiens OX=9606 GN=SLC43A1 PE=1 SV=1	Large neutral amino acids transporter small subunit 3	SLC43A1	3.09938	8.38424	+						7	16.3	219.93	0	0	160590000	191980000
O75390	16	16	16	sp|O75390|CISY_HUMAN Citrate synthase, mitochondrial OS=Homo sapiens OX=9606 GN=CS PE=1 SV=2	Citrate synthase, mitochondrial	CS	2.75738	4.46924	+						16	36.5	163.31	26732000	23134000	494590000	613460000
O75396	5	5	5	sp|O75396|SC22B_HUMAN Vesicle-trafficking protein SEC22b OS=Homo sapiens OX=9606 GN=SEC22B PE=1 SV=5	Vesicle-trafficking protein SEC22b	SEC22B	2.09092	3.99533	+						5	20.5	60.487	2429500	3651300	54998000	41025000
O75400;Q6NWY9	18;1	18;1	18;1	sp|O75400|PR40A_HUMAN Pre-mRNA-processing factor 40 homolog A OS=Homo sapiens OX=9606 GN=PRPF40A PE=1 SV=2	Pre-mRNA-processing factor 40 homolog A	PRPF40A	3.11354	4.48688	+						18	17.9	152.04	6141300	6913200	137200000	155580000
O75439	21	20	20	sp|O75439|MPPB_HUMAN Mitochondrial-processing peptidase subunit beta OS=Homo sapiens OX=9606 GN=PMPCB PE=1 SV=2	Mitochondrial-processing peptidase subunit beta	PMPCB	3.51942	4.88248	+						21	55.4	306.29	5493400	5207100	149700000	166250000
O75475	15	14	14	sp|O75475|PSIP1_HUMAN PC4 and SFRS1-interacting protein OS=Homo sapiens OX=9606 GN=PSIP1 PE=1 SV=1	PC4 and SFRS1-interacting protein	PSIP1	2.41744	3.75188	+						15	34.5	123.32	9769700	11586000	124990000	164360000
O75477	14	11	11	sp|O75477|ERLN1_HUMAN Erlin-1 OS=Homo sapiens OX=9606 GN=ERLIN1 PE=1 SV=2	Erlin-1	ERLIN1	2.9353	3.28725	+						14	34.5	71.921	10163000	11294000	98793000	110730000
O75487	12	12	10	sp|O75487|GPC4_HUMAN Glypican-4 OS=Homo sapiens OX=9606 GN=GPC4 PE=1 SV=4	Glypican-4;Secreted glypican-4	GPC4	2.90537	3.18414	+						12	28.2	178.72	10284000	11390000	92751000	104330000
O75494;Q8WXF0	6;2	6;2	6;2	sp|O75494|SRS10_HUMAN Serine/arginine-rich splicing factor 10 OS=Homo sapiens OX=9606 GN=SRSF10 PE=1 SV=1	Serine/arginine-rich splicing factor 10	SRSF10	2.50722	4.74374	+						6	29	38.988	2721600	2707100	87395000	60514000
O75521	8	8	8	sp|O75521|ECI2_HUMAN Enoyl-CoA delta isomerase 2 OS=Homo sapiens OX=9606 GN=ECI2 PE=1 SV=4	Enoyl-CoA delta isomerase 2, mitochondrial	ECI2	3.55737	4.92872	+						8	28.4	189.27	3712100	3650100	105980000	118600000
O75533	32	32	32	sp|O75533|SF3B1_HUMAN Splicing factor 3B subunit 1 OS=Homo sapiens OX=9606 GN=SF3B1 PE=1 SV=3	Splicing factor 3B subunit 1	SF3B1	3.33866	4.09182	+						32	30.3	147.45	2380400	2643600	44107000	41482000
O75534	44	44	44	sp|O75534|CSDE1_HUMAN Cold shock domain-containing protein E1 OS=Homo sapiens OX=9606 GN=CSDE1 PE=1 SV=2	Cold shock domain-containing protein E1	CSDE1	3.58213	3.65119	+						44	53.1	287	6584000	6361800	78344000	84392000
O75558	4	4	4	sp|O75558|STX11_HUMAN Syntaxin-11 OS=Homo sapiens OX=9606 GN=STX11 PE=1 SV=1	Syntaxin-11	STX11	3.04171	6.22362		+					4	17.1	3.1279	0	0	28924000	35811000
O75569	11	11	11	sp|O75569|PRKRA_HUMAN Interferon-inducible double-stranded RNA-dependent protein kinase activator A OS=Homo sapiens OX=9606 GN=PRKRA PE=1 SV=1	Interferon-inducible double-stranded RNA-dependent protein kinase activator A	PRKRA	3.24854	5.057	+						11	41.9	65.592	2957800	2592700	97009000	87605000
O75570	6	6	6	sp|O75570|RF1M_HUMAN Peptide chain release factor 1, mitochondrial OS=Homo sapiens OX=9606 GN=MTRF1 PE=1 SV=2	Peptide chain release factor 1, mitochondrial	MTRF1	2.10197	5.85816	+						6	14.8	14.942	0	0	23925000	43141000
O75581	10	8	8	sp|O75581|LRP6_HUMAN Low-density lipoprotein receptor-related protein 6 OS=Homo sapiens OX=9606 GN=LRP6 PE=1 SV=2	Low-density lipoprotein receptor-related protein 6	LRP6	1.89976	5.60484		+					10	7.4	24.425	0	0	26645000	27581000
O75600	6	6	6	sp|O75600|KBL_HUMAN 2-amino-3-ketobutyrate coenzyme A ligase, mitochondrial OS=Homo sapiens OX=9606 GN=GCAT PE=1 SV=1	2-amino-3-ketobutyrate coenzyme A ligase, mitochondrial	GCAT	3.67348	5.7331	+						6	18.6	51.638	1308300	1274600	64921000	72672000
O75607	6	6	6	sp|O75607|NPM3_HUMAN Nucleoplasmin-3 OS=Homo sapiens OX=9606 GN=NPM3 PE=1 SV=3	Nucleoplasmin-3	NPM3	4.14586	8.98302	+						6	60.1	143.15	0	0	334400000	370080000
O75616	8	8	8	sp|O75616|ERAL1_HUMAN GTPase Era, mitochondrial OS=Homo sapiens OX=9606 GN=ERAL1 PE=1 SV=2	GTPase Era, mitochondrial	ERAL1	3.99128	4.49579	+						8	23.6	79.401	2742700	2920200	63672000	64029000
O75643	61	61	61	sp|O75643|U520_HUMAN U5 small nuclear ribonucleoprotein 200 kDa helicase OS=Homo sapiens OX=9606 GN=SNRNP200 PE=1 SV=2	U5 small nuclear ribonucleoprotein 200 kDa helicase	SNRNP200	3.22889	4.87922	+						61	33.4	323.31	4916100	4242600	139400000	129590000
O75648	8	8	8	sp|O75648|MTU1_HUMAN Mitochondrial tRNA-specific 2-thiouridylase 1 OS=Homo sapiens OX=9606 GN=TRMU PE=1 SV=2	Mitochondrial tRNA-specific 2-thiouridylase 1	TRMU	3.95597	5.26977	+						8	22.1	41.532	2295000	2174600	83857000	88581000
O75663	10	10	10	sp|O75663|TIPRL_HUMAN TIP41-like protein OS=Homo sapiens OX=9606 GN=TIPRL PE=1 SV=2	TIP41-like protein	TIPRL	4.02622	5.07444				+			10	46.7	27.387	2120400	2131000	74104000	69227000
O75691	6	6	6	sp|O75691|UTP20_HUMAN Small subunit processome component 20 homolog OS=Homo sapiens OX=9606 GN=UTP20 PE=1 SV=3	Small subunit processome component 20 homolog	UTP20	2.68779	2.95924	+						6	2.6	6.9734	143720000	123700000	1095700000	981380000
O75694	16	16	16	sp|O75694|NU155_HUMAN Nuclear pore complex protein Nup155 OS=Homo sapiens OX=9606 GN=NUP155 PE=1 SV=1	Nuclear pore complex protein Nup155	NUP155	4.18884	4.4434	+						16	16	153.26	3806600	3998000	85177000	84577000
O75695	19	19	19	sp|O75695|XRP2_HUMAN Protein XRP2 OS=Homo sapiens OX=9606 GN=RP2 PE=1 SV=4	Protein XRP2	RP2	3.4598	9.06029		+					19	44	163.65	4309600	3415400	2074900000	2021700000
O75716	7	7	7	sp|O75716|STK16_HUMAN Serine/threonine-protein kinase 16 OS=Homo sapiens OX=9606 GN=STK16 PE=1 SV=4	Serine/threonine-protein kinase 16	STK16	2.58112	6.27618	+						7	40	110.66	0	0	66881000	55231000
O75717	32	32	32	sp|O75717|WDHD1_HUMAN WD repeat and HMG-box DNA-binding protein 1 OS=Homo sapiens OX=9606 GN=WDHD1 PE=1 SV=1	WD repeat and HMG-box DNA-binding protein 1	WDHD1	2.61718	4.23142	+						32	35.8	206.51	2742500	2802700	45094000	60141000
O75781	11	11	11	sp|O75781|PALM_HUMAN Paralemmin-1 OS=Homo sapiens OX=9606 GN=PALM PE=1 SV=2	Paralemmin-1	PALM	3.36417	7.29551		+					11	32	39.685	0	0	61428000	73011000
O75792	7	7	7	sp|O75792|RNH2A_HUMAN Ribonuclease H2 subunit A OS=Homo sapiens OX=9606 GN=RNASEH2A PE=1 SV=2	Ribonuclease H2 subunit A	RNASEH2A	2.71243	4.36994						+	7	31.8	32.33	1811800	1449900	31132000	36075000
O75794	4	4	4	sp|O75794|CD123_HUMAN Cell division cycle protein 123 homolog OS=Homo sapiens OX=9606 GN=CDC123 PE=1 SV=1	Cell division cycle protein 123 homolog	CDC123	2.66969	4.63786	+						4	15.2	18.693	2357400	2424600	69034000	51319000
O75818	6	6	6	sp|O75818|RPP40_HUMAN Ribonuclease P protein subunit p40 OS=Homo sapiens OX=9606 GN=RPP40 PE=1 SV=3	Ribonuclease P protein subunit p40	RPP40	2.857	4.16238			+				6	19.8	11.094	2309700	1886400	38774000	36029000
O75821	25	25	25	sp|O75821|EIF3G_HUMAN Eukaryotic translation initiation factor 3 subunit G OS=Homo sapiens OX=9606 GN=EIF3G PE=1 SV=2	Eukaryotic translation initiation factor 3 subunit G	EIF3G	3.19047	3.88688	+						25	70	323.31	28999000	31686000	425630000	472450000
O75844	7	7	7	sp|O75844|FACE1_HUMAN CAAX prenyl protease 1 homolog OS=Homo sapiens OX=9606 GN=ZMPSTE24 PE=1 SV=2	CAAX prenyl protease 1 homolog	ZMPSTE24	2.15745	4.18781	+						7	17.1	20.079	2459400	1688500	31819000	43347000
O75874	20	20	19	sp|O75874|IDHC_HUMAN Isocitrate dehydrogenase [NADP] cytoplasmic OS=Homo sapiens OX=9606 GN=IDH1 PE=1 SV=2	Isocitrate dehydrogenase [NADP] cytoplasmic	IDH1	2.89971	4.57845	+						20	52.4	169.02	3444200	2753500	74591000	72575000
O75880	3	3	3	sp|O75880|SCO1_HUMAN Protein SCO1 homolog, mitochondrial OS=Homo sapiens OX=9606 GN=SCO1 PE=1 SV=1	Protein SCO1 homolog, mitochondrial	SCO1	2.57304	4.60131	+						3	14.6	5.751	3024500	2237400	59011000	67566000
O75882	15	15	15	sp|O75882|ATRN_HUMAN Attractin OS=Homo sapiens OX=9606 GN=ATRN PE=1 SV=2	Attractin	ATRN	3.92723	4.94511	+						15	16.8	267.82	3305600	3095600	100300000	96816000
O75891	9	3	3	sp|O75891|AL1L1_HUMAN Cytosolic 10-formyltetrahydrofolate dehydrogenase OS=Homo sapiens OX=9606 GN=ALDH1L1 PE=1 SV=2	Cytosolic 10-formyltetrahydrofolate dehydrogenase	ALDH1L1	2.27176	8.55109					+		9	8.6	62.758	0	0	210270000	231950000
O75925	3	3	2	sp|O75925|PIAS1_HUMAN E3 SUMO-protein ligase PIAS1 OS=Homo sapiens OX=9606 GN=PIAS1 PE=1 SV=2	E3 SUMO-protein ligase PIAS1	PIAS1	2.8726	4.49539				+			3	5.7	25.041	1527200	1269700	33593000	29366000
O75940	7	7	7	sp|O75940|SPF30_HUMAN Survival of motor neuron-related-splicing factor 30 OS=Homo sapiens OX=9606 GN=SMNDC1 PE=1 SV=1	Survival of motor neuron-related-splicing factor 30	SMNDC1	2.51925	4.76367						+	7	37.8	121.69	3913300	3168000	82470000	110930000
O75954	3	3	3	sp|O75954|TSN9_HUMAN Tetraspanin-9 OS=Homo sapiens OX=9606 GN=TSPAN9 PE=1 SV=1	Tetraspanin-9	TSPAN9	2.59242	8.82913	+						3	20.1	60.138	0	0	188020000	208900000
O75955	39	39	39	sp|O75955|FLOT1_HUMAN Flotillin-1 OS=Homo sapiens OX=9606 GN=FLOT1 PE=1 SV=3	Flotillin-1	FLOT1	4.53522	10.7884		+					39	79.4	323.31	1195600	1104700	2015900000	2049300000
O75976	29	29	29	sp|O75976|CBPD_HUMAN Carboxypeptidase D OS=Homo sapiens OX=9606 GN=CPD PE=1 SV=2	Carboxypeptidase D	CPD	4.34473	5.30102	+						29	29.3	280.75	4225400	4030900	163920000	161500000
O76003	19	19	19	sp|O76003|GLRX3_HUMAN Glutaredoxin-3 OS=Homo sapiens OX=9606 GN=GLRX3 PE=1 SV=2	Glutaredoxin-3	GLRX3	3.43787	4.61041	+						19	63.6	269.71	13783000	15567000	356040000	359580000
O76024	13	13	13	sp|O76024|WFS1_HUMAN Wolframin OS=Homo sapiens OX=9606 GN=WFS1 PE=1 SV=2	Wolframin	WFS1	2.76754	3.61201	+						13	17.1	75.784	5347100	6395900	67875000	75328000
O76031	18	18	18	sp|O76031|CLPX_HUMAN ATP-dependent Clp protease ATP-binding subunit clpX-like, mitochondrial OS=Homo sapiens OX=9606 GN=CLPX PE=1 SV=2	ATP-dependent Clp protease ATP-binding subunit clpX-like, mitochondrial	CLPX	3.79182	4.82058	+						18	33.5	66.233	2825300	2908700	77838000	84304000
O76062	3	3	3	sp|O76062|ERG24_HUMAN Delta(14)-sterol reductase TM7SF2 OS=Homo sapiens OX=9606 GN=TM7SF2 PE=1 SV=3	Delta(14)-sterol reductase	TM7SF2	3.58709	5.47354	+						3	5.7	8.0826	0	0	29297000	28646000
O76071	11	11	11	sp|O76071|CIAO1_HUMAN Probable cytosolic iron-sulfur protein assembly protein CIAO1 OS=Homo sapiens OX=9606 GN=CIAO1 PE=1 SV=1	Probable cytosolic iron-sulfur protein assembly protein CIAO1	CIAO1	3.19152	4.37502	+						11	41.9	150.52	5198300	5420300	102280000	118610000
O76094	22	22	22	sp|O76094|SRP72_HUMAN Signal recognition particle subunit SRP72 OS=Homo sapiens OX=9606 GN=SRP72 PE=1 SV=3	Signal recognition particle subunit SRP72	SRP72	4.05477	4.22647	+						22	37.6	323.31	7377400	7735800	139460000	143400000
O94760;O95865	16;1	16;1	16;1	sp|O94760|DDAH1_HUMAN N(G),N(G)-dimethylarginine dimethylaminohydrolase 1 OS=Homo sapiens OX=9606 GN=DDAH1 PE=1 SV=3	N(G),N(G)-dimethylarginine dimethylaminohydrolase 1	DDAH1	3.11958	5.11648	+						16	67.4	102.74	4958600	4080500	154800000	157300000
O94763	9	9	9	sp|O94763|RMP_HUMAN Unconventional prefoldin RPB5 interactor 1 OS=Homo sapiens OX=9606 GN=URI1 PE=1 SV=3	Unconventional prefoldin RPB5 interactor 1	URI1	2.23773	4.75991	+						9	20.4	34.686	1503800	1225100	29212000	46297000
O94776	20	20	19	sp|O94776|MTA2_HUMAN Metastasis-associated protein MTA2 OS=Homo sapiens OX=9606 GN=MTA2 PE=1 SV=1	Metastasis-associated protein MTA2	MTA2	3.60771	4.54751	+						20	42.5	132.59	5496400	5055600	126590000	120040000
O94788;P00352	22;2	20;0	19;0	sp|O94788|AL1A2_HUMAN Retinal dehydrogenase 2 OS=Homo sapiens OX=9606 GN=ALDH1A2 PE=1 SV=3	Retinal dehydrogenase 2	ALDH1A2	4.6871	5.66671					+		22	56.6	255.36	4034900	4180000	208150000	209090000
O94804	15	13	13	sp|O94804|STK10_HUMAN Serine/threonine-protein kinase 10 OS=Homo sapiens OX=9606 GN=STK10 PE=1 SV=1	Serine/threonine-protein kinase 10	STK10	3.15129	4.16908						+	15	17.4	34.288	1621700	1866100	32287000	30333000
O94808	29	23	23	sp|O94808|GFPT2_HUMAN Glutamine--fructose-6-phosphate aminotransferase [isomerizing] 2 OS=Homo sapiens OX=9606 GN=GFPT2 PE=1 SV=3	Glutamine--fructose-6-phosphate aminotransferase [isomerizing] 2	GFPT2	3.65296	8.17294	+						29	49.1	196.84	0	0	140710000	165050000
O94813	60	60	58	sp|O94813|SLIT2_HUMAN Slit homolog 2 protein OS=Homo sapiens OX=9606 GN=SLIT2 PE=1 SV=1	Slit homolog 2 protein;Slit homolog 2 protein N-product;Slit homolog 2 protein C-product	SLIT2	3.69203	3.09244			+				60	46.2	323.31	18014000	19077000	156450000	159800000
O94826	31	31	31	sp|O94826|TOM70_HUMAN Mitochondrial import receptor subunit TOM70 OS=Homo sapiens OX=9606 GN=TOMM70 PE=1 SV=1	Mitochondrial import receptor subunit TOM70	TOMM70A	4.15207	3.84463	+						31	51.3	145.59	10495000	10439000	147070000	153750000
O94832	19	19	19	sp|O94832|MYO1D_HUMAN Unconventional myosin-Id OS=Homo sapiens OX=9606 GN=MYO1D PE=1 SV=2	Unconventional myosin-Id	MYO1D	3.16259	4.02576	+						19	21.3	98.745	1929200	1673100	29765000	28770000
O94854;Q9UPN3	10;5	10;5	9;4	sp|O94854|K0754_HUMAN Microtubule-actin cross-linking factor 1, isoforms 6/7 OS=Homo sapiens OX=9606 GN=MACF1 PE=2 SV=5;sp|Q9UPN3|MACF1_HUMAN Microtubule-actin cross-linking factor 1, isoforms 1/2/3/4/5 OS=Homo sapiens OX=9606 GN=MACF1 PE=1 SV=4	Uncharacterized protein KIAA0754;Microtubule-actin cross-linking factor 1, isoforms 1/2/3/5	KIAA0754;MACF1	3.77514	6.0714	+						10	3.2	24.677	0	0	41539000	37488000
O94855	11	11	11	sp|O94855|SC24D_HUMAN Protein transport protein Sec24D OS=Homo sapiens OX=9606 GN=SEC24D PE=1 SV=2	Protein transport protein Sec24D	SEC24D	2.61689	4.22344	+						11	12.7	32.099	2108400	1735600	32128000	39745000
O94880	25	25	25	sp|O94880|PHF14_HUMAN PHD finger protein 14 OS=Homo sapiens OX=9606 GN=PHF14 PE=1 SV=3	PHD finger protein 14	PHF14	3.28182	3.98694	+						25	29.4	218.6	2996900	3341600	48591000	51814000
O94886	16	16	16	sp|O94886|CSCL1_HUMAN CSC1-like protein 1 OS=Homo sapiens OX=9606 GN=TMEM63A PE=1 SV=3	CSC1-like protein 1	TMEM63A	3.69672	8.98691	+						16	27.5	93.614	0	0	320550000	308620000
O94887	3	3	3	sp|O94887|FARP2_HUMAN FERM, ARHGEF and pleckstrin domain-containing protein 2 OS=Homo sapiens OX=9606 GN=FARP2 PE=1 SV=3	FERM, RhoGEF and pleckstrin domain-containing protein 2	FARP2	3.00133	4.82221	+						3	4	20.788	0	0	18310000	14910000
O94888	6	6	6	sp|O94888|UBXN7_HUMAN UBX domain-containing protein 7 OS=Homo sapiens OX=9606 GN=UBXN7 PE=1 SV=2	UBX domain-containing protein 7	UBXN7	4.11459	4.70414				+			6	17.8	35.278	1312300	1345900	35542000	33766000
O94901	22	22	21	sp|O94901|SUN1_HUMAN SUN domain-containing protein 1 OS=Homo sapiens OX=9606 GN=SUN1 PE=1 SV=4	SUN domain-containing protein 1	SUN1	3.20614	4.55359	+						22	37.8	323.31	4629300	5185900	108950000	121520000
O94903	9	9	9	sp|O94903|PLPHP_HUMAN Pyridoxal phosphate homeostasis protein OS=Homo sapiens OX=9606 GN=PLPBP PE=1 SV=1	Proline synthase co-transcribed bacterial homolog protein	PROSC	3.97422	4.41752						+	9	33.1	45.17	3490100	3278500	71989000	72587000
O94905	16	16	13	sp|O94905|ERLN2_HUMAN Erlin-2 OS=Homo sapiens OX=9606 GN=ERLIN2 PE=1 SV=1	Erlin-2	ERLIN2	3.13484	3.44265	+						16	49	102.77	25734000	22613000	262400000	262170000
O94906	25	25	25	sp|O94906|PRP6_HUMAN Pre-mRNA-processing factor 6 OS=Homo sapiens OX=9606 GN=PRPF6 PE=1 SV=1	Pre-mRNA-processing factor 6	PRPF6	3.33754	4.22351	+						25	28.8	150.84	3663400	4072300	74636000	69756000
O94910	20	16	16	sp|O94910|AGRL1_HUMAN Adhesion G protein-coupled receptor L1 OS=Homo sapiens OX=9606 GN=ADGRL1 PE=1 SV=1	Latrophilin-1	LPHN1	3.24911	6.17905	+						20	18.2	235.73	1714800	2084500	133130000	140960000
O94919	11	11	11	sp|O94919|ENDD1_HUMAN Endonuclease domain-containing 1 protein OS=Homo sapiens OX=9606 GN=ENDOD1 PE=1 SV=2	Endonuclease domain-containing 1 protein	ENDOD1	3.42029	4.51898	+						11	39.2	184.23	6168000	6512800	137580000	153480000
O94923	27	27	27	sp|O94923|GLCE_HUMAN D-glucuronyl C5-epimerase OS=Homo sapiens OX=9606 GN=GLCE PE=1 SV=3	D-glucuronyl C5-epimerase	GLCE	3.55266	8.86784	+						27	50.2	259.18	1338500	1114300	544490000	597860000
O94925	9	9	9	sp|O94925|GLSK_HUMAN Glutaminase kidney isoform, mitochondrial OS=Homo sapiens OX=9606 GN=GLS PE=1 SV=1	Glutaminase kidney isoform, mitochondrial	GLS	2.46696	4.26584	+						9	17	116.24	4692400	5625700	114550000	85284000
O94955	3	3	3	sp|O94955|RHBT3_HUMAN Rho-related BTB domain-containing protein 3 OS=Homo sapiens OX=9606 GN=RHOBTB3 PE=1 SV=2	Rho-related BTB domain-containing protein 3	RHOBTB3	2.94747	6.99542					+		3	9.8	192.57	0	0	43260000	53186000
O94966	32	32	32	sp|O94966|UBP19_HUMAN Ubiquitin carboxyl-terminal hydrolase 19 OS=Homo sapiens OX=9606 GN=USP19 PE=1 SV=2	Ubiquitin carboxyl-terminal hydrolase 19	USP19	4.66537	5.76628	+						32	36.6	214.26	1901900	1889100	101300000	105070000
O94967	2	2	2	sp|O94967|WDR47_HUMAN WD repeat-containing protein 47 OS=Homo sapiens OX=9606 GN=WDR47 PE=1 SV=1	WD repeat-containing protein 47	WDR47	2.79966	4.31187					+		2	2.9	5.4433	0	0	9475600	12000000
O94973	10	6	6	sp|O94973|AP2A2_HUMAN AP-2 complex subunit alpha-2 OS=Homo sapiens OX=9606 GN=AP2A2 PE=1 SV=2	AP-2 complex subunit alpha-2	AP2A2	2.13633	3.98897	+						10	15.2	73.731	2610600	1623200	32536000	32836000
O94979	19	19	19	sp|O94979|SC31A_HUMAN Protein transport protein Sec31A OS=Homo sapiens OX=9606 GN=SEC31A PE=1 SV=3	Protein transport protein Sec31A	SEC31A	3.12984	4.06059	+						19	20	75.239	3039700	2618800	47939000	46234000
O95136	4	4	4	sp|O95136|S1PR2_HUMAN Sphingosine 1-phosphate receptor 2 OS=Homo sapiens OX=9606 GN=S1PR2 PE=1 SV=2	Sphingosine 1-phosphate receptor 2	S1PR2	2.55883	6.97894	+						4	14.7	30.421	0	0	90163000	106530000
O95163	27	27	27	sp|O95163|ELP1_HUMAN Elongator complex protein 1 OS=Homo sapiens OX=9606 GN=ELP1 PE=1 SV=3	Elongator complex protein 1	IKBKAP	4.62717	3.92537					+		27	26.2	228.64	3462000	3478900	53417000	52047000
O95197	2	2	2	sp|O95197|RTN3_HUMAN Reticulon-3 OS=Homo sapiens OX=9606 GN=RTN3 PE=1 SV=2	Reticulon-3	RTN3	2.41752	6.98981	+						2	4.6	52.607	0	0	95207000	104140000
O95214	2	2	2	sp|O95214|LERL1_HUMAN Leptin receptor overlapping transcript-like 1 OS=Homo sapiens OX=9606 GN=LEPROTL1 PE=1 SV=2	Leptin receptor overlapping transcript-like 1	LEPROTL1	2.11583	7.34581	+						2	10.7	28.014	0	0	94236000	159350000
O95218	9	9	9	sp|O95218|ZRAB2_HUMAN Zinc finger Ran-binding domain-containing protein 2 OS=Homo sapiens OX=9606 GN=ZRANB2 PE=1 SV=2	Zinc finger Ran-binding domain-containing protein 2	ZRANB2	3.12087	5.82529					+		9	26.7	69.796	4413500	5053700	245190000	292460000
O95232	12	12	12	sp|O95232|LC7L3_HUMAN Luc7-like protein 3 OS=Homo sapiens OX=9606 GN=LUC7L3 PE=1 SV=2	Luc7-like protein 3	LUC7L3	4.1771	3.85134	+						12	31	176.86	4416600	4594600	64426000	65616000
O95239;Q2VIQ3	83;30	83;30	82;29	sp|O95239|KIF4A_HUMAN Chromosome-associated kinesin KIF4A OS=Homo sapiens OX=9606 GN=KIF4A PE=1 SV=3	Chromosome-associated kinesin KIF4A	KIF4A	3.66517	2.13264	+						83	65.4	323.31	67968000	70982000	304170000	305010000
O95260	6	6	6	sp|O95260|ATE1_HUMAN Arginyl-tRNA--protein transferase 1 OS=Homo sapiens OX=9606 GN=ATE1 PE=1 SV=2	Arginyl-tRNA--protein transferase 1	ATE1	3.54259	5.06062			+				6	12.2	74.927	1287700	1415500	43467000	46705000
O95299	11	11	11	sp|O95299|NDUAA_HUMAN NADH dehydrogenase [ubiquinone] 1 alpha subcomplex subunit 10, mitochondrial OS=Homo sapiens OX=9606 GN=NDUFA10 PE=1 SV=1	NADH dehydrogenase [ubiquinone] 1 alpha subcomplex subunit 10, mitochondrial	NDUFA10	2.55847	5.04359	+						11	30.4	49.87	4112400	4214700	114260000	165010000
O95302;Q75LS8	17;4	17;4	17;4	sp|O95302|FKBP9_HUMAN Peptidyl-prolyl cis-trans isomerase FKBP9 OS=Homo sapiens OX=9606 GN=FKBP9 PE=1 SV=2	Peptidyl-prolyl cis-trans isomerase FKBP9	FKBP9	2.4148	2.93603				+			17	39.6	109.93	12593000	16216000	110090000	108640000
O95336	12	12	12	sp|O95336|6PGL_HUMAN 6-phosphogluconolactonase OS=Homo sapiens OX=9606 GN=PGLS PE=1 SV=2	6-phosphogluconolactonase	PGLS	3.13469	4.9708	+						12	72.9	32.121	2808400	2539000	90582000	77410000
O95347	52	52	52	sp|O95347|SMC2_HUMAN Structural maintenance of chromosomes protein 2 OS=Homo sapiens OX=9606 GN=SMC2 PE=1 SV=2	Structural maintenance of chromosomes protein 2	SMC2	3.71977	4.34923	+						52	43.1	323.31	6566700	6057900	127230000	129890000
O95373	17	17	16	sp|O95373|IPO7_HUMAN Importin-7 OS=Homo sapiens OX=9606 GN=IPO7 PE=1 SV=1	Importin-7	IPO7	2.30958	3.6401	+						17	19.9	88.308	4282100	3791600	59341000	42529000
O95394	15	15	15	sp|O95394|AGM1_HUMAN Phosphoacetylglucosamine mutase OS=Homo sapiens OX=9606 GN=PGM3 PE=1 SV=1	Phosphoacetylglucosamine mutase	PGM3	3.85046	4.19647					+		15	30.3	70.725	2978800	2997000	52927000	56699000
O95427	7	7	7	sp|O95427|PIGN_HUMAN GPI ethanolamine phosphate transferase 1 OS=Homo sapiens OX=9606 GN=PIGN PE=1 SV=1	GPI ethanolamine phosphate transferase 1	PIGN	3.41571	8.38328	+						7	8.7	30.025	0	0	218820000	239170000
O95433	20	20	20	sp|O95433|AHSA1_HUMAN Activator of 90 kDa heat shock protein ATPase homolog 1 OS=Homo sapiens OX=9606 GN=AHSA1 PE=1 SV=1	Activator of 90 kDa heat shock protein ATPase homolog 1	AHSA1	3.63177	4.73922	+						20	73.1	171.23	7771000	7033500	198620000	196300000
O95453	18	18	18	sp|O95453|PARN_HUMAN Poly(A)-specific ribonuclease PARN OS=Homo sapiens OX=9606 GN=PARN PE=1 SV=1	Poly(A)-specific ribonuclease PARN	PARN	3.40898	4.03096	+						18	26	66.692	3928300	3531100	60017000	61762000
O95456	9	9	9	sp|O95456|PSMG1_HUMAN Proteasome assembly chaperone 1 OS=Homo sapiens OX=9606 GN=PSMG1 PE=1 SV=1	Proteasome assembly chaperone 1	PSMG1	3.64438	4.70257	+						9	25	55.419	4367100	4714100	114560000	121840000
O95461	9	9	8	sp|O95461|LARG1_HUMAN Xylosyl- and glucuronyltransferase LARGE1 OS=Homo sapiens OX=9606 GN=LARGE1 PE=1 SV=1	Glycosyltransferase-like protein LARGE1;Xylosyltransferase LARGE;Beta-1,3-glucuronyltransferase LARGE	LARGE	2.53784	6.55006	+						9	12.7	18.476	0	0	73030000	73655000
O95476	3	3	3	sp|O95476|CNEP1_HUMAN CTD nuclear envelope phosphatase 1 OS=Homo sapiens OX=9606 GN=CTDNEP1 PE=1 SV=2	CTD nuclear envelope phosphatase 1	CTDNEP1	2.56206	6.06532	+						3	17.6	26.439	0	0	49223000	47885000
O95478	2	2	2	sp|O95478|NSA2_HUMAN Ribosome biogenesis protein NSA2 homolog OS=Homo sapiens OX=9606 GN=NSA2 PE=1 SV=1	Ribosome biogenesis protein NSA2 homolog	NSA2	1.69816	5.47432	+						2	9.2	3.9674	0	0	27276000	25213000
O95486	8	7	7	sp|O95486|SC24A_HUMAN Protein transport protein Sec24A OS=Homo sapiens OX=9606 GN=SEC24A PE=1 SV=2	Protein transport protein Sec24A	SEC24A	3.31866	5.35446					+		8	8.7	13.076	726790	633070	28972000	26582000
O95487	8	8	7	sp|O95487|SC24B_HUMAN Protein transport protein Sec24B OS=Homo sapiens OX=9606 GN=SEC24B PE=1 SV=2	Protein transport protein Sec24B	SEC24B	2.81673	5.57502	+						8	8.2	28.919	0	0	22817000	17124000
O95490	38	38	34	sp|O95490|AGRL2_HUMAN Adhesion G protein-coupled receptor L2 OS=Homo sapiens OX=9606 GN=ADGRL2 PE=1 SV=2	Latrophilin-2	LPHN2	3.78129	5.17374					+		38	34.7	323.31	4253300	4454000	163510000	150950000
O95551	4	4	4	sp|O95551|TYDP2_HUMAN Tyrosyl-DNA phosphodiesterase 2 OS=Homo sapiens OX=9606 GN=TDP2 PE=1 SV=1	Tyrosyl-DNA phosphodiesterase 2	TDP2	3.02277	4.59447					+		4	13.3	21.711	1673700	1484500	35233000	41158000
O95573	17	15	15	sp|O95573|ACSL3_HUMAN Fatty acid CoA ligase Acsl3 OS=Homo sapiens OX=9606 GN=ACSL3 PE=1 SV=3	Long-chain-fatty-acid--CoA ligase 3	ACSL3	2.78053	4.00467	+						17	29	133.5	2597400	2680000	47373000	37861000
O95602	30	30	29	sp|O95602|RPA1_HUMAN DNA-directed RNA polymerase I subunit RPA1 OS=Homo sapiens OX=9606 GN=POLR1A PE=1 SV=2	DNA-directed RNA polymerase I subunit RPA1	POLR1A	3.64077	3.91658	+						30	24	72.07	2686900	2817400	42965000	40179000
O95630	10	10	10	sp|O95630|STABP_HUMAN STAM-binding protein OS=Homo sapiens OX=9606 GN=STAMBP PE=1 SV=1	STAM-binding protein	STAMBP	2.6543	4.15546				+			10	23.6	23.429	2908300	2222000	44474000	46144000
O95639;A6NMK7	8;1	8;1	8;1	sp|O95639|CPSF4_HUMAN Cleavage and polyadenylation specificity factor subunit 4 OS=Homo sapiens OX=9606 GN=CPSF4 PE=1 SV=1	Cleavage and polyadenylation specificity factor subunit 4	CPSF4	2.81292	4.17495	+						8	36.1	20.844	2445000	2896500	44563000	51850000
O95644	14	14	14	sp|O95644|NFAC1_HUMAN Nuclear factor of activated T-cells, cytoplasmic 1 OS=Homo sapiens OX=9606 GN=NFATC1 PE=1 SV=3	Nuclear factor of activated T-cells, cytoplasmic 1	NFATC1	4.20374	5.12672			+				14	19.1	38.836	1410300	1391700	47628000	50302000
O95685	5	5	5	sp|O95685|PPR3D_HUMAN Protein phosphatase 1 regulatory subunit 3D OS=Homo sapiens OX=9606 GN=PPP1R3D PE=1 SV=1	Protein phosphatase 1 regulatory subunit 3D	PPP1R3D	3.45161	6.46533						+	5	24.1	14.249	0	0	39156000	46104000
O95696;Q9ULD4	18;1	18;1	18;1	sp|O95696|BRD1_HUMAN Bromodomain-containing protein 1 OS=Homo sapiens OX=9606 GN=BRD1 PE=1 SV=1	Bromodomain-containing protein 1	BRD1	2.91912	4.86542	+						18	22.5	54.755	1807800	2032300	61842000	50481000
O95716	4	3	1	sp|O95716|RAB3D_HUMAN Ras-related protein Rab-3D OS=Homo sapiens OX=9606 GN=RAB3D PE=1 SV=1	Ras-related protein Rab-3D	RAB3D	2.25878	4.65439	+						4	21	13.305	0	0	19455000	18932000
O95747	7	7	7	sp|O95747|OXSR1_HUMAN Serine/threonine-protein kinase OSR1 OS=Homo sapiens OX=9606 GN=OXSR1 PE=1 SV=1	Serine/threonine-protein kinase OSR1	OXSR1	3.41222	4.68134	+						7	15	49.005	2404300	2118400	58396000	57420000
O95757	41	35	35	sp|O95757|HS74L_HUMAN Heat shock 70 kDa protein 4L OS=Homo sapiens OX=9606 GN=HSPA4L PE=1 SV=3	Heat shock 70 kDa protein 4L	HSPA4L	3.75172	4.05128	+						41	57.4	323.31	18126000	19122000	316820000	300700000
O95772	6	6	6	sp|O95772|STR3N_HUMAN STARD3 N-terminal-like protein OS=Homo sapiens OX=9606 GN=STARD3NL PE=1 SV=1	MLN64 N-terminal domain homolog	STARD3NL	3.12893	9.66967	+						6	31.6	68.138	0	0	382170000	423050000
O95782	17	17	13	sp|O95782|AP2A1_HUMAN AP-2 complex subunit alpha-1 OS=Homo sapiens OX=9606 GN=AP2A1 PE=1 SV=3	AP-2 complex subunit alpha-1	AP2A1	2.77181	4.1443	+						17	22.6	113.73	2627400	3239500	54507000	48828000
O95785	9	9	9	sp|O95785|WIZ_HUMAN Protein Wiz OS=Homo sapiens OX=9606 GN=WIZ PE=1 SV=2	Protein Wiz	WIZ	2.84373	6.14413	+						9	8.1	29.667	1480400	1644800	94745000	128550000
O95793	18	18	17	sp|O95793|STAU1_HUMAN Double-stranded RNA-binding protein Staufen homolog 1 OS=Homo sapiens OX=9606 GN=STAU1 PE=1 SV=2	Double-stranded RNA-binding protein Staufen homolog 1	STAU1	2.88676	4.55655	+						18	36.4	81.048	2103800	1883000	42401000	51736000
O95801	11	11	11	sp|O95801|TTC4_HUMAN Tetratricopeptide repeat protein 4 OS=Homo sapiens OX=9606 GN=TTC4 PE=1 SV=3	Tetratricopeptide repeat protein 4	TTC4	2.51363	4.11949			+				11	31.3	95.965	1801300	2471100	36283000	37064000
O95807	3	3	3	sp|O95807|TM50A_HUMAN Transmembrane protein 50A OS=Homo sapiens OX=9606 GN=TMEM50A PE=1 SV=1	Transmembrane protein 50A	TMEM50A	3.94738	10.9795	+						3	12.1	16.391	0	0	1008500000	1169500000
O95819;Q8N4C8;Q9UKE5	11;6;6	11;6;6	11;6;6	sp|O95819|M4K4_HUMAN Mitogen-activated protein kinase kinase kinase kinase 4 OS=Homo sapiens OX=9606 GN=MAP4K4 PE=1 SV=2;sp|Q8N4C8|MINK1_HUMAN Misshapen-like kinase 1 OS=Homo sapiens OX=9606 GN=MINK1 PE=1 SV=2;sp|Q9UKE5|TNIK_HUMAN TRAF2 and NCK-interacting	Mitogen-activated protein kinase kinase kinase kinase 4;Misshapen-like kinase 1;TRAF2 and NCK-interacting protein kinase	MAP4K4;MINK1;TNIK	2.56383	4.6752	+						11	11.9	23.156	1836800	1374500	44337000	37170000
O95825	7	7	7	sp|O95825|QORL1_HUMAN Quinone oxidoreductase-like protein 1 OS=Homo sapiens OX=9606 GN=CRYZL1 PE=1 SV=2	Quinone oxidoreductase-like protein 1	CRYZL1	3.12407	4.70027				+			7	26.9	15.52	1330100	1234600	36133000	30715000
O95831	20	20	20	sp|O95831|AIFM1_HUMAN Apoptosis-inducing factor 1, mitochondrial OS=Homo sapiens OX=9606 GN=AIFM1 PE=1 SV=1	Apoptosis-inducing factor 1, mitochondrial	AIFM1	2.94267	4.10756	+						20	42.1	132.97	5345900	4739400	93538000	80492000
O95857	5	5	2	sp|O95857|TSN13_HUMAN Tetraspanin-13 OS=Homo sapiens OX=9606 GN=TSPAN13 PE=2 SV=1	Tetraspanin-13	TSPAN13	3.01579	11.3919	+						5	19.1	16.22	0	0	1382100000	1365900000
O95858	5	5	5	sp|O95858|TSN15_HUMAN Tetraspanin-15 OS=Homo sapiens OX=9606 GN=TSPAN15 PE=1 SV=1	Tetraspanin-15	TSPAN15	3.82255	7.50509		+					5	18.7	30.385	0	0	72886000	70537000
O95861	16	16	16	sp|O95861|BPNT1_HUMAN 3(2),5-bisphosphate nucleotidase 1 OS=Homo sapiens OX=9606 GN=BPNT1 PE=1 SV=1	3(2),5-bisphosphate nucleotidase 1	BPNT1	2.91943	5.1479	+						16	63	209.01	4212300	3372200	126520000	141130000
O95870	24	24	24	sp|O95870|ABHGA_HUMAN Phosphatidylserine lipase ABHD16A OS=Homo sapiens OX=9606 GN=ABHD16A PE=1 SV=3	Abhydrolase domain-containing protein 16A	ABHD16A	3.67196	8.05008		+					24	40	125.49	0	0	172960000	171010000
O95980	15	15	15	sp|O95980|RECK_HUMAN Reversion-inducing cysteine-rich protein with Kazal motifs OS=Homo sapiens OX=9606 GN=RECK PE=1 SV=1	Reversion-inducing cysteine-rich protein with Kazal motifs	RECK	2.02127	4.95425			+				15	18.5	60.895	1723300	1646200	73121000	37287000
O95983	5	5	5	sp|O95983|MBD3_HUMAN Methyl-CpG-binding domain protein 3 OS=Homo sapiens OX=9606 GN=MBD3 PE=1 SV=1	Methyl-CpG-binding domain protein 3	MBD3	3.256	4.06496			+				5	21.6	42.697	0	0	18482000	17808000
O95985	12	12	11	sp|O95985|TOP3B_HUMAN DNA topoisomerase 3-beta-1 OS=Homo sapiens OX=9606 GN=TOP3B PE=1 SV=1	DNA topoisomerase 3-beta-1	TOP3B	3.74302	4.99941			+				12	16.7	26.495	1285900	1263200	38945000	42675000
O96005	10	10	10	sp|O96005|CLPT1_HUMAN Putative lipid scramblase CLPTM1 OS=Homo sapiens OX=9606 GN=CLPTM1 PE=1 SV=1	Cleft lip and palate transmembrane protein 1	CLPTM1	2.49637	3.22249	+						10	16.4	198.22	7249700	9186600	79630000	72867000
O96008	7	7	7	sp|O96008|TOM40_HUMAN Mitochondrial import receptor subunit TOM40 homolog OS=Homo sapiens OX=9606 GN=TOMM40 PE=1 SV=1	Mitochondrial import receptor subunit TOM40 homolog	TOMM40	3.27875	4.94289	+						7	33.2	175.29	5851500	6688300	200560000	184610000
O96013	7	7	7	sp|O96013|PAK4_HUMAN Serine/threonine-protein kinase PAK 4 OS=Homo sapiens OX=9606 GN=PAK4 PE=1 SV=1	Serine/threonine-protein kinase PAK 4	PAK4	2.99442	5.22511						+	7	15.6	14.238	945260	1086000	34561000	41555000
O96017	13	13	13	sp|O96017|CHK2_HUMAN Serine/threonine-protein kinase Chk2 OS=Homo sapiens OX=9606 GN=CHEK2 PE=1 SV=1	Serine/threonine-protein kinase Chk2	CHEK2	2.62841	4.24268			+				13	33	61.814	2771800	3074200	48370000	63134000
O96019;O94805	19;3	19;3	19;3	sp|O96019|ACL6A_HUMAN Actin-like protein 6A OS=Homo sapiens OX=9606 GN=ACTL6A PE=1 SV=1	Actin-like protein 6A	ACTL6A	3.83495	4.71262	+						19	59	280.14	7075900	7508900	186210000	196170000
O96028	6	6	6	sp|O96028|NSD2_HUMAN Histone-lysine N-methyltransferase NSD2 OS=Homo sapiens OX=9606 GN=NSD2 PE=1 SV=1	Histone-lysine N-methyltransferase NSD2	WHSC1	2.76862	5.41875	+						6	6.2	23.764	0	0	30260000	31265000
P00338;Q6ZMR3;P07864	33;2;1	33;2;1	31;1;0	sp|P00338|LDHA_HUMAN L-lactate dehydrogenase A chain OS=Homo sapiens OX=9606 GN=LDHA PE=1 SV=2	L-lactate dehydrogenase A chain	LDHA	3.82433	4.77796	+						33	87.7	314.58	70660000	65200000	1852500000	1871900000
P00367;P49448	25;15	25;15	25;15	sp|P00367|DHE3_HUMAN Glutamate dehydrogenase 1, mitochondrial OS=Homo sapiens OX=9606 GN=GLUD1 PE=1 SV=2;sp|P49448|DHE4_HUMAN Glutamate dehydrogenase 2, mitochondrial OS=Homo sapiens OX=9606 GN=GLUD2 PE=1 SV=2	Glutamate dehydrogenase 1, mitochondrial;Glutamate dehydrogenase 2, mitochondrial	GLUD1;GLUD2	3.41865	4.23002	+						25	53.2	169.5	7929800	7999100	141160000	158240000
P00387	17	17	17	sp|P00387|NB5R3_HUMAN NADH-cytochrome b5 reductase 3 OS=Homo sapiens OX=9606 GN=CYB5R3 PE=1 SV=3	NADH-cytochrome b5 reductase 3;NADH-cytochrome b5 reductase 3 membrane-bound form;NADH-cytochrome b5 reductase 3 soluble form	CYB5R3	3.49346	5.26792	+						17	65.4	228.53	7149400	6895400	254040000	288090000
P00390	18	18	18	sp|P00390|GSHR_HUMAN Glutathione reductase, mitochondrial OS=Homo sapiens OX=9606 GN=GSR PE=1 SV=2	Glutathione reductase, mitochondrial	GSR	3.26861	4.41429	+						18	49.2	323.31	14807000	13202000	310880000	285880000
P00395	2	2	2	sp|P00395|COX1_HUMAN Cytochrome c oxidase subunit 1 OS=Homo sapiens OX=9606 GN=MT-CO1 PE=1 SV=1	Cytochrome c oxidase subunit 1	MT-CO1	2.52311	7.7234	+						2	7.6	22.163	0	0	125700000	135620000
P00403	6	6	6	sp|P00403|COX2_HUMAN Cytochrome c oxidase subunit 2 OS=Homo sapiens OX=9606 GN=MT-CO2 PE=1 SV=1	Cytochrome c oxidase subunit 2	MT-CO2	2.74065	5.17134	+						6	27.8	36.24	3611700	2664800	109880000	113740000
P00441	4	4	4	sp|P00441|SODC_HUMAN Superoxide dismutase [Cu-Zn] OS=Homo sapiens OX=9606 GN=SOD1 PE=1 SV=2	Superoxide dismutase [Cu-Zn]	SOD1	3.39945	4.8718		+					4	39	33.596	2346100	2560700	75543000	68175000
P00491	10	10	10	sp|P00491|PNPH_HUMAN Purine nucleoside phosphorylase OS=Homo sapiens OX=9606 GN=PNP PE=1 SV=2	Purine nucleoside phosphorylase	PNP	3.92425	4.78084	+						10	43.9	188.82	5423200	5135000	148550000	141670000
P00492	12	12	11	sp|P00492|HPRT_HUMAN Hypoxanthine-guanine phosphoribosyltransferase OS=Homo sapiens OX=9606 GN=HPRT1 PE=1 SV=2	Hypoxanthine-guanine phosphoribosyltransferase	HPRT1	3.34318	4.11888	+						12	70.2	136.47	17388000	19017000	329220000	303190000
P00505	19	19	19	sp|P00505|AATM_HUMAN Aspartate aminotransferase, mitochondrial OS=Homo sapiens OX=9606 GN=GOT2 PE=1 SV=3	Aspartate aminotransferase, mitochondrial	GOT2	3.97695	4.73795	+						19	53.3	130.84	13860000	14388000	387560000	366400000
P00558;P07205	37;6	37;6	37;6	sp|P00558|PGK1_HUMAN Phosphoglycerate kinase 1 OS=Homo sapiens OX=9606 GN=PGK1 PE=1 SV=3	Phosphoglycerate kinase 1	PGK1	3.29216	4.96052	+						37	86.3	323.31	70067000	64948000	1962700000	2247800000
P00568	4	4	4	sp|P00568|KAD1_HUMAN Adenylate kinase isoenzyme 1 OS=Homo sapiens OX=9606 GN=AK1 PE=1 SV=3	Adenylate kinase isoenzyme 1	AK1	2.47349	4.46817	+						4	24.2	10.249	1689900	1280000	36502000	29031000
P00750	14	14	14	sp|P00750|TPA_HUMAN Tissue-type plasminogen activator OS=Homo sapiens OX=9606 GN=PLAT PE=1 SV=1	Tissue-type plasminogen activator;Tissue-type plasminogen activator chain A;Tissue-type plasminogen activator chain B	PLAT	3.36666	3.24483			+				14	34.3	157.57	8910500	9159800	81909000	89544000
P00918	12	12	12	sp|P00918|CAH2_HUMAN Carbonic anhydrase 2 OS=Homo sapiens OX=9606 GN=CA2 PE=1 SV=2	Carbonic anhydrase 2	CA2	2.39943	4.24739				+			12	66.5	127.42	11059000	7848800	164450000	190400000
P00966	11	11	11	sp|P00966|ASSY_HUMAN Argininosuccinate synthase OS=Homo sapiens OX=9606 GN=ASS1 PE=1 SV=2	Argininosuccinate synthase	ASS1	3.2269	3.83066				+			11	32.3	52.929	3096700	3382100	43916000	48278000
P01111	14	5	4	sp|P01111|RASN_HUMAN GTPase NRas OS=Homo sapiens OX=9606 GN=NRAS PE=1 SV=1	GTPase NRas	NRAS	2.97487	10.4843		+					14	76.2	92.355	0	0	823110000	997830000
P01112	16	16	5	sp|P01112|RASH_HUMAN GTPase HRas OS=Homo sapiens OX=9606 GN=HRAS PE=1 SV=1	GTPase HRas;GTPase HRas, N-terminally processed	HRAS	3.66452	9.8473		+					16	84.7	296.16	1980000	2210900	1772100000	2096100000
P01116	13	5	5	sp|P01116|RASK_HUMAN GTPase KRas OS=Homo sapiens OX=9606 GN=KRAS PE=1 SV=1	GTPase KRas;GTPase KRas, N-terminally processed	KRAS	2.10639	9.05536	+						13	74.1	15.866	0	0	201070000	293620000
P01130	16	16	16	sp|P01130|LDLR_HUMAN Low-density lipoprotein receptor OS=Homo sapiens OX=9606 GN=LDLR PE=1 SV=1	Low-density lipoprotein receptor	LDLR	2.59198	4.16722	+						16	21.4	69.285	3305100	3637300	71535000	54245000
P01889;P13747	24;2	24;2	18;0	sp|P01889|HLAB_HUMAN HLA class I histocompatibility antigen, B alpha chain OS=Homo sapiens OX=9606 GN=HLA-B PE=1 SV=3	HLA class I histocompatibility antigen, B-7 alpha chain	HLA-B	4.74075	6.74068		+					24	53.9	316.7	8241600	8528800	905750000	887530000
P02545	42	41	41	sp|P02545|LMNA_HUMAN Prelamin-A/C OS=Homo sapiens OX=9606 GN=LMNA PE=1 SV=1	Prelamin-A/C;Lamin-A/C	LMNA	3.36245	3.75408	+						42	57.5	211.12	12230000	11112000	153350000	161330000
P02585	5	4	4	sp|P02585|TNNC2_HUMAN Troponin C, skeletal muscle OS=Homo sapiens OX=9606 GN=TNNC2 PE=1 SV=2	Troponin C, skeletal muscle	TNNC2	1.74227	4.07914						+	5	33.1	13.449	6664900	4296200	65869000	124190000
P02786;Q9UP52	49;1	49;1	49;1	sp|P02786|TFR1_HUMAN Transferrin receptor protein 1 OS=Homo sapiens OX=9606 GN=TFRC PE=1 SV=2	Transferrin receptor protein 1;Transferrin receptor protein 1, serum form	TFRC	4.31471	8.49395		+					49	60.5	323.31	7039900	7138500	2661100000	2454600000
P02788	18	15	15	sp|P02788|TRFL_HUMAN Lactotransferrin OS=Homo sapiens OX=9606 GN=LTF PE=1 SV=6	Lactotransferrin;Lactoferricin-H;Kaliocin-1;Lactoferroxin-A;Lactoferroxin-B;Lactoferroxin-C	LTF	0.94507	4.307					+		18	32	81.398	0	0	33593000	3714100
P03905	3	3	3	sp|P03905|NU4M_HUMAN NADH-ubiquinone oxidoreductase chain 4 OS=Homo sapiens OX=9606 GN=MT-ND4 PE=1 SV=1	NADH-ubiquinone oxidoreductase chain 4	MT-ND4	2.16231	5.91436	+						3	8.1	7.8535	0	0	36562000	25171000
P04040	16	16	16	sp|P04040|CATA_HUMAN Catalase OS=Homo sapiens OX=9606 GN=CAT PE=1 SV=3	Catalase	CAT	3.6715	5.12675	+						16	39.5	120.19	2082000	2160100	77776000	70586000
P04075;P05062	37;1	37;1	33;0	sp|P04075|ALDOA_HUMAN Fructose-bisphosphate aldolase A OS=Homo sapiens OX=9606 GN=ALDOA PE=1 SV=2	Fructose-bisphosphate aldolase A	ALDOA	4.52733	4.28572	+						37	86	323.31	201530000	195110000	3867100000	3868100000
P04181	26	26	26	sp|P04181|OAT_HUMAN Ornithine aminotransferase, mitochondrial OS=Homo sapiens OX=9606 GN=OAT PE=1 SV=1	Ornithine aminotransferase, mitochondrial;Ornithine aminotransferase, hepatic form;Ornithine aminotransferase, renal form	OAT	4.35527	5.25855	+						26	69.5	254.08	14205000	14597000	540300000	562380000
P04183	6	6	6	sp|P04183|KITH_HUMAN Thymidine kinase, cytosolic OS=Homo sapiens OX=9606 GN=TK1 PE=1 SV=2	Thymidine kinase, cytosolic	TK1	2.86635	4.40983			+				6	20.5	22.8	3309500	2715800	67292000	60350000
P04350	27	5	3	sp|P04350|TBB4A_HUMAN Tubulin beta-4A chain OS=Homo sapiens OX=9606 GN=TUBB4A PE=1 SV=2	Tubulin beta-4A chain	TUBB4A	4.25062	4.80394	+						27	68.5	151.46	6414000	6433100	175020000	183960000
P04406;O14556	43;1	43;1	43;1	sp|P04406|G3P_HUMAN Glyceraldehyde-3-phosphate dehydrogenase OS=Homo sapiens OX=9606 GN=GAPDH PE=1 SV=3	Glyceraldehyde-3-phosphate dehydrogenase	GAPDH	3.20756	3.63192		+					43	97.9	323.31	837350000	921460000	11340000000	10457000000
P04439	7	5	5	sp|P04439|HLAA_HUMAN HLA class I histocompatibility antigen, A alpha chain OS=Homo sapiens OX=9606 GN=HLA-A PE=1 SV=2	HLA class I histocompatibility antigen, A-3 alpha chain	HLA-A	3.07996	3.31923	+						7	22.5	20.244	15147000	15329000	162490000	142360000
P04626;Q16584;Q02779;P80192	8;1;1;1	7;1;1;1	5;0;0;0	sp|P04626|ERBB2_HUMAN Receptor tyrosine-protein kinase erbB-2 OS=Homo sapiens OX=9606 GN=ERBB2 PE=1 SV=1	Receptor tyrosine-protein kinase erbB-2	ERBB2	2.83448	4.4059		+					8	7.3	29.236	2045400	2560000	46931000	50139000
P04637	23	23	23	sp|P04637|P53_HUMAN Cellular tumor antigen p53 OS=Homo sapiens OX=9606 GN=TP53 PE=1 SV=4	Cellular tumor antigen p53	TP53	3.23786	4.3303					+		23	55	140.53	12065000	13611000	247740000	268240000
P04818	14	14	14	sp|P04818|TYSY_HUMAN Thymidylate synthase OS=Homo sapiens OX=9606 GN=TYMS PE=1 SV=3	Thymidylate synthase	TYMS	2.55703	4.70748	+						14	49.2	116.24	3381900	2691200	69293000	89661000
P04843	30	30	30	sp|P04843|RPN1_HUMAN Dolichyl-diphosphooligosaccharide--protein glycosyltransferase subunit 1 OS=Homo sapiens OX=9606 GN=RPN1 PE=1 SV=1	Dolichyl-diphosphooligosaccharide--protein glycosyltransferase subunit 1	RPN1	3.93594	4.65155	+						30	54.9	181.17	7578500	7934600	189890000	200040000
P04844	15	15	15	sp|P04844|RPN2_HUMAN Dolichyl-diphosphooligosaccharide--protein glycosyltransferase subunit 2 OS=Homo sapiens OX=9606 GN=RPN2 PE=1 SV=3	Dolichyl-diphosphooligosaccharide--protein glycosyltransferase subunit 2	RPN2	4.96745	4.26029	+						15	35.8	267.43	6847900	6821800	129740000	132230000
P04899	27	19	16	sp|P04899|GNAI2_HUMAN Guanine nucleotide-binding protein G(i) subunit alpha-2 OS=Homo sapiens OX=9606 GN=GNAI2 PE=1 SV=3	Guanine nucleotide-binding protein G(i) subunit alpha-2	GNAI2	3.82921	8.54442		+					27	72.4	323.31	5089400	4406900	1761200000	1775200000
P05023;P13637;P50993;Q13733;P20648;P54707	46;15;14;7;3;3	46;15;14;7;3;3	46;15;14;7;3;3	sp|P05023|AT1A1_HUMAN Sodium/potassium-transporting ATPase subunit alpha-1 OS=Homo sapiens OX=9606 GN=ATP1A1 PE=1 SV=1	Sodium/potassium-transporting ATPase subunit alpha-1	ATP1A1	4.13743	4.49781	+						46	45.4	323.31	12539000	12597000	276520000	291580000
P05026	12	12	12	sp|P05026|AT1B1_HUMAN Sodium/potassium-transporting ATPase subunit beta-1 OS=Homo sapiens OX=9606 GN=ATP1B1 PE=1 SV=1	Sodium/potassium-transporting ATPase subunit beta-1	ATP1B1	2.93235	3.60445	+						12	44.9	65.915	11781000	12651000	137390000	160490000
P05091	24	22	22	sp|P05091|ALDH2_HUMAN Aldehyde dehydrogenase, mitochondrial OS=Homo sapiens OX=9606 GN=ALDH2 PE=1 SV=2	Aldehyde dehydrogenase, mitochondrial	ALDH2	3.68456	5.20412	+						24	54.2	236.27	7204700	6513100	249500000	255580000
P05109	12	12	12	sp|P05109|S10A8_HUMAN Protein S100-A8 OS=Homo sapiens OX=9606 GN=S100A8 PE=1 SV=1	Protein S100-A8;Protein S100-A8, N-terminally processed	S100A8	0.628195	6.12127	+						12	60.2	87.823	3946100	3359800	3174600000	20238000
P05141;Q9H0C2	20;3	20;3	10;0	sp|P05141|ADT2_HUMAN ADP/ATP translocase 2 OS=Homo sapiens OX=9606 GN=SLC25A5 PE=1 SV=7	ADP/ATP translocase 2;ADP/ATP translocase 2, N-terminally processed	SLC25A5	2.56485	4.51808	+						20	43.3	63.808	51746000	37323000	995420000	1018600000
P05165	13	13	13	sp|P05165|PCCA_HUMAN Propionyl-CoA carboxylase alpha chain, mitochondrial OS=Homo sapiens OX=9606 GN=PCCA PE=1 SV=4	Propionyl-CoA carboxylase alpha chain, mitochondrial	PCCA	2.55587	6.71568	+						13	20.9	26.471	0	0	58679000	52423000
P05166	17	17	17	sp|P05166|PCCB_HUMAN Propionyl-CoA carboxylase beta chain, mitochondrial OS=Homo sapiens OX=9606 GN=PCCB PE=1 SV=3	Propionyl-CoA carboxylase beta chain, mitochondrial	PCCB	3.61271	5.53372	+						17	39.5	152.37	1443300	1317300	61446000	66402000
P05198	30	30	30	sp|P05198|IF2A_HUMAN Eukaryotic translation initiation factor 2 subunit 1 OS=Homo sapiens OX=9606 GN=EIF2S1 PE=1 SV=3	Eukaryotic translation initiation factor 2 subunit 1	EIF2S1	3.09218	4.45707	+						30	75.6	323.31	25438000	26360000	521840000	619890000
P05388;Q8NHW5	9;7	9;7	9;7	sp|P05388|RLA0_HUMAN 60S acidic ribosomal protein P0 OS=Homo sapiens OX=9606 GN=RPLP0 PE=1 SV=1;sp|Q8NHW5|RLA0L_HUMAN 60S acidic ribosomal protein P0-like OS=Homo sapiens OX=9606 GN=RPLP0P6 PE=5 SV=1	60S acidic ribosomal protein P0;60S acidic ribosomal protein P0-like	RPLP0;RPLP0P6	2.95049	4.45941	+						9	44.8	133.35	39257000	32116000	761510000	801300000
P05455	24	24	24	sp|P05455|LA_HUMAN Lupus La protein OS=Homo sapiens OX=9606 GN=SSB PE=1 SV=2	Lupus La protein	SSB	2.92459	3.86848	+						24	49.8	124.71	6116600	5247400	87157000	78561000
P05556	31	31	31	sp|P05556|ITB1_HUMAN Integrin beta-1 OS=Homo sapiens OX=9606 GN=ITGB1 PE=1 SV=2	Integrin beta-1	ITGB1	3.77083	3.57442	+						31	32.6	142.98	34471000	33382000	415570000	392950000
P06132	8	8	8	sp|P06132|DCUP_HUMAN Uroporphyrinogen decarboxylase OS=Homo sapiens OX=9606 GN=UROD PE=1 SV=2	Uroporphyrinogen decarboxylase	UROD	3.15709	4.26228					+		8	34.1	105.27	2302200	2648400	45785000	49040000
P06213	13	11	11	sp|P06213|INSR_HUMAN Insulin receptor OS=Homo sapiens OX=9606 GN=INSR PE=1 SV=4	Insulin receptor;Insulin receptor subunit alpha;Insulin receptor subunit beta	INSR	3.5179	3.18846	+						13	10.1	53.826	3812800	3535300	33720000	33222000
P06241;P06239	32;1	31;1	24;0	sp|P06241|FYN_HUMAN Tyrosine-protein kinase Fyn OS=Homo sapiens OX=9606 GN=FYN PE=1 SV=3	Tyrosine-protein kinase Fyn	FYN	4.40321	8.15223		+					32	51	275.85	5122000	4964100	1481000000	1389500000
P06280	20	20	20	sp|P06280|AGAL_HUMAN Alpha-galactosidase A OS=Homo sapiens OX=9606 GN=GLA PE=1 SV=1	Alpha-galactosidase A	GLA	3.14333	3.77999						+	20	53.6	304.8	61214000	70361000	892930000	910220000
P06493;Q00526	9;2	8;1	7;0	sp|P06493|CDK1_HUMAN Cyclin-dependent kinase 1 OS=Homo sapiens OX=9606 GN=CDK1 PE=1 SV=3	Cyclin-dependent kinase 1	CDK1	2.26814	4.74617	+						9	35	26.691	3432100	2356400	65475000	88964000
P06702	10	10	10	sp|P06702|S10A9_HUMAN Protein S100-A9 OS=Homo sapiens OX=9606 GN=S100A9 PE=1 SV=1	Protein S100-A9	S100A9	0.789312	7.94477	+						10	87.7	158.45	0	0	2266200000	15832000
P06730;A6NMX2	8;1	8;1	8;1	sp|P06730|IF4E_HUMAN Eukaryotic translation initiation factor 4E OS=Homo sapiens OX=9606 GN=EIF4E PE=1 SV=2	Eukaryotic translation initiation factor 4E	EIF4E	3.58209	4.53954	+						8	42.4	20.397	4031500	4064900	89486000	99046000
P06733	41	41	37	sp|P06733|ENOA_HUMAN Alpha-enolase OS=Homo sapiens OX=9606 GN=ENO1 PE=1 SV=2	Alpha-enolase	ENO1	3.10764	4.24031	+						41	80	323.31	205370000	174910000	3519900000	3645400000
P06737	25	25	22	sp|P06737|PYGL_HUMAN Glycogen phosphorylase, liver form OS=Homo sapiens OX=9606 GN=PYGL PE=1 SV=4	Glycogen phosphorylase, liver form	PYGL	4.41628	4.38241	+						25	29.4	118.25	6188100	5995200	125750000	128330000
P06744;CON__Q3ZBD7;Q8N196	25;5;1	25;5;1	25;5;1	sp|P06744|G6PI_HUMAN Glucose-6-phosphate isomerase OS=Homo sapiens OX=9606 GN=GPI PE=1 SV=4	Glucose-6-phosphate isomerase	GPI	2.89825	4.65316	+						25	54.3	323.31	8586000	6885100	199640000	187470000
P06748	21	21	21	sp|P06748|NPM_HUMAN Nucleophosmin OS=Homo sapiens OX=9606 GN=NPM1 PE=1 SV=2	Nucleophosmin	NPM1	3.52611	4.18251	+						21	63.9	323.31	77583000	70267000	1350300000	1331100000
P06865	8	8	8	sp|P06865|HEXA_HUMAN Beta-hexosaminidase subunit alpha OS=Homo sapiens OX=9606 GN=HEXA PE=1 SV=2	Beta-hexosaminidase subunit alpha	HEXA	2.28254	3.7781	+						8	15.7	19.034	2367900	2595100	40890000	28284000
P07099	10	10	10	sp|P07099|HYEP_HUMAN Epoxide hydrolase 1 OS=Homo sapiens OX=9606 GN=EPHX1 PE=1 SV=1	Epoxide hydrolase 1	EPHX1	2.75634	4.42498	+						10	21.8	27.408	3799500	3347800	85684000	68500000
P07195	26	24	24	sp|P07195|LDHB_HUMAN L-lactate dehydrogenase B chain OS=Homo sapiens OX=9606 GN=LDHB PE=1 SV=2	L-lactate dehydrogenase B chain	LDHB	3.05792	4.56647	+						26	63.2	323.31	119000000	99913000	2497900000	2672300000
P07196	29	26	26	sp|P07196|NFL_HUMAN Neurofilament light polypeptide OS=Homo sapiens OX=9606 GN=NEFL PE=1 SV=3	Neurofilament light polypeptide	NEFL	2.2205	2.12826	+						29	53.4	202.99	15803000	12563000	62063000	61142000
P07197	78	78	73	sp|P07197|NFM_HUMAN Neurofilament medium polypeptide OS=Homo sapiens OX=9606 GN=NEFM PE=1 SV=3	Neurofilament medium polypeptide	NEFM	3.47188	3.77582	+						78	73.4	323.31	36823000	34432000	471220000	504810000
P07203	6	6	6	sp|P07203|GPX1_HUMAN Glutathione peroxidase 1 OS=Homo sapiens OX=9606 GN=GPX1 PE=1 SV=4	Glutathione peroxidase 1	GPX1	2.05865	5.49182	+						6	44.8	45.18	0	0	24115000	28961000
P07237	24	24	24	sp|P07237|PDIA1_HUMAN Protein disulfide-isomerase OS=Homo sapiens OX=9606 GN=P4HB PE=1 SV=3	Protein disulfide-isomerase	P4HB	2.48944	4.59998	+						24	47.6	156.22	4204600	3011600	80259000	92788000
P07339	22	22	22	sp|P07339|CATD_HUMAN Cathepsin D OS=Homo sapiens OX=9606 GN=CTSD PE=1 SV=1	Cathepsin D;Cathepsin D light chain;Cathepsin D heavy chain	CTSD	1.80335	3.15807	+						22	54.4	323.31	63847000	70413000	786740000	455310000
P07355;A6NMY6	20;13	20;13	20;13	sp|P07355|ANXA2_HUMAN Annexin A2 OS=Homo sapiens OX=9606 GN=ANXA2 PE=1 SV=2;sp|A6NMY6|AXA2L_HUMAN Putative annexin A2-like protein OS=Homo sapiens OX=9606 GN=ANXA2P2 PE=5 SV=2	Annexin A2;Putative annexin A2-like protein	ANXA2;ANXA2P2	1.46561	4.02236	+						20	56.9	142.54	6150600	5663500	162600000	56570000
P07384	10	10	10	sp|P07384|CAN1_HUMAN Calpain-1 catalytic subunit OS=Homo sapiens OX=9606 GN=CAPN1 PE=1 SV=1	Calpain-1 catalytic subunit	CAPN1	2.80214	4.1421	+						10	12.9	35.094	3902400	3437300	71102000	58811000
P07437;A6NNZ2;CON__ENSEMBL:ENSBTAP00000025008;Q9H4B7	30;10;4;4	4;0;0;0	4;0;0;0	sp|P07437|TBB5_HUMAN Tubulin beta chain OS=Homo sapiens OX=9606 GN=TUBB PE=1 SV=2	Tubulin beta chain	TUBB	3.05594	3.73834	+						30	70.3	62.373	132950000	130360000	1628000000	1896200000
P07686	13	13	13	sp|P07686|HEXB_HUMAN Beta-hexosaminidase subunit beta OS=Homo sapiens OX=9606 GN=HEXB PE=1 SV=4	Beta-hexosaminidase subunit beta;Beta-hexosaminidase subunit beta chain B;Beta-hexosaminidase subunit beta chain A	HEXB	3.77955	5.5848	+						13	29.1	81.599	8227500	9009700	421860000	404760000
P07737;CON__P02584	17;5	17;5	17;5	sp|P07737|PROF1_HUMAN Profilin-1 OS=Homo sapiens OX=9606 GN=PFN1 PE=1 SV=2	Profilin-1	PFN1	3.4495	4.59628	+						17	97.1	323.31	51519000	46821000	1145600000	1232000000
P07741	10	10	10	sp|P07741|APT_HUMAN Adenine phosphoribosyltransferase OS=Homo sapiens OX=9606 GN=APRT PE=1 SV=2	Adenine phosphoribosyltransferase	APRT	2.43581	4.9049	+						10	63.3	134.61	17552000	11917000	403340000	465440000
P07814	97	97	96	sp|P07814|SYEP_HUMAN Bifunctional glutamate/proline--tRNA ligase OS=Homo sapiens OX=9606 GN=EPRS1 PE=1 SV=5	Bifunctional glutamate/proline--tRNA ligase;Glutamate--tRNA ligase;Proline--tRNA ligase	EPRS	3.60708	4.40374	+						97	64.4	323.31	22757000	24901000	512330000	495560000
P07858	9	9	9	sp|P07858|CATB_HUMAN Cathepsin B OS=Homo sapiens OX=9606 GN=CTSB PE=1 SV=3	Cathepsin B;Cathepsin B light chain;Cathepsin B heavy chain	CTSB	1.50175	5.22416	+						9	31.6	47.897	2264600	2529700	172400000	46428000
P07900;Q58FG0;Q14568	54;9;8	54;9;8	34;5;2	sp|P07900|HS90A_HUMAN Heat shock protein HSP 90-alpha OS=Homo sapiens OX=9606 GN=HSP90AA1 PE=1 SV=5	Heat shock protein HSP 90-alpha	HSP90AA1	4.2196	3.86144		+					54	62.3	323.31	90319000	86646000	1287200000	1284400000
P07910;P0DMR1;O60812;B7ZW38;B2RXH8	19;9;9;9;9	19;9;9;9;9	19;9;9;9;9	sp|P07910|HNRPC_HUMAN Heterogeneous nuclear ribonucleoproteins C1/C2 OS=Homo sapiens OX=9606 GN=HNRNPC PE=1 SV=4	Heterogeneous nuclear ribonucleoproteins C1/C2	HNRNPC	2.96164	4.3285	+						19	44.1	154.72	25363000	20901000	452470000	472930000
P07942	30	30	30	sp|P07942|LAMB1_HUMAN Laminin subunit beta-1 OS=Homo sapiens OX=9606 GN=LAMB1 PE=1 SV=2	Laminin subunit beta-1	LAMB1	4.36765	6.38469	+						30	20.5	320.17	7353600	7044100	613180000	589800000
P07947	29	20	17	sp|P07947|YES_HUMAN Tyrosine-protein kinase Yes OS=Homo sapiens OX=9606 GN=YES1 PE=1 SV=3	Tyrosine-protein kinase Yes	YES1	4.19931	8.75062		+					29	59.5	323.31	2033900	1872600	861760000	819950000
P07948	36	36	33	sp|P07948|LYN_HUMAN Tyrosine-protein kinase Lyn OS=Homo sapiens OX=9606 GN=LYN PE=1 SV=3	Tyrosine-protein kinase Lyn	LYN	4.56671	9.71567		+					36	68.2	323.31	3080800	2893600	2550300000	2471300000
P07954	11	11	11	sp|P07954|FUMH_HUMAN Fumarate hydratase, mitochondrial OS=Homo sapiens OX=9606 GN=FH PE=1 SV=3	Fumarate hydratase, mitochondrial	FH	2.89726	4.12689	+						11	31.6	76.317	6481100	5305300	100500000	104430000
P08069;P14616	19;1	19;1	17;0	sp|P08069|IGF1R_HUMAN Insulin-like growth factor 1 receptor OS=Homo sapiens OX=9606 GN=IGF1R PE=1 SV=1	Insulin-like growth factor 1 receptor;Insulin-like growth factor 1 receptor alpha chain;Insulin-like growth factor 1 receptor beta chain	IGF1R	2.79419	3.64381	+						19	16.2	62.998	3790500	4179000	54370000	45520000
P08133	37	37	37	sp|P08133|ANXA6_HUMAN Annexin A6 OS=Homo sapiens OX=9606 GN=ANXA6 PE=1 SV=3	Annexin A6	ANXA6	3.64135	4.5007	+						37	60.2	278.32	10380000	10203000	244030000	222420000
P08174	9	9	9	sp|P08174|DAF_HUMAN Complement decay-accelerating factor OS=Homo sapiens OX=9606 GN=CD55 PE=1 SV=4	Complement decay-accelerating factor	CD55	3.23126	2.88185	+						9	24.1	18.28	3984700	3621300	27786000	28215000
P08195	20	20	20	sp|P08195|4F2_HUMAN 4F2 cell-surface antigen heavy chain OS=Homo sapiens OX=9606 GN=SLC3A2 PE=1 SV=3	4F2 cell-surface antigen heavy chain	SLC3A2	5.07118	4.00116	+						20	35.7	211.58	10899000	11074000	175680000	176160000
P08236	6	6	6	sp|P08236|BGLR_HUMAN Beta-glucuronidase OS=Homo sapiens OX=9606 GN=GUSB PE=1 SV=2	Beta-glucuronidase	GUSB	3.92482	3.56635	+						6	12.9	41.96	4106800	4308400	49218000	50449000
P08237	20	18	17	sp|P08237|PFKAM_HUMAN ATP-dependent 6-phosphofructokinase, muscle type OS=Homo sapiens OX=9606 GN=PFKM PE=1 SV=2	ATP-dependent 6-phosphofructokinase, muscle type	PFKM	2.77521	4.02116	+						20	31	186.74	6195200	7476500	117930000	103540000
P08238;Q58FF7;Q58FF6;Q58FG1	54;22;6;1	34;10;0;0	30;10;0;0	sp|P08238|HS90B_HUMAN Heat shock protein HSP 90-beta OS=Homo sapiens OX=9606 GN=HSP90AB1 PE=1 SV=4	Heat shock protein HSP 90-beta	HSP90AB1	3.11914	4.38338	+						54	65.5	323.31	37351000	31587000	717610000	716110000
P08240	11	11	11	sp|P08240|SRPRA_HUMAN Signal recognition particle receptor subunit alpha OS=Homo sapiens OX=9606 GN=SRPRA PE=1 SV=2	Signal recognition particle receptor subunit alpha	SRPR	2.54772	4.29905	+						11	21.8	37.44	1654700	1495500	36003000	26635000
P08243	50	50	50	sp|P08243|ASNS_HUMAN Asparagine synthetase [glutamine-hydrolyzing] OS=Homo sapiens OX=9606 GN=ASNS PE=1 SV=4	Asparagine synthetase [glutamine-hydrolyzing]	ASNS	3.72916	6.88828	+						50	76.5	323.31	28985000	32651000	3742600000	3548600000
P08397	22	22	22	sp|P08397|HEM3_HUMAN Porphobilinogen deaminase OS=Homo sapiens OX=9606 GN=HMBS PE=1 SV=2	Porphobilinogen deaminase	HMBS	3.03005	4.35284				+			22	64.8	294.35	20677000	24514000	476670000	443970000
P08559;P29803	26;4	26;4	26;4	sp|P08559|ODPA_HUMAN Pyruvate dehydrogenase E1 component subunit alpha, somatic form, mitochondrial OS=Homo sapiens OX=9606 GN=PDHA1 PE=1 SV=3	Pyruvate dehydrogenase E1 component subunit alpha, somatic form, mitochondrial	PDHA1	4.90601	4.15365	+						26	53.8	301.47	14451000	14283000	253590000	257830000
P08574	11	11	11	sp|P08574|CY1_HUMAN Cytochrome c1, heme protein, mitochondrial OS=Homo sapiens OX=9606 GN=CYC1 PE=1 SV=3	Cytochrome c1, heme protein, mitochondrial	CYC1	3.06282	4.23324	+						11	52.3	168.06	4926600	4149200	85830000	84244000
P08582	33	33	33	sp|P08582|TRFM_HUMAN Melanotransferrin OS=Homo sapiens OX=9606 GN=MELTF PE=1 SV=2	Melanotransferrin	MFI2	3.37798	2.78414				+			33	56.1	252.24	11124000	10777000	72740000	78200000
P08648	18	18	18	sp|P08648|ITA5_HUMAN Integrin alpha-5 OS=Homo sapiens OX=9606 GN=ITGA5 PE=1 SV=2	Integrin alpha-5;Integrin alpha-5 heavy chain;Integrin alpha-5 light chain	ITGA5	3.85293	3.31657	+						18	23.2	208.76	6213100	6555000	63269000	63895000
P08670;P17661;P41219	62;5;4	60;3;4	56;2;3	sp|P08670|VIME_HUMAN Vimentin OS=Homo sapiens OX=9606 GN=VIM PE=1 SV=4	Vimentin	VIM	4.117	5.48131	+						62	88.2	323.31	29713000	28401000	1266500000	1329700000
P08708	6	6	6	sp|P08708|RS17_HUMAN 40S ribosomal protein S17 OS=Homo sapiens OX=9606 GN=RPS17 PE=1 SV=2	40S ribosomal protein S17	RPS17	2.74334	4.82364	+						6	51.9	166.28	2990600	3751300	87030000	103370000
P08754;P11488;P19087;A8MTJ3	28;3;3;3	28;3;3;3	18;0;0;0	sp|P08754|GNAI3_HUMAN Guanine nucleotide-binding protein G(i) subunit alpha-3 OS=Homo sapiens OX=9606 GN=GNAI3 PE=1 SV=3	Guanine nucleotide-binding protein G(k) subunit alpha	GNAI3	4.68751	8.06558		+					28	72.9	323.31	29300000	30082000	7783400000	8127700000
P08758	6	6	6	sp|P08758|ANXA5_HUMAN Annexin A5 OS=Homo sapiens OX=9606 GN=ANXA5 PE=1 SV=2	Annexin A5	ANXA5	1.93453	3.99306	+						6	19.7	68.522	1570300	942610	22729000	16512000
P08865	9	9	9	sp|P08865|RSSA_HUMAN 40S ribosomal protein SA OS=Homo sapiens OX=9606 GN=RPSA PE=1 SV=4	40S ribosomal protein SA	RPSA	1.68405	4.12252	+						9	40.7	47.369	5150800	2234900	59755000	58447000
P08962	2	2	2	sp|P08962|CD63_HUMAN CD63 antigen OS=Homo sapiens OX=9606 GN=CD63 PE=1 SV=2	CD63 antigen	CD63	3.12341	6.69936		+					2	7.6	26.57	11531000	13391000	1431800000	1164700000
P09001	9	9	9	sp|P09001|RM03_HUMAN 39S ribosomal protein L3, mitochondrial OS=Homo sapiens OX=9606 GN=MRPL3 PE=1 SV=1	39S ribosomal protein L3, mitochondrial	MRPL3	3.17264	6.07157	+						9	36.2	67.716	1947000	2099800	150650000	122750000
P09110	18	18	18	sp|P09110|THIK_HUMAN 3-ketoacyl-CoA thiolase, peroxisomal OS=Homo sapiens OX=9606 GN=ACAA1 PE=1 SV=2	3-ketoacyl-CoA thiolase, peroxisomal	ACAA1	4.00434	7.81428	+						18	55.9	323.31	1569400	1534000	331310000	368120000
P09132	7	7	7	sp|P09132|SRP19_HUMAN Signal recognition particle 19 kDa protein OS=Homo sapiens OX=9606 GN=SRP19 PE=1 SV=3	Signal recognition particle 19 kDa protein	SRP19	3.54856	5.07263	+						7	43.8	160.17	1566000	1406100	48731000	51172000
P09211	15	15	15	sp|P09211|GSTP1_HUMAN Glutathione S-transferase P OS=Homo sapiens OX=9606 GN=GSTP1 PE=1 SV=2	Glutathione S-transferase P	GSTP1	3.86585	5.09913	+						15	63.3	323.31	17440000	16516000	563970000	600040000
P09429;B2RPK0	10;4	10;4	9;4	sp|P09429|HMGB1_HUMAN High mobility group protein B1 OS=Homo sapiens OX=9606 GN=HMGB1 PE=1 SV=3	High mobility group protein B1	HMGB1	1.77821	3.69406	+						10	39.1	39.144	10367000	9038800	90284000	173860000
P09471	12	10	10	sp|P09471|GNAO_HUMAN Guanine nucleotide-binding protein G(o) subunit alpha OS=Homo sapiens OX=9606 GN=GNAO1 PE=1 SV=4	Guanine nucleotide-binding protein G(o) subunit alpha	GNAO1	3.59346	8.95897		+					12	41.5	137.5	0	0	316880000	320700000
P09525	6	6	6	sp|P09525|ANXA4_HUMAN Annexin A4 OS=Homo sapiens OX=9606 GN=ANXA4 PE=1 SV=4	Annexin A4	ANXA4	2.19367	4.61306	+						6	27.6	36.188	652310	1028800	22584000	17796000
P09543	17	17	17	sp|P09543|CN37_HUMAN 2,3-cyclic-nucleotide 3-phosphodiesterase OS=Homo sapiens OX=9606 GN=CNP PE=1 SV=2	2,3-cyclic-nucleotide 3-phosphodiesterase	CNP	3.40482	4.04859	+						17	36.6	123.23	2228100	2089500	34117000	37368000
P09622	22	22	22	sp|P09622|DLDH_HUMAN Dihydrolipoyl dehydrogenase, mitochondrial OS=Homo sapiens OX=9606 GN=DLD PE=1 SV=2	Dihydrolipoyl dehydrogenase, mitochondrial	DLD	4.30703	4.07862	+						22	48.7	200.84	12268000	12648000	213160000	207810000
P09651	26	25	4	sp|P09651|ROA1_HUMAN Heterogeneous nuclear ribonucleoprotein A1 OS=Homo sapiens OX=9606 GN=HNRNPA1 PE=1 SV=5	Heterogeneous nuclear ribonucleoprotein A1;Heterogeneous nuclear ribonucleoprotein A1, N-terminally processed	HNRNPA1	3.1034	4.13853	+						26	57.8	323.31	35669000	38787000	611530000	701780000
P09661	7	7	7	sp|P09661|RU2A_HUMAN U2 small nuclear ribonucleoprotein A OS=Homo sapiens OX=9606 GN=SNRPA1 PE=1 SV=2	U2 small nuclear ribonucleoprotein A	SNRPA1	3.65598	4.88314	+						7	28.2	37.624	2238700	2449900	67584000	70671000
P09668	5	5	5	sp|P09668|CATH_HUMAN Pro-cathepsin H OS=Homo sapiens OX=9606 GN=CTSH PE=1 SV=4	Pro-cathepsin H;Cathepsin H mini chain;Cathepsin H;Cathepsin H heavy chain;Cathepsin H light chain	CTSH	2.2124	5.03464	+						5	17.9	20.878	1966800	1942000	84291000	48684000
P09874	84	84	84	sp|P09874|PARP1_HUMAN Poly [ADP-ribose] polymerase 1 OS=Homo sapiens OX=9606 GN=PARP1 PE=1 SV=4	Poly [ADP-ribose] polymerase 1	PARP1	3.98931	3.81927	+						84	69.8	323.31	72427000	76242000	1040900000	1057100000
P09884	28	28	28	sp|P09884|DPOLA_HUMAN DNA polymerase alpha catalytic subunit OS=Homo sapiens OX=9606 GN=POLA1 PE=1 SV=2	DNA polymerase alpha catalytic subunit	POLA1	2.59	3.94709					+		28	25.1	153.29	3040100	2623100	49000000	38716000
P09936	10	10	10	sp|P09936|UCHL1_HUMAN Ubiquitin carboxyl-terminal hydrolase isozyme L1 OS=Homo sapiens OX=9606 GN=UCHL1 PE=1 SV=2	Ubiquitin carboxyl-terminal hydrolase isozyme L1	UCHL1	2.71341	3.81362	+						10	53.4	146.28	18460000	16543000	221730000	272300000
P09960	34	34	34	sp|P09960|LKHA4_HUMAN Leukotriene A-4 hydrolase OS=Homo sapiens OX=9606 GN=LTA4H PE=1 SV=2	Leukotriene A-4 hydrolase	LTA4H	4.02086	4.13352	+						34	57.1	323.31	19200000	18577000	339050000	324070000
P09972	13	9	9	sp|P09972|ALDOC_HUMAN Fructose-bisphosphate aldolase C OS=Homo sapiens OX=9606 GN=ALDOC PE=1 SV=2	Fructose-bisphosphate aldolase C	ALDOC	2.43235	3.81816	+						13	38.2	101.22	8945800	7614600	101230000	133880000
P0CK96;P0CK97	4;2	4;2	4;2	sp|P0CK96|S352B_HUMAN Solute carrier family 35 member E2B OS=Homo sapiens OX=9606 GN=SLC35E2B PE=2 SV=1;sp|P0CK97|S35E2_HUMAN Solute carrier family 35 member E2A OS=Homo sapiens OX=9606 GN=SLC35E2A PE=1 SV=1	Solute carrier family 35 member E2B;Solute carrier family 35 member E2	SLC35E2B;SLC35E2	2.82128	6.13215	+						4	13.1	28.442	0	0	45104000	58763000
P0DMU9;Q5DJT8;P0DMV2;P0DMV1;Q8NHU0;Q5HYN5;P0DMV0;P0DMU8;P0DMU7	7;6;6;6;5;5;5;5;5	7;6;6;6;5;5;5;5;5	7;6;6;6;5;5;5;5;5	sp|P0DMU9|CT45A_HUMAN Cancer/testis antigen family 45 member A10 OS=Homo sapiens OX=9606 GN=CT45A10 PE=1 SV=1;sp|Q5DJT8|CT452_HUMAN Cancer/testis antigen family 45 member A2 OS=Homo sapiens OX=9606 GN=CT45A2 PE=2 SV=3;sp|P0DMV2|CT459_HUMAN Cancer/testis an	Cancer/testis antigen family 45 member A10;Cancer/testis antigen family 45 member A2;Cancer/testis antigen family 45 member A9;Cancer/testis antigen family 45 member A8;Cancer/testis antigen family 45 member A3;Cancer/testis antigen family 45 member A1;Cancer/testis antigen family 45 member A7;Cancer/testis antigen family 45 member A5;Cancer/testis antigen family 45 member A6	CT45A10;CT45A2;CT45A9;CT45A8;CT45A3;CT45A1;CT45A7;CT45A5;CT45A6	2.61949	4.20338			+				7	39.7	32.307	4346200	4546800	71106000	94318000
P0DMV9;P0DMV8	43;43	39;39	24;24	sp|P0DMV9|HS71B_HUMAN Heat shock 70 kDa protein 1B OS=Homo sapiens OX=9606 GN=HSPA1B PE=1 SV=1;sp|P0DMV8|HS71A_HUMAN Heat shock 70 kDa protein 1A OS=Homo sapiens OX=9606 GN=HSPA1A PE=1 SV=1	Heat shock 70 kDa protein 1B;Heat shock 70 kDa protein 1A	HSPA1B;HSPA1A	3.42691	4.22012	+						43	70.2	323.31	46495000	45027000	807700000	900320000
P0DPI2;A0A0B4J2D5	7;7	7;7	7;7	sp|P0DPI2|GAL3A_HUMAN Glutamine amidotransferase-like class 1 domain-containing protein 3, mitochondrial OS=Homo sapiens OX=9606 GN=GATD3 PE=1 SV=1;sp|A0A0B4J2D5|GAL3B_HUMAN Putative glutamine amidotransferase-like class 1 domain-containing protein 3B, mit		GATD3	5.30912	5.93863					+		7	45.5	144.56	4609400	4692200	284680000	285810000
P10114	13	5	5	sp|P10114|RAP2A_HUMAN Ras-related protein Rap-2a OS=Homo sapiens OX=9606 GN=RAP2A PE=1 SV=1	Ras-related protein Rap-2a	RAP2A	2.89801	9.12688		+					13	81.4	81.589	0	0	341700000	435670000
P10155	18	18	18	sp|P10155|RO60_HUMAN RNA-binding protein RO60 OS=Homo sapiens OX=9606 GN=RO60 PE=1 SV=2	60 kDa SS-A/Ro ribonucleoprotein	TROVE2	4.2573	4.4229	+						18	45.9	177.53	8149800	7815800	172750000	169650000
P10253	19	19	19	sp|P10253|LYAG_HUMAN Lysosomal alpha-glucosidase OS=Homo sapiens OX=9606 GN=GAA PE=1 SV=4	Lysosomal alpha-glucosidase;76 kDa lysosomal alpha-glucosidase;70 kDa lysosomal alpha-glucosidase	GAA	3.62077	5.77894	+						19	28.7	131.02	2924000	2850600	168440000	149190000
P10301	14	11	11	sp|P10301|RRAS_HUMAN Ras-related protein R-Ras OS=Homo sapiens OX=9606 GN=RRAS PE=1 SV=1	Ras-related protein R-Ras	RRAS	2.63074	9.61688		+					14	73.4	155.65	0	0	445740000	494400000
P10321	17	12	11	sp|P10321|HLAC_HUMAN HLA class I histocompatibility antigen, C alpha chain OS=Homo sapiens OX=9606 GN=HLA-C PE=1 SV=3	HLA class I histocompatibility antigen, Cw-7 alpha chain	HLA-C	3.25238	5.83211	+						17	50	323.31	20255000	23248000	1156900000	1321000000
P10398	6	6	4	sp|P10398|ARAF_HUMAN Serine/threonine-protein kinase A-Raf OS=Homo sapiens OX=9606 GN=ARAF PE=1 SV=2	Serine/threonine-protein kinase A-Raf	ARAF	2.38033	4.81444					+		6	12	10.078	2983600	2864000	101990000	66334000
P10515	30	30	30	sp|P10515|ODP2_HUMAN Dihydrolipoyllysine-residue acetyltransferase component of pyruvate dehydrogenase complex, mitochondrial OS=Homo sapiens OX=9606 GN=DLAT PE=1 SV=3	Dihydrolipoyllysine-residue acetyltransferase component of pyruvate dehydrogenase complex, mitochondrial	DLAT	4.20064	8.43329	+						30	52.7	323.31	15302000	15406000	5558900000	5067500000
P10586;P23468	18;2	18;2	18;2	sp|P10586|PTPRF_HUMAN Receptor-type tyrosine-protein phosphatase F OS=Homo sapiens OX=9606 GN=PTPRF PE=1 SV=2	Receptor-type tyrosine-protein phosphatase F	PTPRF	3.59014	3.5481	+						18	11.9	64.37	2288300	2380300	26383000	28248000
P10599	8	8	8	sp|P10599|THIO_HUMAN Thioredoxin OS=Homo sapiens OX=9606 GN=TXN PE=1 SV=3	Thioredoxin	TXN	3.52477	4.08811		+					8	52.4	42.877	111970000	104920000	1777100000	1912200000
P10644	7	7	6	sp|P10644|KAP0_HUMAN cAMP-dependent protein kinase type I-alpha regulatory subunit OS=Homo sapiens OX=9606 GN=PRKAR1A PE=1 SV=1	cAMP-dependent protein kinase type I-alpha regulatory subunit;cAMP-dependent protein kinase type I-alpha regulatory subunit, N-terminally processed	PRKAR1A	2.84817	3.91451	+						7	20.2	23.904	1674100	1593400	22301000	27199000
P10746	4	4	4	sp|P10746|HEM4_HUMAN Uroporphyrinogen-III synthase OS=Homo sapiens OX=9606 GN=UROS PE=1 SV=1	Uroporphyrinogen-III synthase	UROS	2.72033	4.20392			+				4	15.8	7.294	1187500	1000600	22074000	18282000
P10768	17	17	17	sp|P10768|ESTD_HUMAN S-formylglutathione hydrolase OS=Homo sapiens OX=9606 GN=ESD PE=1 SV=2	S-formylglutathione hydrolase	ESD	3.71604	4.63633	+						17	82.6	197.74	15484000	16132000	377810000	408930000
P10809	47	47	47	sp|P10809|CH60_HUMAN 60 kDa heat shock protein, mitochondrial OS=Homo sapiens OX=9606 GN=HSPD1 PE=1 SV=2	60 kDa heat shock protein, mitochondrial	HSPD1	3.46918	4.06346	+						47	74.9	323.31	41024000	37219000	641630000	665220000
P11021	35	34	34	sp|P11021|BIP_HUMAN Endoplasmic reticulum chaperone BiP OS=Homo sapiens OX=9606 GN=HSPA5 PE=1 SV=2	78 kDa glucose-regulated protein	HSPA5	3.30204	4.46883		+					35	53.5	323.31	10957000	9633600	221790000	233370000
P11047;Q9Y6N6	47;1	47;1	47;1	sp|P11047|LAMC1_HUMAN Laminin subunit gamma-1 OS=Homo sapiens OX=9606 GN=LAMC1 PE=1 SV=3	Laminin subunit gamma-1	LAMC1	3.18929	3.74382	+						47	38.2	323.31	10240000	11393000	139180000	150440000
P11142;P54652	46;12	46;12	40;7	sp|P11142|HSP7C_HUMAN Heat shock cognate 71 kDa protein OS=Homo sapiens OX=9606 GN=HSPA8 PE=1 SV=1	Heat shock cognate 71 kDa protein	HSPA8	2.85401	4.1158	+						46	72.6	323.31	76631000	61902000	1200000000	1188200000
P11171	23	21	21	sp|P11171|EPB41_HUMAN Protein 4.1 OS=Homo sapiens OX=9606 GN=EPB41 PE=1 SV=4	Protein 4.1	EPB41	3.2145	4.10103	+						23	33.8	108.82	3120600	3008900	56276000	49135000
P11172	20	20	20	sp|P11172|UMPS_HUMAN Uridine 5-monophosphate synthase OS=Homo sapiens OX=9606 GN=UMPS PE=1 SV=1	Uridine 5-monophosphate synthase;Orotate phosphoribosyltransferase;Orotidine 5-phosphate decarboxylase	UMPS	3.31932	4.14911	+						20	51	49.7	11276000	10003000	184790000	192140000
P11177	13	13	13	sp|P11177|ODPB_HUMAN Pyruvate dehydrogenase E1 component subunit beta, mitochondrial OS=Homo sapiens OX=9606 GN=PDHB PE=1 SV=3	Pyruvate dehydrogenase E1 component subunit beta, mitochondrial	PDHB	4.78568	4.09977	+						13	49.9	130.75	10498000	10561000	182550000	178540000
P11182	28	28	28	sp|P11182|ODB2_HUMAN Lipoamide acyltransferase component of branched-chain alpha-keto acid dehydrogenase complex, mitochondrial OS=Homo sapiens OX=9606 GN=DBT PE=1 SV=3	Lipoamide acyltransferase component of branched-chain alpha-keto acid dehydrogenase complex, mitochondrial	DBT	3.66821	10.2002	+						28	61.2	230.82	0	0	831540000	775250000
P11216;P11217	19;3	16;0	16;0	sp|P11216|PYGB_HUMAN Glycogen phosphorylase, brain form OS=Homo sapiens OX=9606 GN=PYGB PE=1 SV=5	Glycogen phosphorylase, brain form	PYGB	2.86243	4.19138	+						19	22.7	75.396	2869400	3123900	60392000	49542000
P11234	15	15	8	sp|P11234|RALB_HUMAN Ras-related protein Ral-B OS=Homo sapiens OX=9606 GN=RALB PE=1 SV=1	Ras-related protein Ral-B	RALB	3.72263	10.012	+						15	57.8	198.07	0	0	483310000	566030000
P11274	21	21	19	sp|P11274|BCR_HUMAN Breakpoint cluster region protein OS=Homo sapiens OX=9606 GN=BCR PE=1 SV=2	Breakpoint cluster region protein	BCR	2.98076	4.80061					+		21	18.7	91.643	2527100	2763500	81228000	66778000
P11279	7	7	7	sp|P11279|LAMP1_HUMAN Lysosome-associated membrane glycoprotein 1 OS=Homo sapiens OX=9606 GN=LAMP1 PE=1 SV=3	Lysosome-associated membrane glycoprotein 1	LAMP1	2.40976	3.21541	+						7	12	16.67	6432600	6808200	70460000	53622000
P11310	18	18	18	sp|P11310|ACADM_HUMAN Medium-chain specific acyl-CoA dehydrogenase, mitochondrial OS=Homo sapiens OX=9606 GN=ACADM PE=1 SV=1	Medium-chain specific acyl-CoA dehydrogenase, mitochondrial	ACADM	3.90587	4.50005	+						18	41.1	126.66	6341500	5995800	136690000	142430000
P11387;Q969P6	19;4	19;4	19;4	sp|P11387|TOP1_HUMAN DNA topoisomerase 1 OS=Homo sapiens OX=9606 GN=TOP1 PE=1 SV=2	DNA topoisomerase 1	TOP1	2.88399	4.50118	+						19	25.4	52.32	3807300	3091600	81156000	74381000
P11388	41	26	26	sp|P11388|TOP2A_HUMAN DNA topoisomerase 2-alpha OS=Homo sapiens OX=9606 GN=TOP2A PE=1 SV=3	DNA topoisomerase 2-alpha	TOP2A	2.89847	3.99014	+						41	29.1	199.28	2833500	3446300	49166000	50155000
P11413	16	16	16	sp|P11413|G6PD_HUMAN Glucose-6-phosphate 1-dehydrogenase OS=Homo sapiens OX=9606 GN=G6PD PE=1 SV=4	Glucose-6-phosphate 1-dehydrogenase	G6PD	3.81576	4.70859	+						16	32.6	98.38	4614800	4455000	122940000	114330000
P11498	16	16	16	sp|P11498|PYC_HUMAN Pyruvate carboxylase, mitochondrial OS=Homo sapiens OX=9606 GN=PC PE=1 SV=2	Pyruvate carboxylase, mitochondrial	PC	1.98726	4.6999	+						16	20.2	49.087	0	0	13714000	22579000
P11586	69	69	66	sp|P11586|C1TC_HUMAN C-1-tetrahydrofolate synthase, cytoplasmic OS=Homo sapiens OX=9606 GN=MTHFD1 PE=1 SV=4	C-1-tetrahydrofolate synthase, cytoplasmic;Methylenetetrahydrofolate dehydrogenase;Methenyltetrahydrofolate cyclohydrolase;Formyltetrahydrofolate synthetase;C-1-tetrahydrofolate synthase, cytoplasmic, N-terminally processed	MTHFD1	4.10107	3.83357	+						69	72.8	323.31	33494000	32321000	461840000	476430000
P11717	100	100	100	sp|P11717|MPRI_HUMAN Cation-independent mannose-6-phosphate receptor OS=Homo sapiens OX=9606 GN=IGF2R PE=1 SV=3	Cation-independent mannose-6-phosphate receptor	IGF2R	3.99291	4.4126		+					100	47.8	323.31	21693000	22777000	464550000	482430000
P11766	15	15	15	sp|P11766|ADHX_HUMAN Alcohol dehydrogenase class-3 OS=Homo sapiens OX=9606 GN=ADH5 PE=1 SV=4	Alcohol dehydrogenase class-3	ADH5	2.82619	4.96204	+						15	49.2	87.664	12720000	12420000	343160000	447260000
P11802	9	9	8	sp|P11802|CDK4_HUMAN Cyclin-dependent kinase 4 OS=Homo sapiens OX=9606 GN=CDK4 PE=1 SV=2	Cyclin-dependent kinase 4	CDK4	3.2827	7.96308	+						9	35.3	33.828	10088000	8154100	2115100000	2421600000
P11908	7	4	4	sp|P11908|PRPS2_HUMAN Ribose-phosphate pyrophosphokinase 2 OS=Homo sapiens OX=9606 GN=PRPS2 PE=1 SV=2	Ribose-phosphate pyrophosphokinase 2	PRPS2	1.82622	4.57085	+						7	31.1	71.212	4992600	2282700	80935000	79536000
P11940;Q9H361;Q4VXU2	34;17;5	34;17;5	19;12;1	sp|P11940|PABP1_HUMAN Polyadenylate-binding protein 1 OS=Homo sapiens OX=9606 GN=PABPC1 PE=1 SV=2;sp|Q9H361|PABP3_HUMAN Polyadenylate-binding protein 3 OS=Homo sapiens OX=9606 GN=PABPC3 PE=1 SV=2	Polyadenylate-binding protein 1;Polyadenylate-binding protein 3	PABPC1;PABPC3	2.97744	3.94051	+						34	53	286.07	14990000	15784000	216950000	257090000
P12004	18	18	18	sp|P12004|PCNA_HUMAN Proliferating cell nuclear antigen OS=Homo sapiens OX=9606 GN=PCNA PE=1 SV=1	Proliferating cell nuclear antigen	PCNA	3.58508	4.32138	+						18	75.9	323.31	28551000	30017000	561590000	609960000
P12081	25	25	19	sp|P12081|HARS1_HUMAN Histidine--tRNA ligase, cytoplasmic OS=Homo sapiens OX=9606 GN=HARS1 PE=1 SV=2	Histidine--tRNA ligase, cytoplasmic	HARS	3.03922	4.83589	+						25	45.2	95.148	6955700	6066900	172140000	199950000
P12109	9	9	9	sp|P12109|CO6A1_HUMAN Collagen alpha-1(VI) chain OS=Homo sapiens OX=9606 GN=COL6A1 PE=1 SV=3	Collagen alpha-1(VI) chain	COL6A1	2.12202	3.65797	+						9	11.7	51.656	2356200	3456700	40263000	32232000
P12236	15	5	3	sp|P12236|ADT3_HUMAN ADP/ATP translocase 3 OS=Homo sapiens OX=9606 GN=SLC25A6 PE=1 SV=4	ADP/ATP translocase 3;ADP/ATP translocase 3, N-terminally processed	SLC25A6	4.09036	4.96325	+						15	42.6	15.692	9159300	8644000	280670000	274510000
P12268	34	34	31	sp|P12268|IMDH2_HUMAN Inosine-5-monophosphate dehydrogenase 2 OS=Homo sapiens OX=9606 GN=IMPDH2 PE=1 SV=2	Inosine-5-monophosphate dehydrogenase 2	IMPDH2	4.13529	4.31909	+						34	55.8	291.28	27990000	27518000	540740000	567520000
P12277;P06732	29;1	29;1	29;1	sp|P12277|KCRB_HUMAN Creatine kinase B-type OS=Homo sapiens OX=9606 GN=CKB PE=1 SV=1	Creatine kinase B-type	CKB	3.19129	4.67662	+						29	91.1	323.31	120910000	142240000	3398100000	3310200000
P12532;P17540	16;2	16;2	16;2	sp|P12532|KCRU_HUMAN Creatine kinase U-type, mitochondrial OS=Homo sapiens OX=9606 GN=CKMT1B PE=1 SV=1	Creatine kinase U-type, mitochondrial	CKMT1A	3.47679	4.62331	+						16	39.3	120.73	7936800	7264200	180110000	194450000
P12694	5	5	5	sp|P12694|ODBA_HUMAN 2-oxoisovalerate dehydrogenase subunit alpha, mitochondrial OS=Homo sapiens OX=9606 GN=BCKDHA PE=1 SV=2	2-oxoisovalerate dehydrogenase subunit alpha, mitochondrial	BCKDHA	4.21017	8.02645	+						5	12.6	18.619	1522800	1424000	394850000	373360000
P12814	24	13	13	sp|P12814|ACTN1_HUMAN Alpha-actinin-1 OS=Homo sapiens OX=9606 GN=ACTN1 PE=1 SV=2	Alpha-actinin-1	ACTN1	2.59001	4.022	+						24	35.3	100.71	2511000	2488000	46780000	35247000
P12955	14	14	14	sp|P12955|PEPD_HUMAN Xaa-Pro dipeptidase OS=Homo sapiens OX=9606 GN=PEPD PE=1 SV=3	Xaa-Pro dipeptidase	PEPD	2.7638	4.42725	+						14	33.3	108.72	3403400	2858900	73658000	61145000
P12956	31	31	31	sp|P12956|XRCC6_HUMAN X-ray repair cross-complementing protein 6 OS=Homo sapiens OX=9606 GN=XRCC6 PE=1 SV=2	X-ray repair cross-complementing protein 6	XRCC6	3.28	3.48533	+						31	50.2	323.31	9951900	8971300	107890000	103790000
P13010	43	43	43	sp|P13010|XRCC5_HUMAN X-ray repair cross-complementing protein 5 OS=Homo sapiens OX=9606 GN=XRCC5 PE=1 SV=3	X-ray repair cross-complementing protein 5	XRCC5	4.07396	4.7685	+						43	61.6	323.31	31187000	33138000	875320000	877110000
P13051	5	5	5	sp|P13051|UNG_HUMAN Uracil-DNA glycosylase OS=Homo sapiens OX=9606 GN=UNG PE=1 SV=2	Uracil-DNA glycosylase	UNG	2.28866	7.05784	+						5	30	15.92	0	0	78034000	145700000
P13489	23	23	23	sp|P13489|RINI_HUMAN Ribonuclease inhibitor OS=Homo sapiens OX=9606 GN=RNH1 PE=1 SV=2	Ribonuclease inhibitor	RNH1	3.77483	4.20543	+						23	60.3	323.31	38247000	38666000	683420000	736480000
P13591	37	37	37	sp|P13591|NCAM1_HUMAN Neural cell adhesion molecule 1 OS=Homo sapiens OX=9606 GN=NCAM1 PE=1 SV=3	Neural cell adhesion molecule 1	NCAM1	3.33581	6.21311	+						37	52.2	323.31	13636000	15981000	1044200000	1148600000
P13612	12	12	12	sp|P13612|ITA4_HUMAN Integrin alpha-4 OS=Homo sapiens OX=9606 GN=ITGA4 PE=1 SV=3	Integrin alpha-4	ITGA4	3.35053	3.16549					+		12	14.7	30.687	2658900	2659400	22778000	24991000
P13639	85	85	83	sp|P13639|EF2_HUMAN Elongation factor 2 OS=Homo sapiens OX=9606 GN=EEF2 PE=1 SV=4	Elongation factor 2	EEF2	3.83089	3.88755	+						85	81.9	323.31	205790000	219240000	3117500000	3170100000
P13667	43	43	43	sp|P13667|PDIA4_HUMAN Protein disulfide-isomerase A4 OS=Homo sapiens OX=9606 GN=PDIA4 PE=1 SV=2	Protein disulfide-isomerase A4	PDIA4	3.61868	3.77302	+						43	59.4	302.44	9149900	8445200	119410000	120940000
P13674	22	22	22	sp|P13674|P4HA1_HUMAN Prolyl 4-hydroxylase subunit alpha-1 OS=Homo sapiens OX=9606 GN=P4HA1 PE=1 SV=2	Prolyl 4-hydroxylase subunit alpha-1	P4HA1	2.76624	3.68184	+						22	50.9	280.39	6462300	7661000	96154000	84800000
P13797;P13796	36;5	36;5	33;4	sp|P13797|PLST_HUMAN Plastin-3 OS=Homo sapiens OX=9606 GN=PLS3 PE=1 SV=4	Plastin-3	PLS3	3.5364	4.53773	+						36	54.6	323.31	37954000	35662000	818000000	892680000
P13798	20	20	20	sp|P13798|ACPH_HUMAN Acylamino-acid-releasing enzyme OS=Homo sapiens OX=9606 GN=APEH PE=1 SV=4	Acylamino-acid-releasing enzyme	APEH	4.09974	4.83643	+						20	41	199.82	6401700	6530800	190010000	179600000
P13804	18	18	18	sp|P13804|ETFA_HUMAN Electron transfer flavoprotein subunit alpha, mitochondrial OS=Homo sapiens OX=9606 GN=ETFA PE=1 SV=1	Electron transfer flavoprotein subunit alpha, mitochondrial	ETFA	3.17579	5.39569	+						18	66.7	160.65	9876800	8740500	362930000	421560000
P13807;P54840	11;1	11;1	11;1	sp|P13807|GYS1_HUMAN Glycogen [starch] synthase, muscle OS=Homo sapiens OX=9606 GN=GYS1 PE=1 SV=2	Glycogen [starch] synthase, muscle	GYS1	4.24501	3.78588	+						11	16.8	82.327	4895700	4970900	69298000	66812000
P13995	5	5	5	sp|P13995|MTDC_HUMAN Bifunctional methylenetetrahydrofolate dehydrogenase/cyclohydrolase, mitochondrial OS=Homo sapiens OX=9606 GN=MTHFD2 PE=1 SV=2	Bifunctional methylenetetrahydrofolate dehydrogenase/cyclohydrolase, mitochondrial;NAD-dependent methylenetetrahydrofolate dehydrogenase;Methenyltetrahydrofolate cyclohydrolase	MTHFD2	2.74743	4.73379			+				5	16.9	15.365	1701200	2179600	48112000	54564000
P14174	2	2	2	sp|P14174|MIF_HUMAN Macrophage migration inhibitory factor OS=Homo sapiens OX=9606 GN=MIF PE=1 SV=4	Macrophage migration inhibitory factor	MIF	2.74176	4.91531	+						2	17.4	9.9281	6276800	4815100	156330000	176040000
P14314	18	18	18	sp|P14314|GLU2B_HUMAN Glucosidase 2 subunit beta OS=Homo sapiens OX=9606 GN=PRKCSH PE=1 SV=2	Glucosidase 2 subunit beta	PRKCSH	3.15938	4.12452	+						18	33.1	236.55	15140000	15579000	248790000	288430000
P14324	5	5	5	sp|P14324|FPPS_HUMAN Farnesyl pyrophosphate synthase OS=Homo sapiens OX=9606 GN=FDPS PE=1 SV=4	Farnesyl pyrophosphate synthase	FDPS	2.45802	4.3667	+						5	14.3	23.715	2830800	2243700	45369000	59584000
P14415	8	8	8	sp|P14415|AT1B2_HUMAN Sodium/potassium-transporting ATPase subunit beta-2 OS=Homo sapiens OX=9606 GN=ATP1B2 PE=1 SV=3	Sodium/potassium-transporting ATPase subunit beta-2	ATP1B2	2.97481	7.57655	+						8	37.6	40.222	0	0	106510000	147350000
P14543	17	17	17	sp|P14543|NID1_HUMAN Nidogen-1 OS=Homo sapiens OX=9606 GN=NID1 PE=1 SV=3	Nidogen-1	NID1	3.94943	3.68074	+						17	18.3	60.742	3126300	3141800	41287000	39122000
P14550	11	11	11	sp|P14550|AK1A1_HUMAN Aldo-keto reductase family 1 member A1 OS=Homo sapiens OX=9606 GN=AKR1A1 PE=1 SV=3	Alcohol dehydrogenase [NADP(+)]	AKR1A1	3.45561	4.41345	+						11	50.8	62.041	14928000	15556000	307840000	342560000
P14618;P30613	54;2	54;2	54;2	sp|P14618|KPYM_HUMAN Pyruvate kinase PKM OS=Homo sapiens OX=9606 GN=PKM PE=1 SV=4	Pyruvate kinase PKM	PKM	3.2997	4.42834	+						54	89.1	323.31	129180000	147750000	3018900000	2930900000
P14625;Q58FF3	34;5	33;5	33;5	sp|P14625|ENPL_HUMAN Endoplasmin OS=Homo sapiens OX=9606 GN=HSP90B1 PE=1 SV=1	Endoplasmin	HSP90B1	3.06082	4.10029	+						34	48.3	323.31	17124000	14711000	282080000	262720000
P14635	9	9	9	sp|P14635|CCNB1_HUMAN G2/mitotic-specific cyclin-B1 OS=Homo sapiens OX=9606 GN=CCNB1 PE=1 SV=1	G2/mitotic-specific cyclin-B1	CCNB1	2.82873	4.76609	+						9	25.2	37.987	2140200	2689400	61701000	69070000
P14735	26	26	26	sp|P14735|IDE_HUMAN Insulin-degrading enzyme OS=Homo sapiens OX=9606 GN=IDE PE=1 SV=4	Insulin-degrading enzyme	IDE	2.80964	4.25829				+			26	28.9	74.363	5484400	4600800	103750000	89068000
P14866	27	27	26	sp|P14866|HNRPL_HUMAN Heterogeneous nuclear ribonucleoprotein L OS=Homo sapiens OX=9606 GN=HNRNPL PE=1 SV=2	Heterogeneous nuclear ribonucleoprotein L	HNRNPL	4.07041	4.77101	+						27	66.6	323.31	43764000	46473000	1224800000	1237900000
P14868	30	30	30	sp|P14868|SYDC_HUMAN Aspartate--tRNA ligase, cytoplasmic OS=Homo sapiens OX=9606 GN=DARS1 PE=1 SV=2	Aspartate--tRNA ligase, cytoplasmic	DARS	3.07566	2.29486	+						30	59.7	199.04	22260000	20503000	107050000	102660000
P14923	21	21	20	sp|P14923|PLAK_HUMAN Junction plakoglobin OS=Homo sapiens OX=9606 GN=JUP PE=1 SV=3	Junction plakoglobin	JUP	2.1333	5.92316		+					21	34.8	130.18	2049500	2153200	181480000	89537000
P15104	15	15	15	sp|P15104|GLNA_HUMAN Glutamine synthetase OS=Homo sapiens OX=9606 GN=GLUL PE=1 SV=4	Glutamine synthetase	GLUL	3.37087	4.56037				+			15	39.7	209.96	18388000	20600000	474190000	444700000
P15121;C9JRZ8	18;1	18;1	18;1	sp|P15121|ALDR_HUMAN Aldo-keto reductase family 1 member B1 OS=Homo sapiens OX=9606 GN=AKR1B1 PE=1 SV=3	Aldose reductase	AKR1B1	2.96384	3.98225	+						18	71.5	186.72	10529000	10810000	154080000	184510000
P15151	7	7	7	sp|P15151|PVR_HUMAN Poliovirus receptor OS=Homo sapiens OX=9606 GN=PVR PE=1 SV=2	Poliovirus receptor	PVR	3.1015	7.28272	+						7	20.4	147.95	2367500	2933200	373750000	450490000
P15170	29	29	11	sp|P15170|ERF3A_HUMAN Eukaryotic peptide chain release factor GTP-binding subunit ERF3A OS=Homo sapiens OX=9606 GN=GSPT1 PE=1 SV=1	Eukaryotic peptide chain release factor GTP-binding subunit ERF3A	GSPT1	4.082	4.39671	+						29	54.1	214.61	25445000	25905000	526790000	555180000
P15289	7	7	7	sp|P15289|ARSA_HUMAN Arylsulfatase A OS=Homo sapiens OX=9606 GN=ARSA PE=1 SV=3	Arylsulfatase A;Arylsulfatase A component B;Arylsulfatase A component C	ARSA	2.77064	5.17541	+						7	20.3	132.54	2237900	2942600	98081000	87679000
P15291	14	14	14	sp|P15291|B4GT1_HUMAN Beta-1,4-galactosyltransferase 1 OS=Homo sapiens OX=9606 GN=B4GALT1 PE=1 SV=5	Beta-1,4-galactosyltransferase 1;Lactose synthase A protein;N-acetyllactosamine synthase;Beta-N-acetylglucosaminylglycopeptide beta-1,4-galactosyltransferase;Beta-N-acetylglucosaminyl-glycolipid beta-1,4-galactosyltransferase;Processed beta-1,4-galactosyltransferase 1	B4GALT1	3.77857	10.8442	+						14	51.5	237.15	0	0	1046900000	1009800000
P15529	6	6	6	sp|P15529|MCP_HUMAN Membrane cofactor protein OS=Homo sapiens OX=9606 GN=CD46 PE=1 SV=3	Membrane cofactor protein	CD46	3.56091	5.87673	+						6	13.5	31.408	2199700	2515000	139420000	137000000
P15531	9	5	5	sp|P15531|NDKA_HUMAN Nucleoside diphosphate kinase A OS=Homo sapiens OX=9606 GN=NME1 PE=1 SV=1	Nucleoside diphosphate kinase A	NME1	2.19811	4.56116	+						9	69.7	23.722	23031000	14276000	394260000	464760000
P15586	5	5	5	sp|P15586|GNS_HUMAN N-acetylglucosamine-6-sulfatase OS=Homo sapiens OX=9606 GN=GNS PE=1 SV=3	N-acetylglucosamine-6-sulfatase	GNS	2.58154	2.9533	+						5	12.9	30.865	3298000	3746200	25044000	29594000
P15880	17	17	17	sp|P15880|RS2_HUMAN 40S ribosomal protein S2 OS=Homo sapiens OX=9606 GN=RPS2 PE=1 SV=2	40S ribosomal protein S2	RPS2	3.32252	4.32666	+						17	53.6	82.162	19605000	17208000	366500000	370620000
P15924	149	149	149	sp|P15924|DESP_HUMAN Desmoplakin OS=Homo sapiens OX=9606 GN=DSP PE=1 SV=3	Desmoplakin	DSP	1.99308	4.41129	+						149	54.8	323.31	6546500	6653700	191560000	102950000
P16152	12	12	10	sp|P16152|CBR1_HUMAN Carbonyl reductase [NADPH] 1 OS=Homo sapiens OX=9606 GN=CBR1 PE=1 SV=3	Carbonyl reductase [NADPH] 1	CBR1	3.51085	5.50789	+						12	63.9	146.43	2016000	2177900	90260000	100720000
P16278	11	11	11	sp|P16278|BGAL_HUMAN Beta-galactosidase OS=Homo sapiens OX=9606 GN=GLB1 PE=1 SV=2	Beta-galactosidase	GLB1	3.55922	4.78133	+						11	22.9	56.173	3581400	3731600	95524000	105800000
P16435	14	14	14	sp|P16435|NCPR_HUMAN NADPH--cytochrome P450 reductase OS=Homo sapiens OX=9606 GN=POR PE=1 SV=2	NADPH--cytochrome P450 reductase	POR	2.98357	3.97201	+						14	26.9	60.272	2731700	2696400	38980000	46533000
P16615;O14983;Q93084	47;12;9	47;12;9	47;12;9	sp|P16615|AT2A2_HUMAN Sarcoplasmic/endoplasmic reticulum calcium ATPase 2 OS=Homo sapiens OX=9606 GN=ATP2A2 PE=1 SV=1	Sarcoplasmic/endoplasmic reticulum calcium ATPase 2	ATP2A2	3.90116	5.3457	+						47	43.1	323.31	21988000	23655000	909290000	945880000
P16930	7	7	7	sp|P16930|FAAA_HUMAN Fumarylacetoacetase OS=Homo sapiens OX=9606 GN=FAH PE=1 SV=2	Fumarylacetoacetase	FAH	3.74419	3.74089	+						7	22	33.489	3356400	3396900	46719000	43622000
P17081	7	6	6	sp|P17081|RHOQ_HUMAN Rho-related GTP-binding protein RhoQ OS=Homo sapiens OX=9606 GN=RHOQ PE=1 SV=2	Rho-related GTP-binding protein RhoQ	RHOQ	3.90125	9.19296		+					7	37.6	35.265	0	0	372370000	421350000
P17152	3	3	3	sp|P17152|TMM11_HUMAN Transmembrane protein 11, mitochondrial OS=Homo sapiens OX=9606 GN=TMEM11 PE=1 SV=1	Transmembrane protein 11, mitochondrial	TMEM11	3.26855	5.40765	+						3	17.2	3.6967	0	0	30910000	33481000
P17174	14	14	14	sp|P17174|AATC_HUMAN Aspartate aminotransferase, cytoplasmic OS=Homo sapiens OX=9606 GN=GOT1 PE=1 SV=3	Aspartate aminotransferase, cytoplasmic	GOT1	3.51757	4.19445	+						14	44.6	95.32	2880900	2800000	54591000	49531000
P17252	15	15	7	sp|P17252|KPCA_HUMAN Protein kinase C alpha type OS=Homo sapiens OX=9606 GN=PRKCA PE=1 SV=4	Protein kinase C alpha type	PRKCA	2.21943	4.29324	+						15	26.8	54.632	2095400	1960700	50008000	31581000
P17301	24	24	24	sp|P17301|ITA2_HUMAN Integrin alpha-2 OS=Homo sapiens OX=9606 GN=ITGA2 PE=1 SV=2	Integrin alpha-2	ITGA2	4.08561	3.07913	+						24	29.9	228.27	4507000	4556600	39015000	37594000
P17480	15	15	15	sp|P17480|UBF1_HUMAN Nucleolar transcription factor 1 OS=Homo sapiens OX=9606 GN=UBTF PE=1 SV=1	Nucleolar transcription factor 1	UBTF	3.81657	4.54371	+						15	22	76.974	3113900	3313800	76693000	73192000
P17568	4	4	4	sp|P17568|NDUB7_HUMAN NADH dehydrogenase [ubiquinone] 1 beta subcomplex subunit 7 OS=Homo sapiens OX=9606 GN=NDUFB7 PE=1 SV=4	NADH dehydrogenase [ubiquinone] 1 beta subcomplex subunit 7	NDUFB7	3.43107	3.63202					+		4	27.7	8.043	4506900	4739100	54970000	59723000
P17655	18	18	18	sp|P17655|CAN2_HUMAN Calpain-2 catalytic subunit OS=Homo sapiens OX=9606 GN=CAPN2 PE=1 SV=6	Calpain-2 catalytic subunit	CAPN2	3.48901	4.18834	+						18	35.3	233.14	3547600	3936400	67750000	68510000
P17812	21	21	20	sp|P17812|PYRG1_HUMAN CTP synthase 1 OS=Homo sapiens OX=9606 GN=CTPS1 PE=1 SV=2	CTP synthase 1	CTPS1	3.67448	5.20532	+						21	39.4	184.22	7174600	6489200	255630000	247910000
P17844	51	51	40	sp|P17844|DDX5_HUMAN Probable ATP-dependent RNA helicase DDX5 OS=Homo sapiens OX=9606 GN=DDX5 PE=1 SV=1	Probable ATP-dependent RNA helicase DDX5	DDX5	3.49479	3.85714	+						51	66.3	263.44	73013000	66696000	995670000	1027100000
P17858	18	13	13	sp|P17858|PFKAL_HUMAN ATP-dependent 6-phosphofructokinase, liver type OS=Homo sapiens OX=9606 GN=PFKL PE=1 SV=6	ATP-dependent 6-phosphofructokinase, liver type	PFKL	4.07953	4.25173	+						18	31.3	154.83	4124900	4308000	79041000	81589000
P17900	3	3	3	sp|P17900|SAP3_HUMAN Ganglioside GM2 activator OS=Homo sapiens OX=9606 GN=GM2A PE=1 SV=4	Ganglioside GM2 activator;Ganglioside GM2 activator isoform short	GM2A	1.98303	7.50269					+		3	19.2	11.529	0	0	178660000	66250000
P17980	19	19	19	sp|P17980|PRS6A_HUMAN 26S proteasome regulatory subunit 6A OS=Homo sapiens OX=9606 GN=PSMC3 PE=1 SV=3	26S protease regulatory subunit 6A	PSMC3	3.81116	4.89024	+						19	57.6	230.48	5217400	4925100	145780000	155020000
P17987	41	41	41	sp|P17987|TCPA_HUMAN T-complex protein 1 subunit alpha OS=Homo sapiens OX=9606 GN=TCP1 PE=1 SV=1	T-complex protein 1 subunit alpha	TCP1	3.70047	5.0008		+					41	75.7	323.31	53422000	58775000	1813500000	1774900000
P18031	16	16	16	sp|P18031|PTN1_HUMAN Tyrosine-protein phosphatase non-receptor type 1 OS=Homo sapiens OX=9606 GN=PTPN1 PE=1 SV=1	Tyrosine-protein phosphatase non-receptor type 1	PTPN1	2.9324	4.35915	+						16	44.1	130.47	4327300	5187200	92515000	102190000
P18074	7	7	7	sp|P18074|ERCC2_HUMAN General transcription and DNA repair factor IIH helicase subunit XPD OS=Homo sapiens OX=9606 GN=ERCC2 PE=1 SV=1	TFIIH basal transcription factor complex helicase XPD subunit	ERCC2	3.94684	4.05822				+			7	8.7	32.628	2413700	2283900	38669000	39563000
P18077	9	9	9	sp|P18077|RL35A_HUMAN 60S ribosomal protein L35a OS=Homo sapiens OX=9606 GN=RPL35A PE=1 SV=2	60S ribosomal protein L35a	RPL35A	2.31432	4.16174	+						9	38.2	14.092	5196900	3474400	75227000	76890000
P18124	11	11	11	sp|P18124|RL7_HUMAN 60S ribosomal protein L7 OS=Homo sapiens OX=9606 GN=RPL7 PE=1 SV=1	60S ribosomal protein L7	RPL7	1.65158	4.00345	+						11	35.5	34.802	5995900	2582100	64109000	62119000
P18206	26	26	26	sp|P18206|VINC_HUMAN Vinculin OS=Homo sapiens OX=9606 GN=VCL PE=1 SV=4	Vinculin	VCL	2.70643	4.4365	+						26	27	99.02	2055900	1865400	48175000	37324000
P18440	18	18	18	sp|P18440|ARY1_HUMAN Arylamine N-acetyltransferase 1 OS=Homo sapiens OX=9606 GN=NAT1 PE=1 SV=2	Arylamine N-acetyltransferase 1	NAT1	3.8832	8.05718	+						18	67.9	323.31	1681900	1591300	411360000	461570000
P18583	10	10	10	sp|P18583|SON_HUMAN Protein SON OS=Homo sapiens OX=9606 GN=SON PE=1 SV=4	Protein SON	SON	2.91653	4.93494	+						10	6	27.249	1110900	887380	31606000	29184000
P18621	14	14	14	sp|P18621|RL17_HUMAN 60S ribosomal protein L17 OS=Homo sapiens OX=9606 GN=RPL17 PE=1 SV=3	60S ribosomal protein L17	RPL17	3.12221	5.65358	+						14	65.2	124.21	11469000	13733000	595510000	670190000
P18669;P15259;Q8N0Y7	16;6;5	16;6;5	16;6;5	sp|P18669|PGAM1_HUMAN Phosphoglycerate mutase 1 OS=Homo sapiens OX=9606 GN=PGAM1 PE=1 SV=2	Phosphoglycerate mutase 1	PGAM1	2.72293	4.52908	+						16	77.2	166.77	11182000	8569000	218980000	233250000
P18754	17	17	17	sp|P18754|RCC1_HUMAN Regulator of chromosome condensation OS=Homo sapiens OX=9606 GN=RCC1 PE=1 SV=1	Regulator of chromosome condensation	RCC1	3.46462	4.27282	+						17	56.3	202.97	9617900	10660000	199510000	192030000
P18858	10	10	10	sp|P18858|DNLI1_HUMAN DNA ligase 1 OS=Homo sapiens OX=9606 GN=LIG1 PE=1 SV=1	DNA ligase 1	LIG1	3.14958	4.06717				+			10	15.8	36.732	1510100	1437300	26510000	23005000
P19086	15	14	14	sp|P19086|GNAZ_HUMAN Guanine nucleotide-binding protein G(z) subunit alpha OS=Homo sapiens OX=9606 GN=GNAZ PE=1 SV=3	Guanine nucleotide-binding protein G(z) subunit alpha	GNAZ	2.68769	9.47354		+					15	41.7	60.822	0	0	304410000	314010000
P19174	19	19	19	sp|P19174|PLCG1_HUMAN 1-phosphatidylinositol 4,5-bisphosphate phosphodiesterase gamma-1 OS=Homo sapiens OX=9606 GN=PLCG1 PE=1 SV=1	1-phosphatidylinositol 4,5-bisphosphate phosphodiesterase gamma-1	PLCG1	3.23172	4.41107					+		19	20.2	73.591	2371300	2715500	55626000	52395000
P19338	34	34	34	sp|P19338|NUCL_HUMAN Nucleolin OS=Homo sapiens OX=9606 GN=NCL PE=1 SV=3	Nucleolin	NCL	2.04444	3.38823	+						34	39.3	323.31	14611000	9440500	116650000	129630000
P19367	34	34	30	sp|P19367|HXK1_HUMAN Hexokinase-1 OS=Homo sapiens OX=9606 GN=HK1 PE=1 SV=3	Hexokinase-1	HK1	3.04983	4.0709	+						34	39.6	323.31	10540000	12094000	199230000	180710000
P19525	15	15	15	sp|P19525|E2AK2_HUMAN Interferon-induced, double-stranded RNA-activated protein kinase OS=Homo sapiens OX=9606 GN=EIF2AK2 PE=1 SV=2	Interferon-induced, double-stranded RNA-activated protein kinase	EIF2AK2	3.12766	4.33591	+						15	30.5	111.62	4791600	4527900	87088000	101600000
P19623	14	14	14	sp|P19623|SPEE_HUMAN Spermidine synthase OS=Homo sapiens OX=9606 GN=SRM PE=1 SV=1	Spermidine synthase	SRM	3.54286	4.4356	+						14	54.3	206.6	18241000	17240000	367320000	400900000
P19634	8	8	8	sp|P19634|SL9A1_HUMAN Sodium/hydrogen exchanger 1 OS=Homo sapiens OX=9606 GN=SLC9A1 PE=1 SV=2	Sodium/hydrogen exchanger 1	SLC9A1	3.71614	6.35624	+						8	14.1	36.596	0	0	50840000	57175000
P19784	6	6	6	sp|P19784|CSK22_HUMAN Casein kinase II subunit alpha OS=Homo sapiens OX=9606 GN=CSNK2A2 PE=1 SV=1	Casein kinase II subunit alpha	CSNK2A2	2.28901	5.17947	+						6	29.1	35.364	0	0	27402000	33864000
P20020;Q01814	35;8	35;8	21;1	sp|P20020|AT2B1_HUMAN Plasma membrane calcium-transporting ATPase 1 OS=Homo sapiens OX=9606 GN=ATP2B1 PE=1 SV=4	Plasma membrane calcium-transporting ATPase 1	ATP2B1	5.31659	3.88234	+						35	32	195.33	10041000	10070000	149140000	147440000
P20042	22	22	22	sp|P20042|IF2B_HUMAN Eukaryotic translation initiation factor 2 subunit 2 OS=Homo sapiens OX=9606 GN=EIF2S2 PE=1 SV=2	Eukaryotic translation initiation factor 2 subunit 2	EIF2S2	2.77615	4.05633	+						22	52.9	228.77	6280900	6214700	92645000	116620000
P20309	4	4	4	sp|P20309|ACM3_HUMAN Muscarinic acetylcholine receptor M3 OS=Homo sapiens OX=9606 GN=CHRM3 PE=1 SV=1	Muscarinic acetylcholine receptor M3	CHRM3	2.93331	7.19206	+						4	6.8	20.473	0	0	64694000	75379000
P20618	11	11	11	sp|P20618|PSB1_HUMAN Proteasome subunit beta type-1 OS=Homo sapiens OX=9606 GN=PSMB1 PE=1 SV=2	Proteasome subunit beta type-1	PSMB1	3.07648	4.51546	+						11	58.5	120.62	7679300	7221500	156390000	185490000
P20645	9	9	9	sp|P20645|MPRD_HUMAN Cation-dependent mannose-6-phosphate receptor OS=Homo sapiens OX=9606 GN=M6PR PE=1 SV=1	Cation-dependent mannose-6-phosphate receptor	M6PR	3.59888	5.18552	+						9	32.9	147.94	21078000	20710000	718660000	804420000
P20700	44	44	40	sp|P20700|LMNB1_HUMAN Lamin-B1 OS=Homo sapiens OX=9606 GN=LMNB1 PE=1 SV=2	Lamin-B1	LMNB1	3.06246	3.92809	+						44	67.9	285.94	9307700	7939800	129480000	132250000
P20810	17	17	17	sp|P20810|ICAL_HUMAN Calpastatin OS=Homo sapiens OX=9606 GN=CAST PE=1 SV=4	Calpastatin	CAST	2.40085	4.15323						+	17	30.9	76.41	2749600	2656400	40118000	57639000
P20839	12	9	9	sp|P20839|IMDH1_HUMAN Inosine-5-monophosphate dehydrogenase 1 OS=Homo sapiens OX=9606 GN=IMPDH1 PE=1 SV=2	Inosine-5-monophosphate dehydrogenase 1	IMPDH1	2.94188	4.66631				+			12	30	32.415	1711400	1914800	41844000	50494000
P21266;P46439;P28161	11;1;1	11;1;1	11;1;1	sp|P21266|GSTM3_HUMAN Glutathione S-transferase Mu 3 OS=Homo sapiens OX=9606 GN=GSTM3 PE=1 SV=3	Glutathione S-transferase Mu 3	GSTM3	2.81806	4.6668	+						11	47.1	47.898	4798900	5619200	145570000	119520000
P21281;P15313	17;5	17;5	17;5	sp|P21281|VATB2_HUMAN V-type proton ATPase subunit B, brain isoform OS=Homo sapiens OX=9606 GN=ATP6V1B2 PE=1 SV=3	V-type proton ATPase subunit B, brain isoform	ATP6V1B2	3.55879	4.81352	+						17	52.8	129.66	2525000	2441000	73598000	66220000
P21333	158	158	144	sp|P21333|FLNA_HUMAN Filamin-A OS=Homo sapiens OX=9606 GN=FLNA PE=1 SV=4	Filamin-A	FLNA	3.97608	4.66369	+						158	67.9	323.31	21842000	22745000	550250000	580020000
P21399	14	14	14	sp|P21399|ACOHC_HUMAN Cytoplasmic aconitate hydratase OS=Homo sapiens OX=9606 GN=ACO1 PE=1 SV=3	Cytoplasmic aconitate hydratase	ACO1	4.70863	4.59496	+						14	20.7	64.523	1588900	1548100	37698000	38108000
P21579;O00445	20;3	13;1	13;1	sp|P21579|SYT1_HUMAN Synaptotagmin-1 OS=Homo sapiens OX=9606 GN=SYT1 PE=1 SV=1	Synaptotagmin-1	SYT1	3.14893	8.87445		+					20	45.3	137.09	0	0	253120000	271800000
P21796	21	21	21	sp|P21796|VDAC1_HUMAN Voltage-dependent anion-selective channel protein 1 OS=Homo sapiens OX=9606 GN=VDAC1 PE=1 SV=2	Voltage-dependent anion-selective channel protein 1	VDAC1	3.36425	6.1728	+						21	87.6	323.31	24058000	20145000	1598400000	1578100000
P21912	18	18	18	sp|P21912|SDHB_HUMAN Succinate dehydrogenase [ubiquinone] iron-sulfur subunit, mitochondrial OS=Homo sapiens OX=9606 GN=SDHB PE=1 SV=3	Succinate dehydrogenase [ubiquinone] iron-sulfur subunit, mitochondrial	SDHB	3.73449	4.48366	+						18	55.7	102.81	22972000	24649000	520150000	544880000
P21926	6	6	6	sp|P21926|CD9_HUMAN CD9 antigen OS=Homo sapiens OX=9606 GN=CD9 PE=1 SV=4	CD9 antigen	CD9	2.65905	6.99514		+					6	23.2	52.259	10847000	7257600	1259100000	1017500000
P21953	6	6	6	sp|P21953|ODBB_HUMAN 2-oxoisovalerate dehydrogenase subunit beta, mitochondrial OS=Homo sapiens OX=9606 GN=BCKDHB PE=1 SV=2	2-oxoisovalerate dehydrogenase subunit beta, mitochondrial	BCKDHB	3.51314	5.46477	+						6	22.2	30.188	0	0	26905000	26346000
P21964	11	11	11	sp|P21964|COMT_HUMAN Catechol O-methyltransferase OS=Homo sapiens OX=9606 GN=COMT PE=1 SV=2	Catechol O-methyltransferase	COMT	3.33932	7.34572	+						11	60.1	86.304	0	0	88393000	80720000
P22059	20	20	20	sp|P22059|OSBP1_HUMAN Oxysterol-binding protein 1 OS=Homo sapiens OX=9606 GN=OSBP PE=1 SV=1	Oxysterol-binding protein 1	OSBP	3.35816	5.06426	+						20	27.3	67.911	5446000	4797200	164770000	177490000
P22061	10	10	10	sp|P22061|PIMT_HUMAN Protein-L-isoaspartate(D-aspartate) O-methyltransferase OS=Homo sapiens OX=9606 GN=PCMT1 PE=1 SV=4	Protein-L-isoaspartate(D-aspartate) O-methyltransferase	PCMT1	2.95536	4.69051	+						10	59	167.69	5145100	6125900	135950000	154580000
P22087	10	10	9	sp|P22087|FBRL_HUMAN rRNA 2-O-methyltransferase fibrillarin OS=Homo sapiens OX=9606 GN=FBL PE=1 SV=2	rRNA 2-O-methyltransferase fibrillarin	FBL	2.54485	4.48205	+						10	40.2	31.064	2222400	1668100	46802000	39559000
P22102	48	48	48	sp|P22102|PUR2_HUMAN Trifunctional purine biosynthetic protein adenosine-3 OS=Homo sapiens OX=9606 GN=GART PE=1 SV=1	Trifunctional purine biosynthetic protein adenosine-3;Phosphoribosylamine--glycine ligase;Phosphoribosylformylglycinamidine cyclo-ligase;Phosphoribosylglycinamide formyltransferase	GART	3.6353	3.98673	+						48	60.9	323.31	22487000	23641000	378100000	353380000
P22234	30	30	30	sp|P22234|PUR6_HUMAN Bifunctional phosphoribosylaminoimidazole carboxylase/phosphoribosylaminoimidazole succinocarboxamide synthetase OS=Homo sapiens OX=9606 GN=PAICS PE=1 SV=3	Multifunctional protein ADE2;Phosphoribosylaminoimidazole-succinocarboxamide synthase;Phosphoribosylaminoimidazole carboxylase	PAICS	4.22821	4.34274	+						30	56.5	323.31	48869000	47573000	960080000	996960000
P22307	16	16	16	sp|P22307|SCP2_HUMAN Sterol carrier protein 2 OS=Homo sapiens OX=9606 GN=SCP2 PE=1 SV=2	Non-specific lipid-transfer protein	SCP2	3.18595	6.09318	+						16	41.9	135.25	2017500	1635500	120960000	127140000
P22392;O60361	11;7	11;7	7;5	sp|P22392|NDKB_HUMAN Nucleoside diphosphate kinase B OS=Homo sapiens OX=9606 GN=NME2 PE=1 SV=1;sp|O60361|NDK8_HUMAN Putative nucleoside diphosphate kinase OS=Homo sapiens OX=9606 GN=NME2P1 PE=5 SV=1	Nucleoside diphosphate kinase B;Putative nucleoside diphosphate kinase	NME2;NME2P1	3.08725	4.39555	+						11	80.9	105.8	43115000	36304000	820670000	844890000
P22413	15	15	15	sp|P22413|ENPP1_HUMAN Ectonucleotide pyrophosphatase/phosphodiesterase family member 1 OS=Homo sapiens OX=9606 GN=ENPP1 PE=1 SV=2	Ectonucleotide pyrophosphatase/phosphodiesterase family member 1;Alkaline phosphodiesterase I;Nucleotide pyrophosphatase	ENPP1	2.61262	3.48756	+						15	20.8	47.721	6236100	5938200	76736000	60714000
P22570	22	22	22	sp|P22570|ADRO_HUMAN NADPH:adrenodoxin oxidoreductase, mitochondrial OS=Homo sapiens OX=9606 GN=FDXR PE=1 SV=3	NADPH:adrenodoxin oxidoreductase, mitochondrial	FDXR	3.63447	4.22069	+						22	53.4	54.34	3101900	3299500	61596000	57761000
P22626	34	34	33	sp|P22626|ROA2_HUMAN Heterogeneous nuclear ribonucleoproteins A2/B1 OS=Homo sapiens OX=9606 GN=HNRNPA2B1 PE=1 SV=2	Heterogeneous nuclear ribonucleoproteins A2/B1	HNRNPA2B1	2.40409	4.15039	+						34	79	323.31	23681000	17888000	325880000	409910000
P22670	20	20	18	sp|P22670|RFX1_HUMAN MHC class II regulatory factor RFX1 OS=Homo sapiens OX=9606 GN=RFX1 PE=1 SV=2	MHC class II regulatory factor RFX1	RFX1	2.27048	10.024		+					20	38.4	323.31	0	0	562880000	547590000
P22695	12	12	12	sp|P22695|QCR2_HUMAN Cytochrome b-c1 complex subunit 2, mitochondrial OS=Homo sapiens OX=9606 GN=UQCRC2 PE=1 SV=3	Cytochrome b-c1 complex subunit 2, mitochondrial	UQCRC2	4.3596	4.13644	+						12	33.8	152.01	3281700	3390600	59233000	58103000
P22830	10	10	10	sp|P22830|HEMH_HUMAN Ferrochelatase, mitochondrial OS=Homo sapiens OX=9606 GN=FECH PE=1 SV=2	Ferrochelatase, mitochondrial	FECH	3.19266	4.26038	+						10	28.1	34.669	3028900	2658200	52425000	56408000
P23025	5	5	5	sp|P23025|XPA_HUMAN DNA repair protein complementing XP-A cells OS=Homo sapiens OX=9606 GN=XPA PE=1 SV=1	DNA repair protein complementing XP-A cells	XPA	2.73992	6.06288						+	5	30	45.205	0	0	26930000	37350000
P23142	10	10	5	sp|P23142|FBLN1_HUMAN Fibulin-1 OS=Homo sapiens OX=9606 GN=FBLN1 PE=1 SV=4	Fibulin-1	FBLN1	2.52943	3.02797			+				10	13.9	95.111	6682000	8119200	63787000	56586000
P23193;Q15560	18;2	18;2	18;2	sp|P23193|TCEA1_HUMAN Transcription elongation factor A protein 1 OS=Homo sapiens OX=9606 GN=TCEA1 PE=1 SV=2	Transcription elongation factor A protein 1	TCEA1	3.08495	4.86951	+						18	60.1	107.23	3419400	4089100	105320000	113450000
P23229	27	27	27	sp|P23229|ITA6_HUMAN Integrin alpha-6 OS=Homo sapiens OX=9606 GN=ITGA6 PE=1 SV=5	Integrin alpha-6;Integrin alpha-6 heavy chain;Integrin alpha-6 light chain;Processed integrin alpha-6	ITGA6	4.7299	5.90493		+					27	26.7	151.63	3514000	3426100	210480000	205360000
P23246	23	22	22	sp|P23246|SFPQ_HUMAN Splicing factor, proline- and glutamine-rich OS=Homo sapiens OX=9606 GN=SFPQ PE=1 SV=2	Splicing factor, proline- and glutamine-rich	SFPQ	2.76225	3.73676	+						23	38.9	203.03	7472700	6063900	87368000	92179000
P23258;Q9NRH3	7;6	7;6	7;6	sp|P23258|TBG1_HUMAN Tubulin gamma-1 chain OS=Homo sapiens OX=9606 GN=TUBG1 PE=1 SV=2;sp|Q9NRH3|TBG2_HUMAN Tubulin gamma-2 chain OS=Homo sapiens OX=9606 GN=TUBG2 PE=2 SV=1	Tubulin gamma-1 chain;Tubulin gamma-2 chain	TUBG1;TUBG2	2.81813	4.13079					+		7	26.2	33.57	2154000	2516800	44195000	37645000
P23284	13	13	13	sp|P23284|PPIB_HUMAN Peptidyl-prolyl cis-trans isomerase B OS=Homo sapiens OX=9606 GN=PPIB PE=1 SV=2	Peptidyl-prolyl cis-trans isomerase B	PPIB	2.35462	4.68732	+						13	57.4	93.512	5549400	3598600	114240000	116040000
P23368;Q16798	21;1	21;1	21;1	sp|P23368|MAOM_HUMAN NAD-dependent malic enzyme, mitochondrial OS=Homo sapiens OX=9606 GN=ME2 PE=1 SV=1	NAD-dependent malic enzyme, mitochondrial	ME2	3.76415	4.22362	+						21	51	194.97	5468500	5851500	103780000	107620000
P23378	28	28	28	sp|P23378|GCSP_HUMAN Glycine dehydrogenase (decarboxylating), mitochondrial OS=Homo sapiens OX=9606 GN=GLDC PE=1 SV=2	Glycine dehydrogenase (decarboxylating), mitochondrial	GLDC	3.3571	5.71702	+						28	36.9	271.62	2665600	2323000	137140000	124930000
P23381	23	23	23	sp|P23381|SYWC_HUMAN Tryptophan--tRNA ligase, cytoplasmic OS=Homo sapiens OX=9606 GN=WARS1 PE=1 SV=2	Tryptophan--tRNA ligase, cytoplasmic;T1-TrpRS;T2-TrpRS	WARS	3.58819	5.27337	+						23	53.5	174.33	4899800	5504200	202510000	199210000
P23396	24	24	24	sp|P23396|RS3_HUMAN 40S ribosomal protein S3 OS=Homo sapiens OX=9606 GN=RPS3 PE=1 SV=2	40S ribosomal protein S3	RPS3	3.01961	4.11616	+						24	83.5	204.91	38716000	32514000	623400000	607250000
P23434	2	2	2	sp|P23434|GCSH_HUMAN Glycine cleavage system H protein, mitochondrial OS=Homo sapiens OX=9606 GN=GCSH PE=1 SV=2	Glycine cleavage system H protein, mitochondrial	GCSH	2.57688	5.09739	+						2	17.3	62.463	2080800	2184600	60931000	87437000
P23458;O60674	36;1	36;1	34;1	sp|P23458|JAK1_HUMAN Tyrosine-protein kinase JAK1 OS=Homo sapiens OX=9606 GN=JAK1 PE=1 SV=2	Tyrosine-protein kinase JAK1	JAK1	4.88373	7.79	+						36	39.9	202.19	0	0	139630000	135430000
P23470	7	7	7	sp|P23470|PTPRG_HUMAN Receptor-type tyrosine-protein phosphatase gamma OS=Homo sapiens OX=9606 GN=PTPRG PE=1 SV=4	Receptor-type tyrosine-protein phosphatase gamma	PTPRG	2.97777	5.49662	+						7	6.6	31.603	0	0	34304000	32763000
P23471	4	4	4	sp|P23471|PTPRZ_HUMAN Receptor-type tyrosine-protein phosphatase zeta OS=Homo sapiens OX=9606 GN=PTPRZ1 PE=1 SV=4	Receptor-type tyrosine-protein phosphatase zeta	PTPRZ1	3.58081	5.26263	+						4	2.5	13.907	0	0	28876000	32484000
P23526	26	26	26	sp|P23526|SAHH_HUMAN Adenosylhomocysteinase OS=Homo sapiens OX=9606 GN=AHCY PE=1 SV=4	Adenosylhomocysteinase	AHCY	2.83962	4.08679	+						26	51.9	128.52	39507000	31841000	602340000	602990000
P23528;Q9Y281	19;6	19;6	17;4	sp|P23528|COF1_HUMAN Cofilin-1 OS=Homo sapiens OX=9606 GN=CFL1 PE=1 SV=3	Cofilin-1	CFL1	3.16241	4.32414	+						19	89.8	251.82	39905000	34522000	721040000	766580000
P23588;REV__P23588	24;1	24;1	24;1	sp|P23588|IF4B_HUMAN Eukaryotic translation initiation factor 4B OS=Homo sapiens OX=9606 GN=EIF4B PE=1 SV=2	Eukaryotic translation initiation factor 4B	EIF4B	3.32589	4.71312	+						24	40.4	93.723	3891100	3626600	92638000	104800000
P23634	22	9	9	sp|P23634|AT2B4_HUMAN Plasma membrane calcium-transporting ATPase 4 OS=Homo sapiens OX=9606 GN=ATP2B4 PE=1 SV=2	Plasma membrane calcium-transporting ATPase 4	ATP2B4	3.68094	3.53247	+						22	22	37.771	2694900	2862700	32736000	31554000
P23786	10	10	10	sp|P23786|CPT2_HUMAN Carnitine O-palmitoyltransferase 2, mitochondrial OS=Homo sapiens OX=9606 GN=CPT2 PE=1 SV=2	Carnitine O-palmitoyltransferase 2, mitochondrial	CPT2	2.76287	4.61985	+						10	15	23.275	1481400	1159400	30582000	33952000
P23921	32	32	32	sp|P23921|RIR1_HUMAN Ribonucleoside-diphosphate reductase large subunit OS=Homo sapiens OX=9606 GN=RRM1 PE=1 SV=1	Ribonucleoside-diphosphate reductase large subunit	RRM1	3.2905	3.84099	+						32	50.1	317.73	15027000	14926000	227930000	202080000
P24386	19	19	16	sp|P24386|RAE1_HUMAN Rab proteins geranylgeranyltransferase component A 1 OS=Homo sapiens OX=9606 GN=CHM PE=1 SV=3	Rab proteins geranylgeranyltransferase component A 1	CHM	3.29429	3.8796			+				19	40.7	215.31	5521600	5876500	79594000	88319000
P24588	8	8	8	sp|P24588|AKAP5_HUMAN A-kinase anchor protein 5 OS=Homo sapiens OX=9606 GN=AKAP5 PE=1 SV=3	A-kinase anchor protein 5	AKAP5	2.41985	5.31217		+					8	26.7	79.528	0	0	23199000	24654000
P24752	40	40	40	sp|P24752|THIL_HUMAN Acetyl-CoA acetyltransferase, mitochondrial OS=Homo sapiens OX=9606 GN=ACAT1 PE=1 SV=1	Acetyl-CoA acetyltransferase, mitochondrial	ACAT1	3.93847	6.87346	+						40	82.7	323.31	56130000	62133000	6883600000	6965300000
P24928	26	26	26	sp|P24928|RPB1_HUMAN DNA-directed RNA polymerase II subunit RPB1 OS=Homo sapiens OX=9606 GN=POLR2A PE=1 SV=2	DNA-directed RNA polymerase II subunit RPB1	POLR2A	2.84772	4.27921	+						26	16.9	106.34	1629700	1527300	34095000	27522000
P25101	4	4	4	sp|P25101|EDNRA_HUMAN Endothelin-1 receptor OS=Homo sapiens OX=9606 GN=EDNRA PE=1 SV=1	Endothelin-1 receptor	EDNRA	2.19583	6.60294		+					4	11.5	9.7778	0	0	102070000	64706000
P25116	4	4	4	sp|P25116|PAR1_HUMAN Proteinase-activated receptor 1 OS=Homo sapiens OX=9606 GN=F2R PE=1 SV=2	Proteinase-activated receptor 1	F2R	2.4852	5.95682		+					4	9.9	103.02	0	0	36107000	47664000
P25205	45	45	45	sp|P25205|MCM3_HUMAN DNA replication licensing factor MCM3 OS=Homo sapiens OX=9606 GN=MCM3 PE=1 SV=3	DNA replication licensing factor MCM3	MCM3	3.46136	4.33795	+						45	58	323.31	8256200	7393000	156610000	159400000
P25325	10	10	10	sp|P25325|THTM_HUMAN 3-mercaptopyruvate sulfurtransferase OS=Homo sapiens OX=9606 GN=MPST PE=1 SV=3	3-mercaptopyruvate sulfurtransferase	MPST	3.63849	5.09176	+						10	36.4	62.911	3352300	3078100	106060000	113140000
P25398	10	10	10	sp|P25398|RS12_HUMAN 40S ribosomal protein S12 OS=Homo sapiens OX=9606 GN=RPS12 PE=1 SV=3	40S ribosomal protein S12	RPS12	2.97168	5.0967	+						10	75	145.04	24628000	20340000	717830000	817100000
P25445	15	15	15	sp|P25445|TNR6_HUMAN Tumor necrosis factor receptor superfamily member 6 OS=Homo sapiens OX=9606 GN=FAS PE=1 SV=1	Tumor necrosis factor receptor superfamily member 6	FAS	3.77713	8.38251		+					15	43.9	207.56	1440500	1259200	434680000	464740000
P25490;Q96MM3;O15391	8;4;4	8;4;4	8;4;4	sp|P25490|TYY1_HUMAN Transcriptional repressor protein YY1 OS=Homo sapiens OX=9606 GN=YY1 PE=1 SV=2;sp|Q96MM3|ZFP42_HUMAN Zinc finger protein 42 homolog OS=Homo sapiens OX=9606 GN=ZFP42 PE=1 SV=2;sp|O15391|TYY2_HUMAN Transcription factor YY2 OS=Homo sapien	Transcriptional repressor protein YY1;Zinc finger protein 42 homolog;Transcription factor YY2	YY1;ZFP42;YY2	3.21638	6.64417				+			8	21.3	89.383	0	0	65892000	55837000
P25685	11	11	10	sp|P25685|DNJB1_HUMAN DnaJ homolog subfamily B member 1 OS=Homo sapiens OX=9606 GN=DNAJB1 PE=1 SV=4	DnaJ homolog subfamily B member 1	DNAJB1	2.57413	3.72945				+			11	37.4	56.338	3492400	2677100	41161000	39963000
P25705	23	23	23	sp|P25705|ATPA_HUMAN ATP synthase subunit alpha, mitochondrial OS=Homo sapiens OX=9606 GN=ATP5F1A PE=1 SV=1	ATP synthase subunit alpha, mitochondrial	ATP5A1	3.33946	4.00481	+						23	41.8	296.35	23526000	21410000	347490000	373560000
P25786	17	17	17	sp|P25786|PSA1_HUMAN Proteasome subunit alpha type-1 OS=Homo sapiens OX=9606 GN=PSMA1 PE=1 SV=1	Proteasome subunit alpha type-1	PSMA1	3.34578	4.49775	+						17	60.5	152.5	9490200	8314000	200050000	201310000
P25787	9	9	9	sp|P25787|PSA2_HUMAN Proteasome subunit alpha type-2 OS=Homo sapiens OX=9606 GN=PSMA2 PE=1 SV=2	Proteasome subunit alpha type-2	PSMA2	2.77775	4.52819	+						9	35	87.662	3003900	3767100	82461000	73061000
P25788	8	8	8	sp|P25788|PSA3_HUMAN Proteasome subunit alpha type-3 OS=Homo sapiens OX=9606 GN=PSMA3 PE=1 SV=2	Proteasome subunit alpha type-3	PSMA3	2.42524	4.38402	+						8	36.1	86.316	11545000	10082000	189280000	268090000
P25789	9	9	9	sp|P25789|PSA4_HUMAN Proteasome subunit alpha type-4 OS=Homo sapiens OX=9606 GN=PSMA4 PE=1 SV=1	Proteasome subunit alpha type-4	PSMA4	2.9436	3.96265	+						9	37.9	53.487	14338000	12360000	219430000	196320000
P26038	24	24	13	sp|P26038|MOES_HUMAN Moesin OS=Homo sapiens OX=9606 GN=MSN PE=1 SV=3	Moesin	MSN	2.60867	5.06985	+						24	37.6	79.907	2655500	1877200	73429000	76585000
P26196	12	12	12	sp|P26196|DDX6_HUMAN Probable ATP-dependent RNA helicase DDX6 OS=Homo sapiens OX=9606 GN=DDX6 PE=1 SV=2	Probable ATP-dependent RNA helicase DDX6	DDX6	2.78733	3.96492	+						12	37.3	101.05	5530100	5321000	75924000	94507000
P26358	61	61	61	sp|P26358|DNMT1_HUMAN DNA (cytosine-5)-methyltransferase 1 OS=Homo sapiens OX=9606 GN=DNMT1 PE=1 SV=2	DNA (cytosine-5)-methyltransferase 1	DNMT1	3.31941	3.47208	+						61	43.2	323.31	6808400	7021400	80691000	72953000
P26368	14	14	14	sp|P26368|U2AF2_HUMAN Splicing factor U2AF 65 kDa subunit OS=Homo sapiens OX=9606 GN=U2AF2 PE=1 SV=4	Splicing factor U2AF 65 kDa subunit	U2AF2	3.80284	4.98106	+						14	41.9	323.31	10262000	9413800	311690000	309150000
P26373	7	7	7	sp|P26373|RL13_HUMAN 60S ribosomal protein L13 OS=Homo sapiens OX=9606 GN=RPL13 PE=1 SV=4	60S ribosomal protein L13	RPL13	2.07887	6.666	+						7	36	22.642	0	0	24417000	49402000
P26583	3	2	2	sp|P26583|HMGB2_HUMAN High mobility group protein B2 OS=Homo sapiens OX=9606 GN=HMGB2 PE=1 SV=2	High mobility group protein B2	HMGB2	1.96884	3.81759	+						3	17.2	4.6905	2258200	1794600	22072000	36501000
P26599	20	20	17	sp|P26599|PTBP1_HUMAN Polypyrimidine tract-binding protein 1 OS=Homo sapiens OX=9606 GN=PTBP1 PE=1 SV=2	Polypyrimidine tract-binding protein 1	PTBP1	4.98759	4.83002		+					20	48.5	316.96	12110000	12163000	348850000	341590000
P26639	43	43	40	sp|P26639|SYTC_HUMAN Threonine--tRNA ligase 1, cytoplasmic OS=Homo sapiens OX=9606 GN=TARS1 PE=1 SV=3	Threonine--tRNA ligase, cytoplasmic	TARS	3.62742	4.18774	+						43	59.1	323.31	19025000	20769000	365170000	359350000
P26640	35	35	35	sp|P26640|SYVC_HUMAN Valine--tRNA ligase OS=Homo sapiens OX=9606 GN=VARS1 PE=1 SV=4	Valine--tRNA ligase	VARS	3.7948	4.29998	+						35	29.7	323.31	8071400	8041100	152820000	164790000
P26641	29	29	29	sp|P26641|EF1G_HUMAN Elongation factor 1-gamma OS=Homo sapiens OX=9606 GN=EEF1G PE=1 SV=3	Elongation factor 1-gamma	EEF1G	3.34662	4.47093	+						29	70	323.31	87732000	81374000	1775300000	1977600000
P26885	6	6	6	sp|P26885|FKBP2_HUMAN Peptidyl-prolyl cis-trans isomerase FKBP2 OS=Homo sapiens OX=9606 GN=FKBP2 PE=1 SV=2	Peptidyl-prolyl cis-trans isomerase FKBP2	FKBP2	1.84576	3.12449					+		6	62.7	47.971	18969000	27110000	163380000	239390000
P27105	18	18	18	sp|P27105|STOM_HUMAN Stomatin OS=Homo sapiens OX=9606 GN=STOM PE=1 SV=3	Erythrocyte band 7 integral membrane protein	STOM	4.10704	11.4471		+					18	68.1	323.31	2919100	3120100	7921600000	8962800000
P27361	10	7	7	sp|P27361|MK03_HUMAN Mitogen-activated protein kinase 3 OS=Homo sapiens OX=9606 GN=MAPK3 PE=1 SV=4	Mitogen-activated protein kinase 3	MAPK3	2.32334	4.44024				+			10	33	33.726	2553600	1694100	42664000	47788000
P27544	4	4	4	sp|P27544|CERS1_HUMAN Ceramide synthase 1 OS=Homo sapiens OX=9606 GN=CERS1 PE=1 SV=1	Ceramide synthase 1	CERS1	2.87018	7.03325	+						4	16.9	44.846	0	0	63086000	89067000
P27635;Q96L21	13;5	13;5	13;5	sp|P27635|RL10_HUMAN 60S ribosomal protein L10 OS=Homo sapiens OX=9606 GN=RPL10 PE=1 SV=5	60S ribosomal protein L10	RPL10	3.03118	6.38783	+						13	55.6	207.51	5562000	4276800	421620000	395630000
P27694	33	33	33	sp|P27694|RFA1_HUMAN Replication protein A 70 kDa DNA-binding subunit OS=Homo sapiens OX=9606 GN=RPA1 PE=1 SV=2	Replication protein A 70 kDa DNA-binding subunit;Replication protein A 70 kDa DNA-binding subunit, N-terminally processed	RPA1	3.34575	4.03062	+						33	50.2	323.31	16911000	17976000	270810000	299830000
P27695	17	17	17	sp|P27695|APEX1_HUMAN DNA-(apurinic or apyrimidinic site) endonuclease OS=Homo sapiens OX=9606 GN=APEX1 PE=1 SV=2	DNA-(apurinic or apyrimidinic site) lyase;DNA-(apurinic or apyrimidinic site) lyase, mitochondrial	APEX1	3.5003	4.10255	+						17	60.1	323.31	18323000	20224000	334340000	327080000
P27708	70	70	67	sp|P27708|PYR1_HUMAN CAD protein OS=Homo sapiens OX=9606 GN=CAD PE=1 SV=3	CAD protein;Glutamine-dependent carbamoyl-phosphate synthase;Aspartate carbamoyltransferase;Dihydroorotase	CAD	3.2513	4.19574	+						70	42.3	323.31	8008100	8952800	161570000	149010000
P27797	19	19	19	sp|P27797|CALR_HUMAN Calreticulin OS=Homo sapiens OX=9606 GN=CALR PE=1 SV=1	Calreticulin	CALR	3.32193	4.5296	+						19	55.4	323.31	23492000	26583000	594560000	560300000
P27816	80	80	80	sp|P27816|MAP4_HUMAN Microtubule-associated protein 4 OS=Homo sapiens OX=9606 GN=MAP4 PE=1 SV=3	Microtubule-associated protein 4	MAP4	4.7414	4.02138	+						80	74.9	323.31	23036000	23588000	378210000	378860000
P27824	48	48	48	sp|P27824|CALX_HUMAN Calnexin OS=Homo sapiens OX=9606 GN=CANX PE=1 SV=2	Calnexin	CANX	3.21473	8.03458		+					48	63.7	323.31	13074000	9966700	2925500000	3062400000
P28066	6	6	6	sp|P28066|PSA5_HUMAN Proteasome subunit alpha type-5 OS=Homo sapiens OX=9606 GN=PSMA5 PE=1 SV=3	Proteasome subunit alpha type-5	PSMA5	1.86341	4.02225	+						6	24.1	36.651	2463600	1308600	26588000	32013000
P28072	6	6	6	sp|P28072|PSB6_HUMAN Proteasome subunit beta type-6 OS=Homo sapiens OX=9606 GN=PSMB6 PE=1 SV=4	Proteasome subunit beta type-6	PSMB6	3.44669	4.13664	+						6	41	120.15	8275000	8052400	151320000	136240000
P28074	11	11	11	sp|P28074|PSB5_HUMAN Proteasome subunit beta type-5 OS=Homo sapiens OX=9606 GN=PSMB5 PE=1 SV=3	Proteasome subunit beta type-5	PSMB5	4.2073	4.94529	+						11	46	147.81	5332800	5426800	161560000	170030000
P28288	9	9	9	sp|P28288|ABCD3_HUMAN ATP-binding cassette sub-family D member 3 OS=Homo sapiens OX=9606 GN=ABCD3 PE=1 SV=1	ATP-binding cassette sub-family D member 3	ABCD3	3.3126	5.33985	+						9	17.6	20.334	2151200	1912000	77619000	86918000
P28331	36	36	36	sp|P28331|NDUS1_HUMAN NADH-ubiquinone oxidoreductase 75 kDa subunit, mitochondrial OS=Homo sapiens OX=9606 GN=NDUFS1 PE=1 SV=3	NADH-ubiquinone oxidoreductase 75 kDa subunit, mitochondrial	NDUFS1	3.96974	4.69484	+						36	56.4	323.31	17167000	17798000	440010000	465780000
P28340	26	26	26	sp|P28340|DPOD1_HUMAN DNA polymerase delta catalytic subunit OS=Homo sapiens OX=9606 GN=POLD1 PE=1 SV=2	DNA polymerase delta catalytic subunit	POLD1	3.7519	3.66685			+				26	30	173.15	5504100	5190100	69032000	66754000
P28347	14	14	7	sp|P28347|TEAD1_HUMAN Transcriptional enhancer factor TEF-1 OS=Homo sapiens OX=9606 GN=TEAD1 PE=1 SV=2	Transcriptional enhancer factor TEF-1	TEAD1	3.16448	9.75849		+					14	42.7	125.33	0	0	537680000	482300000
P28482	11	11	8	sp|P28482|MK01_HUMAN Mitogen-activated protein kinase 1 OS=Homo sapiens OX=9606 GN=MAPK1 PE=1 SV=3	Mitogen-activated protein kinase 1	MAPK1	3.96527	4.2156	+						11	32.8	49.812	4691700	4659900	89537000	84285000
P28749	5	5	5	sp|P28749|RBL1_HUMAN Retinoblastoma-like protein 1 OS=Homo sapiens OX=9606 GN=RBL1 PE=1 SV=3	Retinoblastoma-like protein 1	RBL1	4.29922	9.20876			+				5	3.8	4.9888	0	0	468280000	437520000
P28838	29	29	29	sp|P28838|AMPL_HUMAN Cytosol aminopeptidase OS=Homo sapiens OX=9606 GN=LAP3 PE=1 SV=3	Cytosol aminopeptidase	LAP3	4.79627	4.12352	+						29	68.2	323.31	17995000	17602000	311130000	309300000
P29144	23	23	23	sp|P29144|TPP2_HUMAN Tripeptidyl-peptidase 2 OS=Homo sapiens OX=9606 GN=TPP2 PE=1 SV=4	Tripeptidyl-peptidase 2	TPP2	3.63405	5.34361	+						23	23.9	125.5	1873500	1686600	73686000	70706000
P29317	13	11	11	sp|P29317|EPHA2_HUMAN Ephrin type-A receptor 2 OS=Homo sapiens OX=9606 GN=EPHA2 PE=1 SV=2	Ephrin type-A receptor 2	EPHA2	2.20367	3.30022	+						13	16.2	35.54	3264800	2808800	35199000	25280000
P29320;Q06187;P29322	13;1;1	12;0;0	10;0;0	sp|P29320|EPHA3_HUMAN Ephrin type-A receptor 3 OS=Homo sapiens OX=9606 GN=EPHA3 PE=1 SV=2	Ephrin type-A receptor 3	EPHA3	3.00968	4.62699	+						13	19.4	57.448	2374000	2115100	60107000	51005000
P29323	19	15	13	sp|P29323|EPHB2_HUMAN Ephrin type-B receptor 2 OS=Homo sapiens OX=9606 GN=EPHB2 PE=1 SV=5	Ephrin type-B receptor 2	EPHB2	2.89054	4.19351	+						19	21.3	166.81	1965200	1838800	31505000	38398000
P29372	8	8	8	sp|P29372|3MG_HUMAN DNA-3-methyladenine glycosylase OS=Homo sapiens OX=9606 GN=MPG PE=1 SV=3	DNA-3-methyladenine glycosylase	MPG	2.93642	5.53659	+						8	33.6	49.145	1036500	1323600	51914000	56938000
P29373;P29762	4;1	4;1	4;1	sp|P29373|RABP2_HUMAN Cellular retinoic acid-binding protein 2 OS=Homo sapiens OX=9606 GN=CRABP2 PE=1 SV=2	Cellular retinoic acid-binding protein 2	CRABP2	2.05836	3.66308	+						4	38.4	23.871	2967700	2461600	27479000	42661000
P29401	36	36	36	sp|P29401|TKT_HUMAN Transketolase OS=Homo sapiens OX=9606 GN=TKT PE=1 SV=3	Transketolase	TKT	5.07458	4.00364	+						36	63.1	323.31	39278000	39586000	636970000	628060000
P29508;P48594	12;7	12;7	12;7	sp|P29508|SPB3_HUMAN Serpin B3 OS=Homo sapiens OX=9606 GN=SERPINB3 PE=1 SV=2;sp|P48594|SPB4_HUMAN Serpin B4 OS=Homo sapiens OX=9606 GN=SERPINB4 PE=1 SV=2	Serpin B3;Serpin B4	SERPINB3;SERPINB4	1.12334	5.51157	+						12	36.2	48.427	0	0	93458000	10140000
P29992	25	24	14	sp|P29992|GNA11_HUMAN Guanine nucleotide-binding protein subunit alpha-11 OS=Homo sapiens OX=9606 GN=GNA11 PE=1 SV=2	Guanine nucleotide-binding protein subunit alpha-11	GNA11	4.07446	9.40232	+						25	60.7	310.33	4643400	4630000	2955400000	3330900000
P30040	10	10	10	sp|P30040|ERP29_HUMAN Endoplasmic reticulum resident protein 29 OS=Homo sapiens OX=9606 GN=ERP29 PE=1 SV=4	Endoplasmic reticulum resident protein 29	ERP29	2.98733	7.6542	+						10	46.7	25.354	0	0	142120000	149320000
P30041	23	23	23	sp|P30041|PRDX6_HUMAN Peroxiredoxin-6 OS=Homo sapiens OX=9606 GN=PRDX6 PE=1 SV=3	Peroxiredoxin-6	PRDX6	3.68648	3.92796	+						23	80.4	242.46	36127000	33778000	521220000	542390000
P30044	9	9	9	sp|P30044|PRDX5_HUMAN Peroxiredoxin-5, mitochondrial OS=Homo sapiens OX=9606 GN=PRDX5 PE=1 SV=4	Peroxiredoxin-5, mitochondrial	PRDX5	2.80962	5.10536		+					9	55.6	80.51	4015900	4777900	135200000	168180000
P30046;A6NHG4	4;2	4;2	4;2	sp|P30046|DOPD_HUMAN D-dopachrome decarboxylase OS=Homo sapiens OX=9606 GN=DDT PE=1 SV=3;sp|A6NHG4|DDTL_HUMAN D-dopachrome decarboxylase-like protein OS=Homo sapiens OX=9606 GN=DDTL PE=2 SV=1	D-dopachrome decarboxylase;D-dopachrome decarboxylase-like protein	DDT;DDTL	2.06478	4.64313	+						4	39.8	18.162	2276000	1247500	42222000	41987000
P30048	15	15	15	sp|P30048|PRDX3_HUMAN Thioredoxin-dependent peroxide reductase, mitochondrial OS=Homo sapiens OX=9606 GN=PRDX3 PE=1 SV=3	Thioredoxin-dependent peroxide reductase, mitochondrial	PRDX3	3.10339	3.54725		+					15	68.4	169.63	241210000	211040000	2684200000	2591800000
P30050	8	8	8	sp|P30050|RL12_HUMAN 60S ribosomal protein L12 OS=Homo sapiens OX=9606 GN=RPL12 PE=1 SV=1	60S ribosomal protein L12	RPL12	2.79994	4.91913		+					8	59.4	180.49	37292000	37648000	989680000	1298600000
P30084	17	17	17	sp|P30084|ECHM_HUMAN Enoyl-CoA hydratase, mitochondrial OS=Homo sapiens OX=9606 GN=ECHS1 PE=1 SV=4	Enoyl-CoA hydratase, mitochondrial	ECHS1	3.11317	4.5044	+						17	58.6	323.31	12006000	13337000	268060000	307710000
P30086	12	12	12	sp|P30086|PEBP1_HUMAN Phosphatidylethanolamine-binding protein 1 OS=Homo sapiens OX=9606 GN=PEBP1 PE=1 SV=3	Phosphatidylethanolamine-binding protein 1;Hippocampal cholinergic neurostimulating peptide	PEBP1	2.60159	4.62956	+						12	82.4	320.2	8061900	7338300	163250000	222050000
P30101	39	39	39	sp|P30101|PDIA3_HUMAN Protein disulfide-isomerase A3 OS=Homo sapiens OX=9606 GN=PDIA3 PE=1 SV=4	Protein disulfide-isomerase A3	PDIA3	2.75613	2.15134	+						39	69.3	323.31	202820000	211900000	868570000	976500000
P30153	22	22	19	sp|P30153|2AAA_HUMAN Serine/threonine-protein phosphatase 2A 65 kDa regulatory subunit A alpha isoform OS=Homo sapiens OX=9606 GN=PPP2R1A PE=1 SV=4	Serine/threonine-protein phosphatase 2A 65 kDa regulatory subunit A alpha isoform	PPP2R1A	4.61029	4.3507	+						22	40.4	131.14	17203000	17413000	357980000	348340000
P30260	15	15	15	sp|P30260|CDC27_HUMAN Cell division cycle protein 27 homolog OS=Homo sapiens OX=9606 GN=CDC27 PE=1 SV=2	Cell division cycle protein 27 homolog	CDC27	3.01025	4.76915	+						15	22	49.405	2701900	2199100	65844000	67098000
P30307	4	4	4	sp|P30307|MPIP3_HUMAN M-phase inducer phosphatase 3 OS=Homo sapiens OX=9606 GN=CDC25C PE=1 SV=2	M-phase inducer phosphatase 3	CDC25C	4.2582	5.10074						+	4	11.2	7.9039	910280	865060	30645000	30256000
P30405	12	12	11	sp|P30405|PPIF_HUMAN Peptidyl-prolyl cis-trans isomerase F, mitochondrial OS=Homo sapiens OX=9606 GN=PPIF PE=1 SV=1	Peptidyl-prolyl cis-trans isomerase F, mitochondrial	PPIF	3.42956	6.06662		+					12	70	185.95	5136400	5892400	353140000	385010000
P30419	14	14	13	sp|P30419|NMT1_HUMAN Glycylpeptide N-tetradecanoyltransferase 1 OS=Homo sapiens OX=9606 GN=NMT1 PE=1 SV=2	Glycylpeptide N-tetradecanoyltransferase 1	NMT1	2.99361	4.07416	+						14	24.2	146.78	7967700	9057800	134330000	152430000
P30519	17	17	17	sp|P30519|HMOX2_HUMAN Heme oxygenase 2 OS=Homo sapiens OX=9606 GN=HMOX2 PE=1 SV=2	Heme oxygenase 2	HMOX2	3.89419	6.46208	+						17	61.7	239.09	2088300	2155300	178260000	196250000
[truncated: 2,218 more rows]

## Sheet: S1-3
Supplementary Table S1-3: S-acylated sites in HEK293T cells enriched by acyl-biotin exchange
[truncated: 910 more rows]

## Sheet: S1-4
Supplementary Table S1-4: List of proteins without cysteine residues
[truncated: 527 more rows]

[truncated: 1 more sheets: S1-5]
