# Supplementary material for: S-Palmitoylation during Retinoic Acid-Induced Neuronal Differentiation of SH-SY5Y Neuroblastoma Cells
Source: J Proteome Res. 2023 Jun 9;22(7):2421–35. doi: 10.1021/acs.jproteome.3c00151 (PMC10337253; doi:10.1021/acs.jproteome.3c00151)
Supplement: Supplementary file 3 — pr3c00151_si_003.xlsx [file pr3c00151_si_003.xlsx]

## Sheet: Description
Supplementary Table 2: Identified proteins and sites in retinoic acid induced neuronal differentiation of SH-SY5Y cells
Table of content
Sheet
S2-1	S-palmitoylated proteins in SH-SY5Y cells during neuronal differentiation enriched by lipid metabolic labelling
S2-2	S-acylated proteins in SH-SY5Y cells during neuronal differentiation enriched by acyl-biotin exchange
S2-3	S-acylation sites in SH-SY5Y cells during neuronal differentiation enriched by acyl-biotin exchange
S2-4	Proteins in SH-SY5Y cells during neuronal differentiation
S2-5	Comparison of ABE and TP dataset of (S-acylated) proteins in SH-SY5Y cells during neuronal differentiation at t=7
Headers
Uniprot ID	Uniprot protein identifiers of mapped proteins
Peptide counts (all)	All peptide counts
Peptide counts (razor+unique)	Razor+Unique peptide counts
Peptide counts (unique)	Unique peptide counts
Fasta headers	Fasta headers
Protein names	Protein names
Gene names	Gene names
t=0, t=1, t=7, t=1 RA & t=7 RA	is the protein found in this experimental condition?
t=0 p-value	is -log10(p-value)
t=0 fold change	is log2(LFQ intensity with hydroxylamine/LFQ intensity without hydroxylamine)
t=1 -RA vs +RA p-value	is -log10(p-value)
t=1 -RA vs +RA fold change	is log2(LFQ intensity with hydroxylamine and retinoic acid/LFQ intensity with hydroxylamine without retinoic acid)
Found	Proteins found in S-palmitome studies according to Swisspalm database
Validated	Proteins found in S-palmitoylation validation studies according to Swisspalm database
Predicted	Proteins predicted to be S-palmitoylated according to Swisspalm database
Orthologues	Proteins with an orthologue found in S-palmitome studies or validation studies according to Swisspalm database
Predicted_and_Orthologues	Proteins that is predicted and has an orthologue according to Swisspalm database
Not found	Proteins not found in S-palmitome studies or validation studies according to Swisspalm database
Peptides	Number of peptide sequences
Sequence coverage [%]	Sequence coverage of protein in percentage
Score	MaxQuant score of protein identification
LFQ intensity t=0_1	LFQ intensity in SH-SY5Y at t=0 replicate 1
LFQ intensity t=0_2	LFQ intensity in SH-SY5Y at t=0 replicate 2
LFQ intensity t=0_3	LFQ intensity in SH-SY5Y at t=0 replicate 3
LFQ intensity t=0_HA_1	LFQ intensity in SH-SY5Y at t=0 with hydroxylamine replicate 1
LFQ intensity t=0_HA_2	LFQ intensity in SH-SY5Y at t=0 with hydroxylamine replicate 2
LFQ intensity t=0_HA_3	LFQ intensity in SH-SY5Y at t=0 with hydroxylamine replicate 3
LFQ intensity t=1_1	LFQ intensity in SH-SY5Y at t=1 replicate 1
LFQ intensity t=1_2	LFQ intensity in SH-SY5Y at t=1 replicate 2
LFQ intensity t=1_3	LFQ intensity in SH-SY5Y at t=1 replicate 3
LFQ intensity t=1_HA_1	LFQ intensity in SH-SY5Y at t=1 with hydroxylamine replicate 1
LFQ intensity t=1_HA_2	LFQ intensity in SH-SY5Y at t=1 with hydroxylamine replicate 2
LFQ intensity t=1_HA_3	LFQ intensity in SH-SY5Y at t=1 with hydroxylamine replicate 3
LFQ intensity t=7_1	LFQ intensity in SH-SY5Y at t=7 replicate 1
LFQ intensity t=7_2	LFQ intensity in SH-SY5Y at t=7 replicate 2
LFQ intensity t=7_3	LFQ intensity in SH-SY5Y at t=7 replicate 3
LFQ intensity t=7_HA_1	LFQ intensity in SH-SY5Y at t=7 with hydroxylamine replicate 1
LFQ intensity t=7_HA_2	LFQ intensity in SH-SY5Y at t=7 with hydroxylamine replicate 2
LFQ intensity t=7_HA_3	LFQ intensity in SH-SY5Y at t=7 with hydroxylamine replicate 3
LFQ intensity t=1_RA_1	LFQ intensity in SH-SY5Y at t=1 with retinoic acid replicate 1
LFQ intensity t=1_RA_2	LFQ intensity in SH-SY5Y at t=1 with retinoic acid replicate 2
LFQ intensity t=1_RA_3	LFQ intensity in SH-SY5Y at t=1 with retinoic acid replicate 3
LFQ intensity t=1_RA_HA_1	LFQ intensity in SH-SY5Y at t=1 with retinoic acid with hydroxylamine replicate 1
LFQ intensity t=1_RA_HA_2	LFQ intensity in SH-SY5Y at t=1 with retinoic acid with hydroxylamine replicate 2
LFQ intensity t=1_RA_HA_3	LFQ intensity in SH-SY5Y at t=1 with retinoic acid with hydroxylamine replicate 3
LFQ intensity t=7_RA_1	LFQ intensity in SH-SY5Y at t=7 with retinoic acid replicate 1
LFQ intensity t=7_RA_2	LFQ intensity in SH-SY5Y at t=7 with retinoic acid replicate 2
LFQ intensity t=7_RA_3	LFQ intensity in SH-SY5Y at t=7 with retinoic acid replicate 3
LFQ intensity t=7_RA_HA_1	LFQ intensity in SH-SY5Y at t=7 with retinoic acid with hydroxylamine replicate 1
LFQ intensity t=7_RA_HA_2	LFQ intensity in SH-SY5Y at t=7 with retinoic acid with hydroxylamine replicate 2
LFQ intensity t=7_RA_HA_3	LFQ intensity in SH-SY5Y at t=7 with retinoic acid with hydroxylamine replicate 3
Carbamidomethyl (C) Probabilities	Peptide sequence and localization probability of Carbamidomethyl indicated in parentheses
Carbamidomethyl (C) site on proteins	Position of Carbamidomethyl cysteine on the protein
Localization probability	Probability of Carbamidomethyl localization
Localization prob t=0_HA_1	Probability of Carbamidomethyl localization in t=0_HA_1 sample
Localization prob t=0_HA_2	Probability of Carbamidomethyl localization in t=0_HA_2 sample
Localization prob t=0_HA_3	Probability of Carbamidomethyl localization in t=0_HA_3 sample
Localization prob t=1_HA_1	Probability of Carbamidomethyl localization in t=1_HA_1 sample
Localization prob t=1_HA_2	Probability of Carbamidomethyl localization in t=1_HA_2 sample
Localization prob t=1_HA_3	Probability of Carbamidomethyl localization in t=1_HA_3 sample
Localization prob t=1_RA_HA_1	Probability of Carbamidomethyl localization in t=1_RA_HA_1 sample
Localization prob t=1_RA_HA_2	Probability of Carbamidomethyl localization in t=1_RA_HA_2 sample
Localization prob t=1_RA_HA_3	Probability of Carbamidomethyl localization in t=1_RA_HA_3 sample
Localization prob t=7_HA_1	Probability of Carbamidomethyl localization in t=7_HA_1 sample
Localization prob t=7_HA_2	Probability of Carbamidomethyl localization in t=7_HA_2 sample
Localization prob t=7_HA_3	Probability of Carbamidomethyl localization in t=7_HA_3 sample
Localization prob t=7_RA_HA_1	Probability of Carbamidomethyl localization in t=7_RA_HA_1 sample
Localization prob t=7_RA_HA_2	Probability of Carbamidomethyl localization in t=7_RA_HA_2 sample
Localization prob t=7_RA_HA_3	Probability of Carbamidomethyl localization in t=7_RA_HA_3 sample
Charge	Charge of precursor
Mass error [ppm]	Mass error of precursor (ppm)
Score	Maxquant score
Intensity t=0_1	Intensity in SH-SY5Y at t=0 replicate 1
Intensity t=0_2	Intensity in SH-SY5Y at t=0 replicate 2
Intensity t=0_3	Intensity in SH-SY5Y at t=0 replicate 3
Intensity t=0_HA_1	Intensity in SH-SY5Y at t=0 with hydroxylamine replicate 1
Intensity t=0_HA_2	Intensity in SH-SY5Y at t=0 with hydroxylamine replicate 2
Intensity t=0_HA_3	Intensity in SH-SY5Y at t=0 with hydroxylamine replicate 3
Intensity t=1_1	Intensity in SH-SY5Y at t=1 replicate 1
Intensity t=1_2	Intensity in SH-SY5Y at t=1 replicate 2
Intensity t=1_3	Intensity in SH-SY5Y at t=1 replicate 3
Intensity t=1_HA_1	Intensity in SH-SY5Y at t=1 with hydroxylamine replicate 1
Intensity t=1_HA_2	Intensity in SH-SY5Y at t=1 with hydroxylamine replicate 2
Intensity t=1_HA_3	Intensity in SH-SY5Y at t=1 with hydroxylamine replicate 3
Intensity t=1_RA_1	Intensity in SH-SY5Y at t=1 with retinoic acid replicate 1
Intensity t=1_RA_2	Intensity in SH-SY5Y at t=1 with retinoic acid replicate 2
Intensity t=1_RA_3	Intensity in SH-SY5Y at t=1 with retinoic acid replicate 3
Intensity t=1_RA_HA_1	Intensity in SH-SY5Y at t=1 with retinoic acid with hydroxylamine replicate 1
Intensity t=1_RA_HA_2	Intensity in SH-SY5Y at t=1 with retinoic acid with hydroxylamine replicate 2
Intensity t=1_RA_HA_3	Intensity in SH-SY5Y at t=1 with retinoic acid with hydroxylamine replicate 3
Intensity t=7_1	Intensity in SH-SY5Y at t=7 replicate 1
Intensity t=7_2	Intensity in SH-SY5Y at t=7 replicate 2
Intensity t=7_3	Intensity in SH-SY5Y at t=7 replicate 3
Intensity t=7_HA_1	Intensity in SH-SY5Y at t=7 with hydroxylamine replicate 1
Intensity t=7_HA_2	Intensity in SH-SY5Y at t=7 with hydroxylamine replicate 2
Intensity t=7_HA_3	7Intensity in SH-SY5Y at t=1 with hydroxylamine replicate 3
Intensity t=7_RA_1	Intensity in SH-SY5Y at t=7 with retinoic acid replicate 1
Intensity t=7_RA_2	Intensity in SH-SY5Y at t=7 with retinoic acid replicate 2
Intensity t=7_RA_3	Intensity in SH-SY5Y at t=7 with retinoic acid replicate 3
Intensity t=7_RA_HA_1	Intensity in SH-SY5Y at t=7 with retinoic acid with hydroxylamine replicate 1
Intensity t=7_RA_HA_2	Intensity in SH-SY5Y at t=7 with retinoic acid with hydroxylamine replicate 2
Intensity t=7_RA_HA_3	Intensity in SH-SY5Y at t=7 with retinoic acid with hydroxylamine replicate 3
Significant ABE vs TP	Proteins significant according to Student's t-test
ABE vs TP p-value	is -log10(p-value)
ABE vs TP fold change	is log2(LFQ intensity with hydroxylamine ABE/LFQ intensity with hydroxylamine TP)
Significant ABE_R vs TP_R	Proteins significant according to Student's t-test
ABE_R vs TP_R p-value	is -log10(p-value)
ABE_R vs TP_R fold change	is log2(LFQ intensity with hydroxylamine and retinoic acid ABE/LFQ intensity with hydroxylamine and retinoic acid TP)
Normalised LFQ intensity ABE_1	Normalised LFQ intensity in SH-SY5Y at t=7 with hydroxylamine replicate 1 (ABE)
Normalised LFQ intensity ABE_2	Normalised LFQ intensity in SH-SY5Y at t=7 with hydroxylamine replicate 2 (ABE)
Normalised LFQ intensity ABE_3	Normalised LFQ intensity in SH-SY5Y at t=7 with hydroxylamine replicate 3 (ABE)
Normalised LFQ intensity ABE_R_1	Normalised LFQ intensity in SH-SY5Y at t=7 with retinoic acid with hydroxylamine replicate 1 (ABE)
Normalised LFQ intensity ABE_R_2	Normalised LFQ intensity in SH-SY5Y at t=7 with retinoic acid with hydroxylamine replicate 2 (ABE)
Normalised LFQ intensity ABE_R_3	Normalised LFQ intensity in SH-SY5Y at t=7 with retinoic acid with hydroxylamine replicate 3 (ABE)
Normalised LFQ intensity TP_1	Normalised LFQ intensity in SH-SY5Y at t=7 replicate 1 (TP)
Normalised LFQ intensity TP_2	Normalised LFQ intensity in SH-SY5Y at t=7 replicate 2 (TP)
Normalised LFQ intensity TP_3	Normalised LFQ intensity in SH-SY5Y at t=7 replicate 3 (TP)
Normalised LFQ intensity TP_R_1	Normalised LFQ intensity in SH-SY5Y at t=7 with retinoic acid replicate 1 (TP)
Normalised LFQ intensity TP_R_2	Normalised LFQ intensity in SH-SY5Y at t=7 with retinoic acid replicate 2 (TP)
Normalised LFQ intensity TP_R_3	Normalised LFQ intensity in SH-SY5Y at t=7 with retinoic acid replicate 3 (TP)

## Sheet: S2-1
Supplementary Table S2-1: S-palmitoylated proteins in SH-SY5Y cells during neuronal differentiation enriched by lipid metabolic labelling
Uniprot ID	Peptide counts (all)	Peptide counts (razor+unique)	Peptide counts (unique)	Fasta headers	Protein names	Gene names	t=0	t=0 p-value	t=0 fold change	t=1	t=1 p-value	t=1 fold change	t=7	t=7 p-value	t=7 fold change	t=1 RA	t=1 RA p-value	t=1 RA fold change	t=1 -RA vs +RA p-value	t=1 -RA vs +RA fold change	t=7 RA	t=7 RA p-value	t=7 RA fold change	t=7 -RA vs +RA p-value	t=7 -RA vs +RA fold change	Found	Validated	Predicted	Orthologues	Predicted_and_Orthologues	Not found	Peptides	Sequence coverage [%]	Score	LFQ intensity t=0_1	LFQ intensity t=0_2	LFQ intensity t=0_3	LFQ intensity t=0_HA_1	LFQ intensity t=0_HA_2	LFQ intensity t=0_HA_3	LFQ intensity t=1_1	LFQ intensity t=1_2	LFQ intensity t=1_3	LFQ intensity t=1_HA_1	LFQ intensity t=1_HA_2	LFQ intensity t=1_HA_3	LFQ intensity t=7_1	LFQ intensity t=7_2	LFQ intensity t=7_3
A6NDB9	11	11	11	sp|A6NDB9|PALM3_HUMAN Paralemmin-3 OS=Homo sapiens OX=9606 GN=PALM3 PE=1 SV=2	Paralemmin-3	PALM3	+	3.36064	5.10158	+	2.88439	2.35851							0.321881	-0.302521	+	3.79939	4.33589	1.78366	1.47872					+		11	19.3	323.31	0	0	0	14298000	21962000	22152000	0	0	0	3938100	7574900	4584200	0	0	0
A6NNE9	5	5	5	sp|A6NNE9|MARHB_HUMAN E3 ubiquitin-protein ligase MARCHF11 OS=Homo sapiens OX=9606 GN=MARCHF11 PE=2 SV=3	E3 ubiquitin-protein ligase MARCH11	MARCHF11	+	4.42611	4.0985																					+		5	14.2	31.559	0	0	0	15052000	14668000	11659000	0	0	0	0	0	0	0	0	0
A8CG34;Q96HA1;Q6PJE2	5;4;1	5;4;1	5;4;1	sp|A8CG34|P121C_HUMAN Nuclear envelope pore membrane protein POM 121C OS=Homo sapiens OX=9606 GN=POM121C PE=1 SV=3;sp|Q96HA1|P121A_HUMAN Nuclear envelope pore membrane protein POM 121 OS=Homo sapiens OX=9606 GN=POM121 PE=1 SV=2	Nuclear envelope pore membrane protein POM 121C;Nuclear envelope pore membrane protein POM 121	POM121C;POM121															+	3.38363	4.33935	1.35442	1.14244	+						5	5	291.26	0	0	0	0	0	0	0	0	0	0	0	0	0	0	0
B2RUZ4	2	2	2	sp|B2RUZ4|SMIM1_HUMAN Small integral membrane protein 1 OS=Homo sapiens OX=9606 GN=SMIM1 PE=1 SV=1	Small integral membrane protein 1	SMIM1															+	4.72832	6.55655	3.33202	3.49318	+						2	43.6	8.3113	0	0	0	0	0	0	0	0	0	0	0	0	0	0	0
C9JH25	4	4	4	sp|C9JH25|PRRT4_HUMAN Proline-rich transmembrane protein 4 OS=Homo sapiens OX=9606 GN=PRRT4 PE=2 SV=1	Proline-rich transmembrane protein 4	PRRT4	+	4.32322	5.95756	+	4.11619	4.59619				+	3.34055	3.89392	1.81148	0.429412	+	4.35148	6.63264	1.23572	2.60935			+				4	3.8	17.681	0	0	0	58723000	31937000	47290000	0	0	0	16547000	17278000	15649000	0	0	0
O00139	3	3	3	sp|O00139|KIF2A_HUMAN Kinesin-like protein KIF2A OS=Homo sapiens OX=9606 GN=KIF2A PE=1 SV=3	Kinesin-like protein KIF2A	KIF2A															+	2.92536	3.93603	2.23805	1.17192	+						3	4.2	78.328	0	0	0	0	0	0	0	0	0	0	0	0	0	0	0
O00154	10	10	10	sp|O00154|BACH_HUMAN Cytosolic acyl coenzyme A thioester hydrolase OS=Homo sapiens OX=9606 GN=ACOT7 PE=1 SV=3	Cytosolic acyl coenzyme A thioester hydrolase	ACOT7	+	3.89788	2.8439	+	3.35584	1.24226							1.15426	-0.326163	+	4.33932	3.07465	0.908177	0.238912	+						10	32.1	262.49	3174000	2274700	3235700	18042000	20794000	23045000	3554700	3995500	3471300	7680100	8741000	9723300	5200500	3551200	5267900
O00161	11	11	11	sp|O00161|SNP23_HUMAN Synaptosomal-associated protein 23 OS=Homo sapiens OX=9606 GN=SNAP23 PE=1 SV=1	Synaptosomal-associated protein 23	SNAP23	+	3.59454	6.74169	+	4.85571	4.8772	+	2.6119	2.87226	+	3.96481	3.71899	0.848711	0.245058				2.77475	-3.26243		+					11	67.3	323.31	0	0	0	40955000	87627000	119480000	0	0	0	21520000	26941000	22882000	0	0	0
O00192	7	7	7	sp|O00192|ARVC_HUMAN Splicing regulator ARVCF OS=Homo sapiens OX=9606 GN=ARVCF PE=1 SV=1	Armadillo repeat protein deleted in velo-cardio-facial syndrome	ARVCF															+	4.62764	4.02158	2.14753	1.49422	+						7	11.4	323.31	0	0	0	0	0	0	0	0	0	12221000	14264000	0	0	0	0
O00231	6	6	6	sp|O00231|PSD11_HUMAN 26S proteasome non-ATPase regulatory subunit 11 OS=Homo sapiens OX=9606 GN=PSMD11 PE=1 SV=3	26S proteasome non-ATPase regulatory subunit 11	PSMD11	+	4.54201	7.60892				+	4.86114	4.6269						+	6.44418	7.78137	1.66077	0.83094	+						6	17.8	323.31	0	0	0	151110000	109040000	85205000	0	0	0	0	65717000	43546000	0	0	0
O00232	4	4	4	sp|O00232|PSD12_HUMAN 26S proteasome non-ATPase regulatory subunit 12 OS=Homo sapiens OX=9606 GN=PSMD12 PE=1 SV=3	26S proteasome non-ATPase regulatory subunit 12	PSMD12															+	4.79435	3.20075	1.16214	0.736916	+						4	13.2	36.679	0	0	0	0	0	0	0	0	0	0	0	0	0	0	0
O00299	3	3	3	sp|O00299|CLIC1_HUMAN Chloride intracellular channel protein 1 OS=Homo sapiens OX=9606 GN=CLIC1 PE=1 SV=4	Chloride intracellular channel protein 1	CLIC1	+	2.1575	4.68682												+	3.59083	5.07851	2.84973	1.80854	+						3	17.4	323.31	3100200	2796000	0	44883000	33010000	44807000	4175100	4455100	0	0	0	0	0	0	0
O00425;Q9NZI8	7;1	7;1	6;0	sp|O00425|IF2B3_HUMAN Insulin-like growth factor 2 mRNA-binding protein 3 OS=Homo sapiens OX=9606 GN=IGF2BP3 PE=1 SV=2	Insulin-like growth factor 2 mRNA-binding protein 3	IGF2BP3										+	3.18575	1.05924	1.61926	0.73356						+						7	15.2	36.849	0	0	0	11990000	0	8198500	0	0	0	0	2348200	2845000	0	0	0
O00445	11	8	8	sp|O00445|SYT5_HUMAN Synaptotagmin-5 OS=Homo sapiens OX=9606 GN=SYT5 PE=1 SV=2	Synaptotagmin-5	SYT5															+	5.61853	6.84978	4.20434	4.37445					+		11	26.7	323.31	0	0	0	0	25678000	23953000	0	0	0	0	0	0	0	0	0
O00461	18	18	18	sp|O00461|GOLI4_HUMAN Golgi integral membrane protein 4 OS=Homo sapiens OX=9606 GN=GOLIM4 PE=1 SV=1	Golgi integral membrane protein 4	GOLIM4	+	5.25629	5.68633	+	4.38597	3.44939	+	2.10499	2.64055	+	4.64894	2.93885	0.382265	0.08008	+	4.14016	7.21633	1.61533	1.35517		+					18	27	323.31	2143600	1963100	2650200	133210000	114770000	99603000	5167700	6339800	4451400	55804000	65443000	52053000	1985900	4817000	3785900
O00483	2	2	2	sp|O00483|NDUA4_HUMAN Cytochrome c oxidase subunit NDUFA4 OS=Homo sapiens OX=9606 GN=NDUFA4 PE=1 SV=1	Cytochrome c oxidase subunit NDUFA4	NDUFA4	+	5.02414	4.80787	+	3.07997	2.32982				+	1.37602	1.99995	0.202914	0.11457	+	3.43223	5.42781	0.771624	1.63419	+						2	22.2	123.26	1784600	1483300	1431400	51623000	36942000	43662000	2597600	2483800	0	10083000	14250000	9777900	4327800	3689400	2934700
O00559	7	7	7	sp|O00559|RCAS1_HUMAN Receptor-binding cancer antigen expressed on SiSo cells OS=Homo sapiens OX=9606 GN=EBAG9 PE=1 SV=1	Receptor-binding cancer antigen expressed on SiSo cells	EBAG9	+	3.19338	7.14296	+	4.06143	5.33153	+	3.71812	4.65828	+	3.42841	4.20019	1.05459	0.475143	+	4.99265	6.26482	0.967555	-0.617567		+					7	42.3	323.31	0	0	0	29876000	123100000	128320000	0	0	0	36806000	32901000	36281000	0	0	0
O14531	8	8	8	sp|O14531|DPYL4_HUMAN Dihydropyrimidinase-related protein 4 OS=Homo sapiens OX=9606 GN=DPYSL4 PE=1 SV=2	Dihydropyrimidinase-related protein 4	DPYSL4															+	4.08918	3.40966	3.11885	1.49419				+			8	17.3	94.43	0	0	0	0	11919000	10877000	0	0	0	0	0	0	0	1757200	2402200
O14672	7	7	7	sp|O14672|ADA10_HUMAN Disintegrin and metalloproteinase domain-containing protein 10 OS=Homo sapiens OX=9606 GN=ADAM10 PE=1 SV=1	Disintegrin and metalloproteinase domain-containing protein 10	ADAM10	+	3.75452	4.99649												+	4.02621	4.46099	2.14984	1.57067	+						7	13	171.02	0	0	0	12545000	27037000	18754000	0	0	0	0	0	0	0	0	0
O14818	3	3	3	sp|O14818|PSA7_HUMAN Proteasome subunit alpha type-7 OS=Homo sapiens OX=9606 GN=PSMA7 PE=1 SV=1	Proteasome subunit alpha type-7	PSMA7				+	3.21986	3.52296							2.23289	-2.23491						+						3	10.9	109.34	0	0	0	0	0	0	0	0	0	7597900	12701000	6933500	0	0	0
O14828	10	10	10	sp|O14828|SCAM3_HUMAN Secretory carrier-associated membrane protein 3 OS=Homo sapiens OX=9606 GN=SCAMP3 PE=1 SV=3	Secretory carrier-associated membrane protein 3	SCAMP3	+	3.71711	5.92663	+	2.69827	3.26455	+	2.76349	2.07298	+	2.87812	2.13069	1.01204	0.328753	+	4.22329	6.48213	2.64905	1.57936	+						10	22.5	323.31	2811100	4687800	5601600	160210000	311070000	333340000	7959600	11641000	4078500	60592000	78450000	70560000	9388000	10714000	7884300
O14921	4	4	4	sp|O14921|RGS13_HUMAN Regulator of G-protein signaling 13 OS=Homo sapiens OX=9606 GN=RGS13 PE=1 SV=1	Regulator of G-protein signaling 13	RGS13															+	5.8286	4.99837	2.19446	2.68965			+				4	23.9	101.06	0	0	0	0	0	0	0	0	0	0	0	0	0	0	0
O14967	8	8	8	sp|O14967|CLGN_HUMAN Calmegin OS=Homo sapiens OX=9606 GN=CLGN PE=1 SV=1	Calmegin	CLGN				+	2.67338	1.79057				+	1.70985	1.12467	1.20044	0.570937	+	3.39295	3.44101	1.42764	0.989875	+						8	13.8	164.14	0	0	0	0	0	0	0	0	0	2994700	2268000	2809500	0	0	0
O14979	11	11	9	sp|O14979|HNRDL_HUMAN Heterogeneous nuclear ribonucleoprotein D-like OS=Homo sapiens OX=9606 GN=HNRNPDL PE=1 SV=3	Heterogeneous nuclear ribonucleoprotein D-like	HNRNPDL	+	1.78898	5.41306	+	0.847294	2.72389							0.346483	-0.28263	+	4.46517	7.35661	0.0200452	0.0349766	+						11	21.9	323.31	0	12028000	6693000	173620000	135880000	148960000	9198100	20586000	0	42462000	42170000	21904000	0	21315000	17081000
O14980	2	2	2	sp|O14980|XPO1_HUMAN Exportin-1 OS=Homo sapiens OX=9606 GN=XPO1 PE=1 SV=1	Exportin-1	XPO1				+	2.5566	3.17743							0.226214	-0.32703						+						2	2.5	323.31	0	0	0	0	0	0	0	0	0	8587600	6454100	7714000	0	0	0
O15067	4	4	4	sp|O15067|PUR4_HUMAN Phosphoribosylformylglycinamidine synthase OS=Homo sapiens OX=9606 GN=PFAS PE=1 SV=4	Phosphoribosylformylglycinamidine synthase	PFAS										+	2.75519	1.62674	1.11924	0.926968	+	3.82089	3.40118	4.06176	1.72353	+						4	3.7	35.379	0	0	0	8831500	0	6896000	0	0	0	0	0	0	0	0	0
O15126	12	12	12	sp|O15126|SCAM1_HUMAN Secretory carrier-associated membrane protein 1 OS=Homo sapiens OX=9606 GN=SCAMP1 PE=1 SV=2	Secretory carrier-associated membrane protein 1	SCAMP1	+	2.91444	9.18621	+	1.56667	5.29461	+	1.75679	4.56289	+	4.45679	3.57174	1.59559	0.48047	+	3.09744	7.04026	1.16869	-0.815523	+						12	41.1	323.31	0	0	0	102020000	1160900000	541720000	0	21777000	12394000	193520000	244970000	233330000	16148000	16870000	0
O15127	3	3	3	sp|O15127|SCAM2_HUMAN Secretory carrier-associated membrane protein 2 OS=Homo sapiens OX=9606 GN=SCAMP2 PE=1 SV=2	Secretory carrier-associated membrane protein 2	SCAMP2							+	2.5028	3.15523									2.45157	-3.57415	+						3	12.2	323.31	0	0	0	0	8187200	12455000	0	0	0	0	0	0	0	0	0
O15155	2	2	2	sp|O15155|BET1_HUMAN BET1 homolog OS=Homo sapiens OX=9606 GN=BET1 PE=1 SV=1	BET1 homolog	BET1							+	2.41244	1.67907									0.00637839	-0.0257528	+						2	24.6	323.31	0	0	0	0	13409000	8609300	0	0	0	8030700	0	9814500	0	0	0
O15194	6	6	6	sp|O15194|CTDSL_HUMAN CTD small phosphatase-like protein OS=Homo sapiens OX=9606 GN=CTDSPL PE=1 SV=2	CTD small phosphatase-like protein	CTDSPL				+	1.5401	2.09978							0.674035	-0.651921						+						6	17.8	137.61	0	0	0	0	11214000	12328000	0	0	0	4396900	3548900	2803900	0	0	0
O15355	13	13	13	sp|O15355|PPM1G_HUMAN Protein phosphatase 1G OS=Homo sapiens OX=9606 GN=PPM1G PE=1 SV=1	Protein phosphatase 1G	PPM1G	+	1.29726	2.5881												+	3.89012	3.43117	1.8807	2.56398	+						13	28.8	323.31	0	3247900	5238300	30919000	11669000	9109300	7208600	7770900	3617300	0	0	0	9141900	9729400	6399500
O15372	6	6	6	sp|O15372|EIF3H_HUMAN Eukaryotic translation initiation factor 3 subunit H OS=Homo sapiens OX=9606 GN=EIF3H PE=1 SV=1	Eukaryotic translation initiation factor 3 subunit H	EIF3H	+	3.64297	4.62774																	+						6	24.1	323.31	0	0	0	19501000	10162000	10836000	2754200	3709600	0	0	0	0	0	0	0
O15394	36	36	35	sp|O15394|NCAM2_HUMAN Neural cell adhesion molecule 2 OS=Homo sapiens OX=9606 GN=NCAM2 PE=1 SV=2	Neural cell adhesion molecule 2	NCAM2										+	5.13503	3.11965	3.65258	3.83837	+	4.58471	7.05618	6.39019	6.57565		+					36	43.8	323.31	0	0	0	0	0	0	0	0	0	0	0	0	0	0	0
O15400	4	4	4	sp|O15400|STX7_HUMAN Syntaxin-7 OS=Homo sapiens OX=9606 GN=STX7 PE=1 SV=4	Syntaxin-7	STX7															+	3.08848	3.47109	1.96048	1.20583		+					4	18.8	8.7262	0	0	0	0	0	0	0	0	0	0	0	0	0	0	0
O15484	5	5	5	sp|O15484|CAN5_HUMAN Calpain-5 OS=Homo sapiens OX=9606 GN=CAPN5 PE=1 SV=2	Calpain-5	CAPN5															+	4.42025	5.51873	2.98248	2.51854	+						5	11.6	72.689	0	0	0	0	10394000	9611400	0	0	0	7182100	4955900	0	0	0	0
O43143	6	6	6	sp|O43143|DHX15_HUMAN ATP-dependent RNA helicase DHX15 OS=Homo sapiens OX=9606 GN=DHX15 PE=1 SV=2	Pre-mRNA-splicing factor ATP-dependent RNA helicase DHX15	DHX15	+	3.45877	3.70968												+	4.0412	3.01621	1.59139	0.844958	+						6	7	36.874	0	0	0	5751600	9816400	8864500	0	0	0	2481500	2107900	0	0	0	0
O43173	3	3	3	sp|O43173|SIA8C_HUMAN Sia-alpha-2,3-Gal-beta-1,4-GlcNAc-R:alpha 2,8-sialyltransferase OS=Homo sapiens OX=9606 GN=ST8SIA3 PE=1 SV=3	Sia-alpha-2,3-Gal-beta-1,4-GlcNAc-R:alpha 2,8-sialyltransferase	ST8SIA3															+	4.24871	5.21428	1.85065	2.6202					+		3	6.8	3.9048	0	0	0	0	0	0	0	0	0	0	0	0	0	0	0
O43175	14	14	14	sp|O43175|SERA_HUMAN D-3-phosphoglycerate dehydrogenase OS=Homo sapiens OX=9606 GN=PHGDH PE=1 SV=4	D-3-phosphoglycerate dehydrogenase	PHGDH	+	4.15698	4.46846	+	1.95347	1.76596							0.150009	0.143669	+	5.144	4.90748	2.19258	1.25795	+						14	32.6	323.31	2212200	1867300	2069500	63625000	35581000	40971000	3135700	2671400	2121500	7197700	14594000	6655300	4529000	4478200	4478200
O43237	7	7	7	sp|O43237|DC1L2_HUMAN Cytoplasmic dynein 1 light intermediate chain 2 OS=Homo sapiens OX=9606 GN=DYNC1LI2 PE=1 SV=1	Cytoplasmic dynein 1 light intermediate chain 2	DYNC1LI2															+	2.76351	1.92529	1.41324	-0.40912				+			7	18.5	9.383	0	0	0	0	0	0	0	0	0	0	0	0	0	0	0
O43390	16	16	10	sp|O43390|HNRPR_HUMAN Heterogeneous nuclear ribonucleoprotein R OS=Homo sapiens OX=9606 GN=HNRNPR PE=1 SV=1	Heterogeneous nuclear ribonucleoprotein R	HNRNPR	+	3.27732	3.36826	+	2.54734	0.94466	+	2.45759	1.93685				0.232054	0.06981	+	4.28067	5.51673	1.51834	1.17291	+						16	29.1	184.06	0	1470900	1456700	19066000	10802000	11128000	1958200	2322000	1999100	3600200	4744700	3794300	0	0	0
O43581	7	7	7	sp|O43581|SYT7_HUMAN Synaptotagmin-7 OS=Homo sapiens OX=9606 GN=SYT7 PE=1 SV=3	Synaptotagmin-7	SYT7				+	2.95639	3.06007	+	2.19856	1.97469	+	3.35189	3.77404	1.76159	1.33731	+	4.84543	4.74279	0.719504	0.485732	+						7	17.9	150.67	0	0	0	0	24462000	29856000	0	0	0	7527200	8831100	7840000	0	0	0
O43597	9	9	9	sp|O43597|SPY2_HUMAN Protein sprouty homolog 2 OS=Homo sapiens OX=9606 GN=SPRY2 PE=1 SV=1	Protein sprouty homolog 2	SPRY2				+	3.09375	2.81068	+	1.52124	1.50337				1.488	-1.70819				1.95099	-2.58011	+						9	36.8	91.166	0	0	0	0	23694000	22140000	0	0	0	5685600	4557600	8863700	0	0	0
O43602;O15075	5;1	5;1	5;1	sp|O43602|DCX_HUMAN Neuronal migration protein doublecortin OS=Homo sapiens OX=9606 GN=DCX PE=1 SV=4	Neuronal migration protein doublecortin	DCX															+	4.27493	3.98274	2.42108	1.65927					+		5	14	260.29	0	0	0	0	0	0	0	0	0	1036100	2211500	0	0	0	0
O43609	12	12	12	sp|O43609|SPY1_HUMAN Protein sprouty homolog 1 OS=Homo sapiens OX=9606 GN=SPRY1 PE=1 SV=2	Protein sprouty homolog 1	SPRY1															+	5.19338	7.16496	3.83192	4.46217	+						12	46.4	121.07	0	0	0	0	0	0	0	0	0	0	0	0	0	0	0
O43617	4	4	4	sp|O43617|TPPC3_HUMAN Trafficking protein particle complex subunit 3 OS=Homo sapiens OX=9606 GN=TRAPPC3 PE=1 SV=1	Trafficking protein particle complex subunit 3	TRAPPC3				+	2.93929	2.72413	+	1.7033	1.86565	+	3.32296	2.70079	1.27443	0.642561	+	4.36297	6.07362	1.32372	1.41774		+					4	20	180.33	0	0	0	0	0	0	1107300	1558800	0	8439300	5715800	8423500	0	0	0
O43684	6	6	6	sp|O43684|BUB3_HUMAN Mitotic checkpoint protein BUB3 OS=Homo sapiens OX=9606 GN=BUB3 PE=1 SV=1	Mitotic checkpoint protein BUB3	BUB3	+	3.71243	4.48725												+	4.28928	4.4661	0.896269	0.659407	+						6	18.9	223.13	0	0	0	17363000	10403000	14896000	0	0	0	0	0	0	0	0	0
O60443	3	3	3	sp|O60443|GSDME_HUMAN Gasdermin-E OS=Homo sapiens OX=9606 GN=GSDME PE=1 SV=2	Non-syndromic hearing impairment protein 5	DFNA5															+	4.28809	3.89835	3.46114	1.25984			+				3	6.7	10.425	0	0	0	0	0	0	0	0	0	0	0	0	0	0	0
O60499	3	3	3	sp|O60499|STX10_HUMAN Syntaxin-10 OS=Homo sapiens OX=9606 GN=STX10 PE=1 SV=1	Syntaxin-10	STX10	+	4.03513	6.02202	+	3.544	3.53934							0.351866	-0.785404						+						3	24.9	323.31	0	0	0	30685000	33731000	43690000	0	0	0	9826800	9216100	16765000	0	0	0
O60506	14	8	8	sp|O60506|HNRPQ_HUMAN Heterogeneous nuclear ribonucleoprotein Q OS=Homo sapiens OX=9606 GN=SYNCRIP PE=1 SV=2	Heterogeneous nuclear ribonucleoprotein Q	SYNCRIP	+	2.22013	3.94259				+	1.64567	1.49513	+	1.90373	1.40348	0.471735	0.504835	+	3.726	4.08108	0.486307	-0.367046	+						14	22.2	186.24	0	0	0	6389500	15006000	11997000	0	0	0	4238700	0	3658500	1796700	2948300	0
O60637	3	3	3	sp|O60637|TSN3_HUMAN Tetraspanin-3 OS=Homo sapiens OX=9606 GN=TSPAN3 PE=2 SV=1	Tetraspanin-3	TSPAN3															+	3.34608	5.43473	2.52597	2.26157	+						3	9.1	89.319	0	0	0	0	22148000	22991000	0	0	0	0	0	0	0	0	0
O60716	12	12	12	sp|O60716|CTND1_HUMAN Catenin delta-1 OS=Homo sapiens OX=9606 GN=CTNND1 PE=1 SV=1	Catenin delta-1	CTNND1															+	2.98701	4.96497	2.27379	2.76629		+					12	12.5	323.31	0	0	0	0	0	0	0	0	0	0	0	0	0	0	0
O60763	5	5	5	sp|O60763|USO1_HUMAN General vesicular transport factor p115 OS=Homo sapiens OX=9606 GN=USO1 PE=1 SV=2	General vesicular transport factor p115	USO1															+	4.43518	2.96222	0.0467016	-0.0574726	+						5	6.9	10.766	0	0	0	0	0	0	0	0	0	0	0	0	0	0	0
O60831	6	6	6	sp|O60831|PRAF2_HUMAN PRA1 family protein 2 OS=Homo sapiens OX=9606 GN=PRAF2 PE=1 SV=1	PRA1 family protein 2	PRAF2															+	4.0483	5.93593	4.18674	1.88043	+						6	29.2	323.31	0	0	0	0	0	0	0	0	0	2450200	0	3480500	0	2880400	2640700
O60884	3	3	3	sp|O60884|DNJA2_HUMAN DnaJ homolog subfamily A member 2 OS=Homo sapiens OX=9606 GN=DNAJA2 PE=1 SV=1	DnaJ homolog subfamily A member 2	DNAJA2															+	3.88643	3.3728	1.69893	0.982735	+						3	11.7	16.622	0	0	0	10794000	0	9056800	0	0	0	0	0	0	0	0	0
O75083	12	12	12	sp|O75083|WDR1_HUMAN WD repeat-containing protein 1 OS=Homo sapiens OX=9606 GN=WDR1 PE=1 SV=4	WD repeat-containing protein 1	WDR1															+	3.58351	4.39321	1.99744	1.8509	+						12	20.1	155.16	0	0	0	0	0	0	2079000	0	1714800	0	0	0	2162400	2489000	0
O75110	7	7	7	sp|O75110|ATP9A_HUMAN Probable phospholipid-transporting ATPase IIA OS=Homo sapiens OX=9606 GN=ATP9A PE=1 SV=3	Probable phospholipid-transporting ATPase IIA	ATP9A															+	4.0163	5.22249	3.04857	2.4191	+						7	9.1	323.31	0	0	0	0	0	0	0	0	0	0	0	0	0	0	0
O75122	13	13	12	sp|O75122|CLAP2_HUMAN CLIP-associating protein 2 OS=Homo sapiens OX=9606 GN=CLASP2 PE=1 SV=3	CLIP-associating protein 2	CLASP2	+	2.47395	4.24157	+	2.94778	3.05598	+	2.96423	1.77739	+	2.53639	1.71328	0.643017	-0.321329	+	4.97412	5.92881	2.97601	2.18099	+						13	12.6	323.31	0	0	0	6881700	22053000	19780000	0	0	0	8088400	12604000	9029200	0	0	0
O75190;Q8WWF6	3;1	3;1	3;1	sp|O75190|DNJB6_HUMAN DnaJ homolog subfamily B member 6 OS=Homo sapiens OX=9606 GN=DNAJB6 PE=1 SV=2	DnaJ homolog subfamily B member 6	DNAJB6															+	3.29245	2.74975	1.1179	0.964304	+						3	12.9	7.9972	0	0	0	0	0	0	0	0	0	0	0	0	0	0	0
O75223	5	5	5	sp|O75223|GGCT_HUMAN Gamma-glutamylcyclotransferase OS=Homo sapiens OX=9606 GN=GGCT PE=1 SV=1	Gamma-glutamylcyclotransferase	GGCT	+	2.81137	4.36967	+	2.42653	2.41829	+	2.01604	1.8387	+	1.40546	1.52552	1.23955	0.605259	+	3.88042	5.22247	0.851439	0.436953	+						5	28.7	169.02	0	2160300	1384300	28835000	20419000	26515000	0	0	0	4377400	7306700	4614300	0	0	0
O75347	7	7	7	sp|O75347|TBCA_HUMAN Tubulin-specific chaperone A OS=Homo sapiens OX=9606 GN=TBCA PE=1 SV=3	Tubulin-specific chaperone A	TBCA	+	4.78435	6.61317	+	3.50128	3.86826	+	4.2527	3.47751	+	3.68677	2.60943	0.453557	-0.141014	+	5.67715	4.68556	0.225868	-0.128587						+	7	47.2	118.12	0	0	0	81428000	53240000	55995000	0	0	0	13286000	17085000	14312000	0	0	0
O75379	7	7	7	sp|O75379|VAMP4_HUMAN Vesicle-associated membrane protein 4 OS=Homo sapiens OX=9606 GN=VAMP4 PE=1 SV=2	Vesicle-associated membrane protein 4	VAMP4	+	3.64151	6.21105	+	5.99154	4.59842	+	2.41903	3.20926	+	3.25223	4.32787	1.23533	0.644997	+	4.34725	7.17418	1.59365	1.78252	+						7	44	323.31	0	0	0	28356000	69224000	63503000	0	0	0	17011000	18274000	19172000	0	0	0
O75390	6	6	6	sp|O75390|CISY_HUMAN Citrate synthase, mitochondrial OS=Homo sapiens OX=9606 GN=CS PE=1 SV=2	Citrate synthase, mitochondrial	CS															+	4.5767	4.64165	0.527582	0.950667	+						6	12	31.722	5276700	0	8829200	12362000	0	5752100	9615800	8620300	8085100	0	0	0	9187500	6541300	0
O75436	2	2	2	sp|O75436|VP26A_HUMAN Vacuolar protein sorting-associated protein 26A OS=Homo sapiens OX=9606 GN=VPS26A PE=1 SV=2	Vacuolar protein sorting-associated protein 26A	VPS26A															+	2.83419	3.12809	1.58199	0.608219	+						2	9.2	4.6371	0	0	0	0	0	0	0	0	0	0	0	0	0	0	0
O75475	5	5	5	sp|O75475|PSIP1_HUMAN PC4 and SFRS1-interacting protein OS=Homo sapiens OX=9606 GN=PSIP1 PE=1 SV=1	PC4 and SFRS1-interacting protein	PSIP1				+	2.97446	2.67764	+	2.33828	1.10093				1.57224	-0.985035	+	3.34036	4.3609	0.631601	0.34821	+						5	10	85.689	0	0	0	13376000	0	9416000	0	0	0	5156300	4786100	6120200	0	0	0
O75695	9	9	9	sp|O75695|XRP2_HUMAN Protein XRP2 OS=Homo sapiens OX=9606 GN=RP2 PE=1 SV=4	Protein XRP2	RP2	+	4.14201	5.61655	+	3.89587	4.01699							0.372832	-0.771483	+	4.41026	5.44051	3.10933	3.59964		+					9	23.1	323.31	0	0	0	57749000	36510000	45458000	0	0	0	12940000	14626000	13225000	0	0	0
O75781;Q8IXS6	22;1	22;1	22;1	sp|O75781|PALM_HUMAN Paralemmin-1 OS=Homo sapiens OX=9606 GN=PALM PE=1 SV=2	Paralemmin-1	PALM	+	4.16542	6.52287	+	4.43765	3.7136	+	2.81426	2.67871	+	3.03401	2.29628	0.911897	-0.462813	+	2.0987	5.91421	2.03519	-1.39447		+					22	48.3	323.31	5979200	5541300	10704000	851600000	485220000	667370000	8136000	9701300	8783400	124660000	92243000	136130000	20409000	27089000	17385000
O75821	4	4	4	sp|O75821|EIF3G_HUMAN Eukaryotic translation initiation factor 3 subunit G OS=Homo sapiens OX=9606 GN=EIF3G PE=1 SV=2	Eukaryotic translation initiation factor 3 subunit G	EIF3G	+	2.95444	4.61717												+	4.46824	4.35319	3.07536	1.86392	+						4	14.1	306.15	0	0	0	10992000	27416000	22936000	0	0	0	0	0	0	0	0	0
O75874	7	7	7	sp|O75874|IDHC_HUMAN Isocitrate dehydrogenase [NADP] cytoplasmic OS=Homo sapiens OX=9606 GN=IDH1 PE=1 SV=2	Isocitrate dehydrogenase [NADP] cytoplasmic	IDH1															+	4.10047	6.63476	3.94234	3.75224	+						7	21.3	52.8	0	0	0	0	0	0	0	0	0	0	0	0	0	0	0
O75940	5	5	5	sp|O75940|SPF30_HUMAN Survival of motor neuron-related-splicing factor 30 OS=Homo sapiens OX=9606 GN=SMNDC1 PE=1 SV=1	Survival of motor neuron-related-splicing factor 30	SMNDC1	+	2.79776	3.42713																						+	5	23.1	132.19	0	1641600	2504200	18510000	21878000	12613000	0	0	0	0	0	0	0	0	0
O75947	10	10	10	sp|O75947|ATP5H_HUMAN ATP synthase subunit d, mitochondrial OS=Homo sapiens OX=9606 GN=ATP5PD PE=1 SV=3	ATP synthase subunit d, mitochondrial	ATP5H															+	4.77568	4.2116	1.66629	1.96195	+						10	55.9	108.33	2580200	3486300	3710200	0	0	0	3530500	4566800	0	0	0	0	6344200	8153000	6313900
O75955	23	23	23	sp|O75955|FLOT1_HUMAN Flotillin-1 OS=Homo sapiens OX=9606 GN=FLOT1 PE=1 SV=3	Flotillin-1	FLOT1	+	2.77025	5.42909	+	4.50395	4.60206	+	2.85248	2.73333	+	2.61445	2.91165	0.865222	0.289407	+	6.11747	5.43115	1.22855	0.595984		+					23	50.1	323.31	0	1917800	1253400	22588000	75119000	84931000	0	0	0	17324000	22519000	19133000	2456700	2116500	0
O75976	8	8	8	sp|O75976|CBPD_HUMAN Carboxypeptidase D OS=Homo sapiens OX=9606 GN=CPD PE=1 SV=2	Carboxypeptidase D	CPD							+	1.50176	1.22512	+	2.32791	1.00301	2.63768	1.06877	+	3.83982	4.06287	0.16607	0.0985537	+						8	7.2	323.31	0	0	0	0	13270000	11975000	0	0	0	0	0	0	0	0	0
O76021	7	7	7	sp|O76021|RL1D1_HUMAN Ribosomal L1 domain-containing protein 1 OS=Homo sapiens OX=9606 GN=RSL1D1 PE=1 SV=3	Ribosomal L1 domain-containing protein 1	RSL1D1	+	3.42336	4.02739																	+						7	16.1	32.492	0	0	0	9751000	8088400	8469000	0	0	0	3659500	3717000	0	0	0	0
O94760	6	6	6	sp|O94760|DDAH1_HUMAN N(G),N(G)-dimethylarginine dimethylaminohydrolase 1 OS=Homo sapiens OX=9606 GN=DDAH1 PE=1 SV=3	N(G),N(G)-dimethylarginine dimethylaminohydrolase 1	DDAH1															+	4.57275	3.57302	1.88768	0.897703	+						6	26.3	16.968	0	0	0	0	0	0	0	0	0	0	0	0	0	0	0
O94923	2	2	2	sp|O94923|GLCE_HUMAN D-glucuronyl C5-epimerase OS=Homo sapiens OX=9606 GN=GLCE PE=1 SV=3	D-glucuronyl C5-epimerase	GLCE															+	3.5235	4.03699	1.70104	1.56966	+						2	4.1	74.731	0	0	0	0	0	0	0	0	0	0	0	0	0	0	0
O95164	3	3	3	sp|O95164|UBL3_HUMAN Ubiquitin-like protein 3 OS=Homo sapiens OX=9606 GN=UBL3 PE=1 SV=1	Ubiquitin-like protein 3	UBL3															+	3.99088	4.73809	2.47174	2.2026	+						3	33.3	271.18	0	0	0	0	0	0	0	0	0	0	0	0	0	0	0
O95182	4	4	4	sp|O95182|NDUA7_HUMAN NADH dehydrogenase [ubiquinone] 1 alpha subcomplex subunit 7 OS=Homo sapiens OX=9606 GN=NDUFA7 PE=1 SV=3	NADH dehydrogenase [ubiquinone] 1 alpha subcomplex subunit 7	NDUFA7															+	2.82131	4.46305	0.548292	1.03986	+						4	32.7	168.93	0	0	0	14033000	0	7317500	0	0	0	0	0	0	0	0	0
O95202	7	7	7	sp|O95202|LETM1_HUMAN Mitochondrial proton/calcium exchanger protein OS=Homo sapiens OX=9606 GN=LETM1 PE=1 SV=1	LETM1 and EF-hand domain-containing protein 1, mitochondrial	LETM1															+	3.91619	4.01973	2.84852	1.44812	+						7	11.5	45.752	0	0	0	0	0	0	0	0	0	0	0	0	0	0	0
O95292	6	6	5	sp|O95292|VAPB_HUMAN Vesicle-associated membrane protein-associated protein B/C OS=Homo sapiens OX=9606 GN=VAPB PE=1 SV=3	Vesicle-associated membrane protein-associated protein B/C	VAPB															+	4.54185	3.72185	3.63126	1.17336	+						6	23.9	323.31	0	0	0	0	0	0	0	0	0	0	0	0	0	0	0
O95807	3	3	3	sp|O95807|TM50A_HUMAN Transmembrane protein 50A OS=Homo sapiens OX=9606 GN=TMEM50A PE=1 SV=1	Transmembrane protein 50A	TMEM50A	+	5.43971	6.30205												+	4.11576	6.81789	4.58105	4.15381	+						3	11.5	74.577	0	0	0	65752000	45577000	60018000	0	0	0	0	0	0	0	0	0
O95865	6	6	6	sp|O95865|DDAH2_HUMAN N(G),N(G)-dimethylarginine dimethylaminohydrolase 2 OS=Homo sapiens OX=9606 GN=DDAH2 PE=1 SV=1	N(G),N(G)-dimethylarginine dimethylaminohydrolase 2	DDAH2	+	2.61037	3.65308												+	4.21746	4.14633	1.88447	1.01595	+						6	32.3	323.31	0	1394400	1692600	9374200	16429000	19218000	1469200	2235500	1406500	0	0	0	3203200	2422700	2512900
O96019	4	4	1	sp|O96019|ACL6A_HUMAN Actin-like protein 6A OS=Homo sapiens OX=9606 GN=ACTL6A PE=1 SV=1	Actin-like protein 6A	ACTL6A	+	3.45216	3.52654												+	3.1687	3.40607	0.152549	0.151654	+						4	13.1	135.92	0	0	0	9062600	5256600	6313300	0	0	0	0	0	0	0	0	0
P00338;Q6ZMR3;P07864	13;1;1	12;0;0	12;0;0	sp|P00338|LDHA_HUMAN L-lactate dehydrogenase A chain OS=Homo sapiens OX=9606 GN=LDHA PE=1 SV=2	L-lactate dehydrogenase A chain	LDHA	+	4.78375	4.29461	+	2.9169	1.19967	+	3.29911	0.744061	+	2.09444	0.695453	2.23192	0.619923	+	5.16053	5.05283	1.5126	0.410703	+						13	43.1	323.31	6608500	4630300	5226400	97067000	119830000	103920000	7890700	10541000	8206300	21591000	18523000	20681000	11351000	11157000	12409000
P00367;P49448	9;6	9;6	9;6	sp|P00367|DHE3_HUMAN Glutamate dehydrogenase 1, mitochondrial OS=Homo sapiens OX=9606 GN=GLUD1 PE=1 SV=2;sp|P49448|DHE4_HUMAN Glutamate dehydrogenase 2, mitochondrial OS=Homo sapiens OX=9606 GN=GLUD2 PE=1 SV=2	Glutamate dehydrogenase 1, mitochondrial;Glutamate dehydrogenase 2, mitochondrial	GLUD1;GLUD2															+	3.30098	4.37653	2.4806	1.01851	+						9	19.9	32.678	0	0	0	16880000	7907900	0	0	0	0	0	3539200	2360000	0	0	0
P00492	4	4	4	sp|P00492|HPRT_HUMAN Hypoxanthine-guanine phosphoribosyltransferase OS=Homo sapiens OX=9606 GN=HPRT1 PE=1 SV=2	Hypoxanthine-guanine phosphoribosyltransferase	HPRT1				+	2.56917	2.59899	+	1.5978	1.69731				1.59084	-1.22766	+	5.87753	4.65215	1.59433	0.462127	+						4	24.8	106.77	0	0	0	0	0	0	0	0	0	4572000	8066700	4337900	0	0	0
P00505	5	5	5	sp|P00505|AATM_HUMAN Aspartate aminotransferase, mitochondrial OS=Homo sapiens OX=9606 GN=GOT2 PE=1 SV=3	Aspartate aminotransferase, mitochondrial	GOT2	+	3.72406	5.64948	+	2.07201	2.16608				+	1.32898	1.60112	2.13713	0.409497	+	6.20749	6.16159	0.613547	1.37509	+						5	12.6	323.31	0	0	0	23679000	30889000	46068000	2275300	2307400	0	7417500	8663100	6819900	0	0	0
P00558	24	24	19	sp|P00558|PGK1_HUMAN Phosphoglycerate kinase 1 OS=Homo sapiens OX=9606 GN=PGK1 PE=1 SV=3	Phosphoglycerate kinase 1	PGK1	+	3.68744	3.66213	+	1.21381	1.01753							0.0576632	-0.0310133	+	2.26062	2.3776	0.957811	-1.32771	+						24	62.6	323.31	32142000	55150000	55237000	679180000	554180000	527770000	51517000	63485000	25852000	89857000	92891000	84044000	156030000	134020000	116660000
P01111	13	6	5	sp|P01111|RASN_HUMAN GTPase NRas OS=Homo sapiens OX=9606 GN=NRAS PE=1 SV=1	GTPase NRas	NRAS	+	2.72839	6.51337	+	1.39324	3.66982	+	3.26862	4.3109	+	2.69666	2.36269	1.15677	0.670343	+	5.3786	8.24775	0.860228	0.620827		+					13	73.5	323.31	0	0	0	23881000	121640000	99987000	8387400	12082000	0	63644000	41423000	65810000	0	0	0
P01112	16	16	7	sp|P01112|RASH_HUMAN GTPase HRas OS=Homo sapiens OX=9606 GN=HRAS PE=1 SV=1	GTPase HRas;GTPase HRas, N-terminally processed	HRAS	+	4.11381	7.62183	+	3.72197	5.68343	+	3.08555	3.72298	+	4.05319	4.36178	0.254797	-0.155487	+	4.81519	7.67971	1.70916	1.28953		+					16	85.2	323.31	3438500	4206000	2770200	374670000	872080000	937010000	9482700	11326000	4642700	497650000	327610000	415090000	7057000	10571000	5042000
P02545	18	18	18	sp|P02545|LMNA_HUMAN Prelamin-A/C OS=Homo sapiens OX=9606 GN=LMNA PE=1 SV=1	Prelamin-A/C;Lamin-A/C	LMNA	+	2.97547	2.9444												+	3.42257	4.21254	2.02757	2.04266	+						18	33.3	180.74	1297900	1477800	0	9335700	9829300	6981100	0	0	0	0	0	0	0	0	0
P02786;Q9UP52	19;1	19;1	19;1	sp|P02786|TFR1_HUMAN Transferrin receptor protein 1 OS=Homo sapiens OX=9606 GN=TFRC PE=1 SV=2	Transferrin receptor protein 1;Transferrin receptor protein 1, serum form	TFRC	+	6.47326	7.08524	+	3.97581	5.34797	+	3.4012	4.11827	+	5.07918	4.65844	0.166194	0.09852	+	3.69647	7.24318	0.330608	-0.31503		+					19	25.4	323.31	1688700	1825900	1845700	252420000	211470000	266950000	4858400	8202100	4073500	260810000	175800000	239190000	6179000	7827600	5903100
P04075	13	13	13	sp|P04075|ALDOA_HUMAN Fructose-bisphosphate aldolase A OS=Homo sapiens OX=9606 GN=ALDOA PE=1 SV=2	Fructose-bisphosphate aldolase A	ALDOA	+	3.76097	3.07835												+	4.02855	3.73903	0.89841	0.735287	+						13	37.9	323.31	7464800	11671000	11321000	95332000	80880000	77083000	10424000	9032300	10828000	12069000	11543000	11233000	24227000	20328000	18165000
P04264	46	43	1	sp|P04264|K2C1_HUMAN Keratin, type II cytoskeletal 1 OS=Homo sapiens OX=9606 GN=KRT1 PE=1 SV=6	Keratin, type II cytoskeletal 1	KRT1	+	1.07911	3.85619	+	0.899159	2.55962							2.56895	-3.58873	+	3.12388	4.43614	0.236236	0.65877	+						46	62.3	323.31	8606300	191940000	20324000	114010000	878070000	1.0186e+09	75544000	20271000	438350000	381020000	442610000	815630000	18318000	96414000	217130000
P04406	12	12	12	sp|P04406|G3P_HUMAN Glyceraldehyde-3-phosphate dehydrogenase OS=Homo sapiens OX=9606 GN=GAPDH PE=1 SV=3	Glyceraldehyde-3-phosphate dehydrogenase	GAPDH	+	2.6993	4.17997	+	3.45874	2.70882	+	1.33462	1.03586				0.382101	-0.380249	+	3.28489	4.32356	0.0501943	0.068079		+					12	37.9	323.31	5527100	6647500	5233400	228980000	79377000	63000000	3000300	2971800	3298300	26797000	15259000	20099000	10005000	7531400	6110800
P04792	7	7	7	sp|P04792|HSPB1_HUMAN Heat shock protein beta-1 OS=Homo sapiens OX=9606 GN=HSPB1 PE=1 SV=2	Heat shock protein beta-1	HSPB1	+	3.08769	3.55845	+	1.31239	1.06036							1.2444	0.450879	+	5.00233	3.96645	0.168603	0.692535	+						7	29.8	323.31	3204000	5619100	4711900	34591000	72184000	55559000	6416000	6265000	3081800	9293700	12812000	9436000	10288000	10384000	8574900
P04899;P11488;P19087;A8MTJ3	15;5;5;5	5;0;0;0	5;0;0;0	sp|P04899|GNAI2_HUMAN Guanine nucleotide-binding protein G(i) subunit alpha-2 OS=Homo sapiens OX=9606 GN=GNAI2 PE=1 SV=3	Guanine nucleotide-binding protein G(i) subunit alpha-2	GNAI2				+	3.83945	4.59702				+	4.19794	5.00594	1.27356	0.912813	+	5.37585	7.70991	4.05758	4.6864		+					15	37.2	323.31	0	0	0	0	64774000	84938000	0	0	0	20081000	21650000	20726000	0	0	0
P05091	10	10	10	sp|P05091|ALDH2_HUMAN Aldehyde dehydrogenase, mitochondrial OS=Homo sapiens OX=9606 GN=ALDH2 PE=1 SV=2	Aldehyde dehydrogenase, mitochondrial	ALDH2															+	5.98628	4.13316	4.29072	1.87902	+						10	23.4	323.31	0	0	0	0	12198000	13868000	0	0	0	0	0	0	0	0	0
P05141;Q9H0C2	8;1	8;1	4;0	sp|P05141|ADT2_HUMAN ADP/ATP translocase 2 OS=Homo sapiens OX=9606 GN=SLC25A5 PE=1 SV=7	ADP/ATP translocase 2;ADP/ATP translocase 2, N-terminally processed	SLC25A5	+	3.02461	3.19515	+	1.56511	1.0735							0.212166	-0.0835033	+	3.24079	4.0438	0.422646	0.564537	+						8	35.9	323.31	13284000	15987000	20309000	229600000	131030000	110140000	17003000	23197000	11219000	30710000	37220000	36085000	36982000	34887000	23944000
P05165	14	14	14	sp|P05165|PCCA_HUMAN Propionyl-CoA carboxylase alpha chain, mitochondrial OS=Homo sapiens OX=9606 GN=PCCA PE=1 SV=4	Propionyl-CoA carboxylase alpha chain, mitochondrial	PCCA															+	1.88016	4.54691	0.262997	0.900059	+						14	23.2	323.31	0	0	0	0	0	0	1962800	3812400	0	0	0	0	3445800	4199200	2553600
P05166	14	14	14	sp|P05166|PCCB_HUMAN Propionyl-CoA carboxylase beta chain, mitochondrial OS=Homo sapiens OX=9606 GN=PCCB PE=1 SV=3	Propionyl-CoA carboxylase beta chain, mitochondrial	PCCB	+	5.29639	4.30769																	+						14	42.1	323.31	0	0	0	16415000	16180000	16016000	0	0	0	0	0	0	0	0	0
P05455	10	10	10	sp|P05455|LA_HUMAN Lupus La protein OS=Homo sapiens OX=9606 GN=SSB PE=1 SV=2	Lupus La protein	SSB	+	2.35016	4.18889	+	2.15585	2.48627	+	1.53017	1.49817	+	2.58979	0.972755	1.24291	-0.249416	+	3.81205	4.81837	0.300678	0.291324	+						10	22.8	323.31	1313300	1237300	1035100	57587000	11261000	15735000	2111100	2352800	0	8954200	8659000	9164100	2271500	3034200	0
P06241;P06239	6;1	6;1	5;0	sp|P06241|FYN_HUMAN Tyrosine-protein kinase Fyn OS=Homo sapiens OX=9606 GN=FYN PE=1 SV=3	Tyrosine-protein kinase Fyn	FYN															+	4.73136	4.97273	3.36464	2.74965		+					6	14.5	113.44	0	0	0	0	0	0	0	0	0	0	0	0	0	0	0
P06493;P24941;P11802;Q00534;P50750;Q96Q40;O94921;Q07002;Q00536;Q00537;Q9NYV4;Q14004	6;2;1;1;1;1;1;1;1;1;1;1	6;2;1;1;1;1;1;1;1;1;1;1	4;0;0;0;0;0;0;0;0;0;0;0	sp|P06493|CDK1_HUMAN Cyclin-dependent kinase 1 OS=Homo sapiens OX=9606 GN=CDK1 PE=1 SV=3	Cyclin-dependent kinase 1	CDK1	+	4.605	6.77108	+	3.38356	4.53894							0.390786	-1.02611	+	6.64485	6.11412	3.80434	2.06581	+						6	21.5	323.31	0	0	0	54059000	86929000	70117000	0	0	0	15919000	20945000	15662000	0	0	0
P06733	24	24	21	sp|P06733|ENOA_HUMAN Alpha-enolase OS=Homo sapiens OX=9606 GN=ENO1 PE=1 SV=2	Alpha-enolase	ENO1	+	4.86817	4.62302	+	3.32683	2.12687	+	3.77436	1.30537	+	3.39037	1.33188	2.18312	0.379707	+	3.82275	3.45992	3.73502	-1.24246	+						24	53.9	323.31	16227000	11203000	11415000	309390000	300530000	333930000	17524000	13013000	20832000	77943000	70242000	72298000	33052000	27879000	30488000
P06748	16	16	16	sp|P06748|NPM_HUMAN Nucleophosmin OS=Homo sapiens OX=9606 GN=NPM1 PE=1 SV=2	Nucleophosmin	NPM1	+	2.70216	3.81676	+	2.35154	1.73432				+	3.74782	0.926177	0.254767	0.09895	+	3.45069	5.16944	2.46794	0.997583	+						16	59.5	323.31	9302000	4912000	4592400	149860000	64243000	60987000	7763300	4159900	7052800	21893000	21915000	17486000	13486000	7837200	11875000
P06753	7	3	3	sp|P06753|TPM3_HUMAN Tropomyosin alpha-3 chain OS=Homo sapiens OX=9606 GN=TPM3 PE=1 SV=2	Tropomyosin alpha-3 chain	TPM3															+	3.05828	4.00148	1.40187	1.23929	+						7	24.6	4.1404	0	0	0	0	0	0	0	0	0	0	0	0	0	0	0
P07195	15	15	14	sp|P07195|LDHB_HUMAN L-lactate dehydrogenase B chain OS=Homo sapiens OX=9606 GN=LDHB PE=1 SV=2	L-lactate dehydrogenase B chain	LDHB	+	4.85048	4.34774	+	2.78445	1.89694	+	2.52488	0.976082	+	2.73013	1.13261	0.952259	0.407403	+	4.30519	4.39439	0.613892	0.161047	+						15	44.3	323.31	7935600	5784800	7865500	145970000	159340000	131040000	12359000	12713000	8799600	40314000	52430000	33788000	19339000	15520000	16801000
P07237	11	11	11	sp|P07237|PDIA1_HUMAN Protein disulfide-isomerase OS=Homo sapiens OX=9606 GN=P4HB PE=1 SV=3	Protein disulfide-isomerase	P4HB	+	4.34579	3.73457				+	4.10097	2.00455						+	3.31425	4.4197	0.74142	0.267735	+						11	25	190.05	2702900	1743900	1912600	26432000	27673000	29070000	3167400	2910700	3287100	0	13111000	8617800	0	0	0
P07437	17	17	4	sp|P07437|TBB5_HUMAN Tubulin beta chain OS=Homo sapiens OX=9606 GN=TUBB PE=1 SV=2	Tubulin beta chain	TUBB	+	1.88685	3.2657	+	1.83789	0.946594							0.685486	0.280213	+	4.21846	3.73634	0.20954	-0.192027	+						17	39.4	323.31	21802000	26307000	33949000	716180000	136360000	177380000	37135000	48356000	31393000	87955000	62833000	73026000	86951000	82252000	89272000
P07737;CON__P02584	14;5	14;5	14;5	sp|P07737|PROF1_HUMAN Profilin-1 OS=Homo sapiens OX=9606 GN=PFN1 PE=1 SV=2	Profilin-1	PFN1	+	3.84586	4.1394	+	2.75718	1.6646							0.207507	0.12467	+	3.11355	4.63163	0.324909	0.479627	+						14	95.7	323.31	14556000	24457000	22742000	448940000	304510000	324140000	22745000	23712000	14685000	66261000	62458000	60977000	51566000	41603000	34702000
P07741	4	4	4	sp|P07741|APT_HUMAN Adenine phosphoribosyltransferase OS=Homo sapiens OX=9606 GN=APRT PE=1 SV=2	Adenine phosphoribosyltransferase	APRT	+	5.73676	4.77007							+	3.16487	2.59021	0.139868	0.463839	+	4.15099	4.62731	3.05463	1.80171	+						4	21.7	323.31	4515400	4973500	4450000	135660000	110180000	135820000	0	0	0	18549000	15885000	0	8561300	0	6452200
P07814	5	5	5	sp|P07814|SYEP_HUMAN Bifunctional glutamate/proline--tRNA ligase OS=Homo sapiens OX=9606 GN=EPRS1 PE=1 SV=5	Bifunctional glutamate/proline--tRNA ligase;Glutamate--tRNA ligase;Proline--tRNA ligase	EPRS				+	2.25899	1.84522				+	2.50174	1.03717	0.249571	0.118113						+						5	4.3	108.69	0	0	0	0	0	0	0	0	0	3921000	3304900	3787900	0	0	0
P07858	6	6	6	sp|P07858|CATB_HUMAN Cathepsin B OS=Homo sapiens OX=9606 GN=CTSB PE=1 SV=3	Cathepsin B;Cathepsin B light chain;Cathepsin B heavy chain	CTSB															+	4.63337	5.08853	3.45037	2.42844	+						6	18.9	10.677	0	0	0	8946300	9877300	0	0	0	0	0	0	0	0	0	0
P07900;Q14568;Q58FF6;Q58FG0;Q58FG1	22;5;4;3;1	11;2;0;1;1	11;2;0;1;1	sp|P07900|HS90A_HUMAN Heat shock protein HSP 90-alpha OS=Homo sapiens OX=9606 GN=HSP90AA1 PE=1 SV=5	Heat shock protein HSP 90-alpha	HSP90AA1	+	2.18431	5.39911												+	4.87898	6.05613	3.58264	3.58845		+					22	32.9	323.31	1453900	0	2507100	81678000	30435000	32169000	4415900	3270300	0	0	0	0	4607700	3042700	5199100
P07910;P0DMR1;O60812;B7ZW38;B2RXH8	14;3;3;3;3	14;3;3;3;3	14;3;3;3;3	sp|P07910|HNRPC_HUMAN Heterogeneous nuclear ribonucleoproteins C1/C2 OS=Homo sapiens OX=9606 GN=HNRNPC PE=1 SV=4	Heterogeneous nuclear ribonucleoproteins C1/C2	HNRNPC	+	3.0184	3.4036	+	2.74795	2.23721	+	2.178	1.2935				0.128484	-0.197534	+	6.15105	4.29374	0.657373	-0.366327	+						14	37.3	323.31	7731700	6153100	9839500	130520000	69754000	60933000	12197000	17486000	8671000	62862000	52168000	59105000	25021000	21936000	17884000
P07948	23	23	21	sp|P07948|LYN_HUMAN Tyrosine-protein kinase Lyn OS=Homo sapiens OX=9606 GN=LYN PE=1 SV=3	Tyrosine-protein kinase Lyn	LYN	+	3.25936	5.84982	+	3.22339	2.34357				+	1.84191	1.02878	1.2986	-0.596937	+	4.03944	6.46863	2.32978	2.1096		+					23	42.8	323.31	0	2134500	2705900	81559000	111550000	91714000	7009900	8107200	5735600	34901000	43852000	27848000	0	2960800	2081600
P07949	24	24	24	sp|P07949|RET_HUMAN Proto-oncogene tyrosine-protein kinase receptor Ret OS=Homo sapiens OX=9606 GN=RET PE=1 SV=3	Proto-oncogene tyrosine-protein kinase receptor Ret;Soluble RET kinase fragment;Extracellular cell-membrane anchored RET cadherin 120 kDa fragment	RET										+	3.47343	2.20358	4.06747	3.87606	+	3.55563	6.36906	4.31426	5.2606					+		24	26.4	323.31	0	0	0	0	0	0	0	0	0	0	0	0	0	0	0
P08133	7	7	7	sp|P08133|ANXA6_HUMAN Annexin A6 OS=Homo sapiens OX=9606 GN=ANXA6 PE=1 SV=3	Annexin A6	ANXA6															+	3.84343	10.4373	3.537	8.11244	+						7	12.9	63.845	0	0	0	0	0	0	0	0	0	0	0	0	0	0	0
P08238;Q58FF7	26;13	26;13	14;7	sp|P08238|HS90B_HUMAN Heat shock protein HSP 90-beta OS=Homo sapiens OX=9606 GN=HSP90AB1 PE=1 SV=4;sp|Q58FF7|H90B3_HUMAN Putative heat shock protein HSP 90-beta-3 OS=Homo sapiens OX=9606 GN=HSP90AB3P PE=5 SV=1	Heat shock protein HSP 90-beta;Putative heat shock protein HSP 90-beta-3	HSP90AB1;HSP90AB3P	+	3.92346	5.00424	+	4.11546	3.40082	+	3.8443	1.83789	+	4.43282	2.22955	0.392143	-0.167893	+	8.04818	5.57026	2.54647	0.32387	+						26	34.1	323.31	10907000	6079800	6836500	325010000	193810000	237920000	12979000	12861000	10380000	123600000	158440000	104250000	15011000	20049000	15770000
P08559;P29803	4;1	4;1	4;1	sp|P08559|ODPA_HUMAN Pyruvate dehydrogenase E1 component subunit alpha, somatic form, mitochondrial OS=Homo sapiens OX=9606 GN=PDHA1 PE=1 SV=3	Pyruvate dehydrogenase E1 component subunit alpha, somatic form, mitochondrial	PDHA1															+	3.57327	4.17737	0.761459	0.933979	+						4	8.5	6.7247	0	0	0	0	0	0	0	0	0	0	0	0	0	0	0
P08670;P17661	19;3	18;3	13;0	sp|P08670|VIME_HUMAN Vimentin OS=Homo sapiens OX=9606 GN=VIM PE=1 SV=4	Vimentin	VIM	+	5.16827	8.89961																	+						19	44.2	323.31	0	0	0	401720000	277900000	216250000	1507300	1152300	2067600	0	0	0	0	0	0
P08708	6	6	6	sp|P08708|RS17_HUMAN 40S ribosomal protein S17 OS=Homo sapiens OX=9606 GN=RPS17 PE=1 SV=2	40S ribosomal protein S17	RPS17	+	3.08253	5.56691	+	2.91354	2.73757	+	2.84363	2.98882	+	1.7248	1.437	1.25202	-0.604357				1.43659	-2.13835	+						6	50.4	323.31	0	2248700	1529700	48038000	63812000	67097000	0	0	0	8068300	6405700	7673500	0	0	0
P08754	16	13	4	sp|P08754|GNAI3_HUMAN Guanine nucleotide-binding protein G(i) subunit alpha-3 OS=Homo sapiens OX=9606 GN=GNAI3 PE=1 SV=3	Guanine nucleotide-binding protein G(k) subunit alpha	GNAI3	+	4.26089	7.78273	+	2.55154	5.81484	+	2.53937	1.82923	+	4.13597	3.46034	0.795711	-0.39444	+	5.34362	9.01869	4.52215	4.20364		+					16	40.4	323.31	0	0	0	90598000	240040000	185750000	2372900	3670700	0	85776000	124800000	74642000	0	0	0
P08758	10	10	10	sp|P08758|ANXA5_HUMAN Annexin A5 OS=Homo sapiens OX=9606 GN=ANXA5 PE=1 SV=2	Annexin A5	ANXA5							+	1.97373	2.82889									0.035772	-0.143843	+						10	31.9	323.31	0	0	0	0	0	0	2856800	4360300	0	8580500	6181600	0	0	0	0
P08865	4	4	4	sp|P08865|RSSA_HUMAN 40S ribosomal protein SA OS=Homo sapiens OX=9606 GN=RPSA PE=1 SV=4	40S ribosomal protein SA	RPSA															+	3.73595	3.82353	2.99197	-1.55032	+						4	16.9	323.31	0	4732900	4154800	0	0	0	3739900	2662300	4271500	7998500	0	5998100	7889900	0	5416600
P09104;P13929	14;5	11;2	11;2	sp|P09104|ENOG_HUMAN Gamma-enolase OS=Homo sapiens OX=9606 GN=ENO2 PE=1 SV=3	Gamma-enolase	ENO2				+	3.23128	3.77849	+	2.05913	1.58935	+	2.45362	2.11211	1.44001	-0.426381	+	4.11875	3.61953	1.14448	0.299601	+						14	43.5	323.31	0	0	0	0	52745000	59248000	0	0	0	14768000	11348000	12672000	0	2706400	3195000
P09110	6	6	6	sp|P09110|THIK_HUMAN 3-ketoacyl-CoA thiolase, peroxisomal OS=Homo sapiens OX=9606 GN=ACAA1 PE=1 SV=2	3-ketoacyl-CoA thiolase, peroxisomal	ACAA1				+	3.55994	4.06274							0.257635	-0.766487	+	4.47665	4.98363	3.54861	3.06775	+						6	19.8	323.31	0	0	0	0	12600000	19521000	0	0	0	14367000	16410000	14151000	0	0	0
P09172	3	3	3	sp|P09172|DOPO_HUMAN Dopamine beta-hydroxylase OS=Homo sapiens OX=9606 GN=DBH PE=1 SV=3	Dopamine beta-hydroxylase;Soluble dopamine beta-hydroxylase	DBH	+	2.91822	3.69471																	+						3	5.3	31.877	0	0	0	7891700	7954900	9355500	0	0	0	0	0	0	0	0	0
P09211	9	9	9	sp|P09211|GSTP1_HUMAN Glutathione S-transferase P OS=Homo sapiens OX=9606 GN=GSTP1 PE=1 SV=2	Glutathione S-transferase P	GSTP1	+	3.6409	7.16663	+	1.95272	1.9386	+	3.09148	0.824722	+	1.11297	0.976594	0.199777	-0.233073	+	3.17635	3.94611	1.25473	-0.521347	+						9	45.7	323.31	0	0	0	73021000	162280000	141810000	13661000	15722000	16549000	103140000	38094000	50957000	23227000	21370000	21376000
P09382	5	5	5	sp|P09382|LEG1_HUMAN Galectin-1 OS=Homo sapiens OX=9606 GN=LGALS1 PE=1 SV=2	Galectin-1	LGALS1															+	4.64127	6.46742	2.73438	3.24315	+						5	46.7	148.5	0	1508100	1547100	0	0	0	0	0	0	0	0	0	0	0	0
P09417	7	7	7	sp|P09417|DHPR_HUMAN Dihydropteridine reductase OS=Homo sapiens OX=9606 GN=QDPR PE=1 SV=2	Dihydropteridine reductase	QDPR															+	5.43435	3.64121	3.23764	2.02991	+						7	36.9	323.31	0	791570	1302000	0	0	0	0	0	0	0	0	0	0	0	0
P09429;B2RPK0;P23497	13;8;2	10;6;1	10;6;1	sp|P09429|HMGB1_HUMAN High mobility group protein B1 OS=Homo sapiens OX=9606 GN=HMGB1 PE=1 SV=3;sp|B2RPK0|HGB1A_HUMAN Putative high mobility group protein B1-like 1 OS=Homo sapiens OX=9606 GN=HMGB1P1 PE=5 SV=1	High mobility group protein B1;Putative high mobility group protein B1-like 1	HMGB1;HMGB1P1	+	3.88568	6.22233	+	2.76656	3.73758	+	2.06377	2.3956	+	2.05949	1.63021	0.619759	-0.636192	+	3.69377	6.66823	0.54682	0.685958	+						13	57.7	157.75	0	0	0	72232000	36541000	32858000	0	1800100	1174400	14257000	28130000	11072000	0	0	0
P09455	3	3	3	sp|P09455|RET1_HUMAN Retinol-binding protein 1 OS=Homo sapiens OX=9606 GN=RBP1 PE=1 SV=2	Retinol-binding protein 1	RBP1															+	3.98123	4.49532	1.63607	2.38492				+			3	23	4.6338	0	0	0	0	0	0	0	0	0	0	0	0	0	0	0
P09471	18	18	15	sp|P09471|GNAO_HUMAN Guanine nucleotide-binding protein G(o) subunit alpha OS=Homo sapiens OX=9606 GN=GNAO1 PE=1 SV=4	Guanine nucleotide-binding protein G(o) subunit alpha	GNAO1	+	3.3018	5.90742	+	2.9184	3.16161	+	1.80105	1.24012	+	4.28179	1.84443	0.889228	0.499597	+	5.02504	6.20918	3.82598	3.4023		+					18	41.2	323.31	15780000	17274000	25613000	555030000	1.8355e+09	1.4819e+09	39496000	53267000	28389000	297600000	516730000	278280000	34964000	23375000	23710000
P09496	6	6	6	sp|P09496|CLCA_HUMAN Clathrin light chain A OS=Homo sapiens OX=9606 GN=CLTA PE=1 SV=1	Clathrin light chain A	CLTA	+	3.22303	4.52784												+	4.86006	5.08576	2.20059	1.39803	+						6	19.4	117.62	0	0	0	10000000	24283000	21828000	0	0	0	0	0	0	0	0	0
P09543	8	8	8	sp|P09543|CN37_HUMAN 2,3-cyclic-nucleotide 3-phosphodiesterase OS=Homo sapiens OX=9606 GN=CNP PE=1 SV=2	2,3-cyclic-nucleotide 3-phosphodiesterase	CNP															+	4.18514	4.21132	1.2613	1.32206	+						8	18.5	95.915	0	0	0	0	0	0	0	0	0	0	0	0	0	0	0
P09622	7	7	7	sp|P09622|DLDH_HUMAN Dihydrolipoyl dehydrogenase, mitochondrial OS=Homo sapiens OX=9606 GN=DLD PE=1 SV=2	Dihydrolipoyl dehydrogenase, mitochondrial	DLD															+	4.62338	5.32889	2.50417	2.71106	+						7	14.9	323.31	0	0	0	24988000	0	22822000	0	0	0	0	0	0	0	0	0
P09651;A0A2R8Y4L2;Q32P51	21;13;13	21;13;13	19;12;11	sp|P09651|ROA1_HUMAN Heterogeneous nuclear ribonucleoprotein A1 OS=Homo sapiens OX=9606 GN=HNRNPA1 PE=1 SV=5;sp|A0A2R8Y4L2|RA1L3_HUMAN Heterogeneous nuclear ribonucleoprotein A1-like 3 OS=Homo sapiens OX=9606 GN=HNRNPA1L3 PE=4 SV=1;sp|Q32P51|RA1L2_HUMAN He	Heterogeneous nuclear ribonucleoprotein A1;Heterogeneous nuclear ribonucleoprotein A1, N-terminally processed;Heterogeneous nuclear ribonucleoprotein A1-like 2	HNRNPA1;HNRNPA1L2	+	2.88142	4.60695	+	4.06662	2.46633							1.51454	-0.901063	+	3.40098	6.10924	1.67062	2.57755	+						21	44.9	323.31	3573400	6822500	5737700	242440000	113400000	73627000	6837100	6225500	6186600	32829000	43246000	31305000	11582000	13469000	10263000
P09874	25	25	25	sp|P09874|PARP1_HUMAN Poly [ADP-ribose] polymerase 1 OS=Homo sapiens OX=9606 GN=PARP1 PE=1 SV=4	Poly [ADP-ribose] polymerase 1	PARP1	+	3.61628	4.01418	+	1.44894	1.04515							0.110598	-0.0960007	+	4.32008	3.82381	1.6401	0.94129	+						25	23.8	323.31	3782500	2819000	3860400	38874000	77478000	57655000	6823000	6559100	5119800	10295000	19377000	10093000	9426200	8325000	8987800
P09936	11	11	11	sp|P09936|UCHL1_HUMAN Ubiquitin carboxyl-terminal hydrolase isozyme L1 OS=Homo sapiens OX=9606 GN=UCHL1 PE=1 SV=2	Ubiquitin carboxyl-terminal hydrolase isozyme L1	UCHL1	+	4.07868	4.46424	+	2.20571	1.51758							0.0668634	0.04584	+	3.28351	4.36088	1.75295	1.83765	+						11	54.7	323.31	11301000	6934700	9099200	157900000	245370000	197950000	13262000	13089000	9628800	30409000	47457000	27183000	22153000	21783000	15626000
P09972	4	4	4	sp|P09972|ALDOC_HUMAN Fructose-bisphosphate aldolase C OS=Homo sapiens OX=9606 GN=ALDOC PE=1 SV=2	Fructose-bisphosphate aldolase C	ALDOC							+	4.23065	2.16801									0.892216	-1.1373	+						4	18.7	153.35	2357000	2407400	2941400	0	0	0	0	0	0	0	0	0	0	0	0
P0DMV9;P0DMV8	18;18	14;14	6;6	sp|P0DMV9|HS71B_HUMAN Heat shock 70 kDa protein 1B OS=Homo sapiens OX=9606 GN=HSPA1B PE=1 SV=1;sp|P0DMV8|HS71A_HUMAN Heat shock 70 kDa protein 1A OS=Homo sapiens OX=9606 GN=HSPA1A PE=1 SV=1	Heat shock 70 kDa protein 1B;Heat shock 70 kDa protein 1A	HSPA1B;HSPA1A	+	3.67767	3.50496	+	2.37716	1.75189							0.43507	0.196073	+	4.78083	3.62638	0.69416	-0.515042	+						18	35.4	323.31	4591300	3362100	4233700	62900000	36460000	41696000	4733300	4810200	3085600	11333000	18485000	12812000	7415900	7972800	7323300
P0DPI2;A0A0B4J2D5	4;4	4;4	4;4	sp|P0DPI2|GAL3A_HUMAN Glutamine amidotransferase-like class 1 domain-containing protein 3, mitochondrial OS=Homo sapiens OX=9606 GN=GATD3 PE=1 SV=1;sp|A0A0B4J2D5|GAL3B_HUMAN Putative glutamine amidotransferase-like class 1 domain-containing protein 3B, mit		GATD3															+	3.64382	4.14886	2.42792	1.69713					+		4	23.1	9.91	0	0	0	0	0	0	0	0	0	0	0	0	0	0	0
P10114	11	5	5	sp|P10114|RAP2A_HUMAN Ras-related protein Rap-2a OS=Homo sapiens OX=9606 GN=RAP2A PE=1 SV=1	Ras-related protein Rap-2a	RAP2A															+	4.83088	4.70159	4.305	2.20721		+					11	59	323.31	0	0	0	0	10703000	12756000	0	0	0	0	0	0	0	0	0
P10599	5	5	5	sp|P10599|THIO_HUMAN Thioredoxin OS=Homo sapiens OX=9606 GN=TXN PE=1 SV=3	Thioredoxin	TXN	+	4.90345	4.88784				+	2.39225	1.21802	+	3.81953	1.29546	0.332266	0.94911				0.574591	-1.49263		+					5	42.9	323.31	3954600	3986000	3085200	91427000	107600000	128290000	4927700	4146400	8659300	0	25119000	25223000	8130800	7094200	9512900
P10606	4	4	4	sp|P10606|COX5B_HUMAN Cytochrome c oxidase subunit 5B, mitochondrial OS=Homo sapiens OX=9606 GN=COX5B PE=1 SV=2	Cytochrome c oxidase subunit 5B, mitochondrial	COX5B							+	2.92445	1.58946									0.106927	0.284961	+						4	29.5	33.419	0	0	0	0	20330000	19751000	0	0	0	0	5442800	3660100	0	0	0
P10809	25	25	25	sp|P10809|CH60_HUMAN 60 kDa heat shock protein, mitochondrial OS=Homo sapiens OX=9606 GN=HSPD1 PE=1 SV=2	60 kDa heat shock protein, mitochondrial	HSPD1	+	6.1784	4.63611	+	2.888	2.2444				+	2.49393	1.17144	0.773503	-0.431874	+	5.195	4.97417	0.0915511	0.0642467	+						25	52.2	323.31	5414400	4425700	4864800	122300000	119860000	122270000	6666300	7638100	4261600	27300000	33202000	25469000	15685000	16627000	13137000
P11021	29	28	28	sp|P11021|BIP_HUMAN Endoplasmic reticulum chaperone BiP OS=Homo sapiens OX=9606 GN=HSPA5 PE=1 SV=2	78 kDa glucose-regulated protein	HSPA5	+	4.02217	2.89014	+	1.1769	0.862555							0.68511	0.397736	+	4.64733	3.62236	0.752389	0.591646		+					29	45.3	323.31	6455300	5922600	6492300	58802000	44593000	38568000	6580200	5968800	4175000	8428200	14672000	7971200	13933000	14341000	11553000
P11137	18	18	18	sp|P11137|MTAP2_HUMAN Microtubule-associated protein 2 OS=Homo sapiens OX=9606 GN=MAP2 PE=1 SV=4	Microtubule-associated protein 2	MAP2															+	5.29056	4.38931	0.860298	0.907253				+			18	11.4	323.31	1279000	855570	1287900	0	10531000	9051100	5644700	6263800	2685500	0	0	0	4992200	3619500	3313900
P11142	40	40	25	sp|P11142|HSP7C_HUMAN Heat shock cognate 71 kDa protein OS=Homo sapiens OX=9606 GN=HSPA8 PE=1 SV=1	Heat shock cognate 71 kDa protein	HSPA8	+	3.87983	2.81724												+	4.19799	3.8018	0.659102	0.479177	+						40	62.7	323.31	29781000	36670000	47275000	271590000	256360000	259620000	48330000	50091000	33549000	63623000	51032000	57691000	85732000	82469000	84672000
P11177	8	8	8	sp|P11177|ODPB_HUMAN Pyruvate dehydrogenase E1 component subunit beta, mitochondrial OS=Homo sapiens OX=9606 GN=PDHB PE=1 SV=3	Pyruvate dehydrogenase E1 component subunit beta, mitochondrial	PDHB															+	4.776	3.63569	1.601	1.26491	+						8	25.9	27.537	0	0	0	0	12591000	12372000	0	0	0	0	0	0	0	0	0
P11182	6	6	6	sp|P11182|ODB2_HUMAN Lipoamide acyltransferase component of branched-chain alpha-keto acid dehydrogenase complex, mitochondrial OS=Homo sapiens OX=9606 GN=DBT PE=1 SV=3	Lipoamide acyltransferase component of branched-chain alpha-keto acid dehydrogenase complex, mitochondrial	DBT															+	4.07237	4.04434	2.52647	1.76208	+						6	17	26.024	0	0	0	0	0	0	0	0	0	0	0	0	0	0	0
P11229	3	3	3	sp|P11229|ACM1_HUMAN Muscarinic acetylcholine receptor M1 OS=Homo sapiens OX=9606 GN=CHRM1 PE=1 SV=2	Muscarinic acetylcholine receptor M1	CHRM1															+	2.32779	3.37745	0.112991	0.174751					+		3	8.9	7.1069	0	0	0	0	0	0	0	0	0	0	0	0	0	0	0
P11233	12	12	8	sp|P11233|RALA_HUMAN Ras-related protein Ral-A OS=Homo sapiens OX=9606 GN=RALA PE=1 SV=1	Ras-related protein Ral-A	RALA	+	3.71793	7.19128	+	4.2294	5.58136	+	3.59785	3.9344	+	3.31708	4.29858	0.747475	-0.19284	+	4.39975	7.87796	1.72282	1.27224	+						12	56.8	323.31	534860	1169500	1393300	87018000	184210000	169720000	2716100	2193600	1325000	104550000	90569000	91514000	0	1795100	1635500
P11234	9	5	5	sp|P11234|RALB_HUMAN Ras-related protein Ral-B OS=Homo sapiens OX=9606 GN=RALB PE=1 SV=1	Ras-related protein Ral-B	RALB															+	5.10601	3.64655	3.23805	1.18438	+						9	48.1	16.366	0	0	0	0	0	0	0	0	0	0	0	0	0	0	0
P11498	22	22	22	sp|P11498|PYC_HUMAN Pyruvate carboxylase, mitochondrial OS=Homo sapiens OX=9606 GN=PC PE=1 SV=2	Pyruvate carboxylase, mitochondrial	PC	+	1.82236	3.78463	+	0.780008	1.41647							0.534675	-0.820901	+	1.88056	4.17847	0.170714	0.467429	+						22	21.6	323.31	0	3062000	2539200	64118000	22865000	11570000	5223300	7115400	0	9423300	10189000	8127100	5069400	8842500	4950500
P11586	11	11	11	sp|P11586|C1TC_HUMAN C-1-tetrahydrofolate synthase, cytoplasmic OS=Homo sapiens OX=9606 GN=MTHFD1 PE=1 SV=4	C-1-tetrahydrofolate synthase, cytoplasmic;Methylenetetrahydrofolate dehydrogenase;Methenyltetrahydrofolate cyclohydrolase;Formyltetrahydrofolate synthetase;C-1-tetrahydrofolate synthase, cytoplasmic, N-terminally processed	MTHFD1	+	3.58013	4.6955	+	5.40786	2.5213	+	1.86934	1.15791				0.333586	-0.380663				0.66599	-0.874659	+						11	15.1	323.31	0	0	0	31210000	21124000	15769000	0	0	0	5039400	5328000	4547100	0	2355000	2016600
P11717	23	23	23	sp|P11717|MPRI_HUMAN Cation-independent mannose-6-phosphate receptor OS=Homo sapiens OX=9606 GN=IGF2R PE=1 SV=3	Cation-independent mannose-6-phosphate receptor	IGF2R				+	3.25167	3.40067				+	3.6075	2.18489	0.243285	0.0913203	+	3.58721	4.89263	2.33184	2.15538		+					23	12.6	323.31	0	0	0	0	16626000	15751000	0	0	0	8619700	11286000	8533000	0	0	0
P11766	7	7	7	sp|P11766|ADHX_HUMAN Alcohol dehydrogenase class-3 OS=Homo sapiens OX=9606 GN=ADH5 PE=1 SV=4	Alcohol dehydrogenase class-3	ADH5	+	3.60185	5.04011	+	2.33976	1.95981							1.00517	-0.834033	+	2.28351	5.12161	1.48781	1.81859	+						7	25.1	323.31	0	0	0	36449000	18848000	37657000	2431200	0	2076900	7378400	8045500	5924700	4549500	3666900	4167900
P11940;Q9H361;Q4VXU2;Q96DU9	11;5;2;1	6;4;1;1	6;4;1;1	sp|P11940|PABP1_HUMAN Polyadenylate-binding protein 1 OS=Homo sapiens OX=9606 GN=PABPC1 PE=1 SV=2	Polyadenylate-binding protein 1	PABPC1				+	2.93268	3.13892							0.368446	-0.230502						+						11	20	144.49	0	0	0	0	27375000	24615000	0	0	0	4924500	9210800	7909400	4070900	3272300	0
P12004	8	8	8	sp|P12004|PCNA_HUMAN Proliferating cell nuclear antigen OS=Homo sapiens OX=9606 GN=PCNA PE=1 SV=1	Proliferating cell nuclear antigen	PCNA	+	3.48404	4.35402	+	2.89603	1.99336				+	2.54858	1.31291	0.256861	-0.182479	+	5.16832	5.80494	0.00596134	-0.00341623	+						8	41	323.31	3641500	3952100	3832900	46153000	98939000	103310000	4887800	4352400	4613300	15663000	25673000	15406000	5842600	4482800	5509200
P12236	8	4	4	sp|P12236|ADT3_HUMAN ADP/ATP translocase 3 OS=Homo sapiens OX=9606 GN=SLC25A6 PE=1 SV=4	ADP/ATP translocase 3;ADP/ATP translocase 3, N-terminally processed	SLC25A6	+	4.13264	2.9277	+	1.318	0.777999							0.678905	0.290061	+	4.0429	3.23802	0.14154	0.125223	+						8	21.1	258.19	14469000	15665000	19600000	139830000	107200000	130560000	17553000	24174000	14036000	33465000	25094000	35759000	33158000	34694000	25682000
P12277	12	12	12	sp|P12277|KCRB_HUMAN Creatine kinase B-type OS=Homo sapiens OX=9606 GN=CKB PE=1 SV=1	Creatine kinase B-type	CKB	+	4.16071	3.1078	+	2.46106	1.19979							0.00574784	-0.00233632	+	2.08776	5.26701	1.35088	0.335227	+						12	37	323.31	6167500	5528300	5734800	40349000	61563000	50430000	6618400	6222900	9183800	15887000	15461000	18664000	14916000	13662000	17054000
P12956	13	13	13	sp|P12956|XRCC6_HUMAN X-ray repair cross-complementing protein 6 OS=Homo sapiens OX=9606 GN=XRCC6 PE=1 SV=2	X-ray repair cross-complementing protein 6	XRCC6	+	3.48017	4.59086	+	2.64398	2.12066				+	2.05728	1.36641	1.47527	-0.257194	+	5.93142	5.25346	3.22027	1.65058	+						13	27.9	323.31	0	0	0	21809000	14302000	12979000	2300000	1415200	0	6646800	7583500	6165300	2721000	2633100	2111000
P13010	14	14	14	sp|P13010|XRCC5_HUMAN X-ray repair cross-complementing protein 5 OS=Homo sapiens OX=9606 GN=XRCC5 PE=1 SV=3	X-ray repair cross-complementing protein 5	XRCC5	+	1.95607	3.49203												+	2.80415	4.47551	2.29917	1.3307	+						14	20.8	185.71	1811100	2154500	0	26038000	8875400	12814000	3380100	3970900	0	3806300	3681700	6028300	3875500	4264100	4373600
P13591	38	38	38	sp|P13591|NCAM1_HUMAN Neural cell adhesion molecule 1 OS=Homo sapiens OX=9606 GN=NCAM1 PE=1 SV=3	Neural cell adhesion molecule 1	NCAM1	+	4.1107	5.77964	+	3.06123	3.71912	+	2.9325	2.2832	+	3.80267	2.5783	0.0403625	0.0126933	+	5.25975	6.40447	2.67779	1.86	+						38	46.6	323.31	5589600	9578900	9680700	321470000	535440000	499210000	14947000	18213000	7363400	154950000	197670000	149480000	11143000	13204000	11018000
P13637;P50993;Q13733;P54707;P20648	19;9;4;3;2	19;9;4;3;2	10;2;1;1;0	sp|P13637|AT1A3_HUMAN Sodium/potassium-transporting ATPase subunit alpha-3 OS=Homo sapiens OX=9606 GN=ATP1A3 PE=1 SV=3	Sodium/potassium-transporting ATPase subunit alpha-3	ATP1A3										+	2.93097	1.02636	1.93828	0.787766	+	4.34148	5.00093	4.76873	1.66959	+						19	26.1	323.31	0	0	0	10456000	0	10230000	0	0	0	0	0	0	0	0	0
P13639	24	24	24	sp|P13639|EF2_HUMAN Elongation factor 2 OS=Homo sapiens OX=9606 GN=EEF2 PE=1 SV=4	Elongation factor 2	EEF2	+	3.40453	4.86031	+	3.09866	2.65503	+	2.17944	1.20857	+	2.5343	0.966484	1.11212	-0.383037	+	5.34985	6.2189	2.20262	0.884392	+						24	31.1	323.31	1547600	2023500	1866300	31211000	87321000	52555000	2189900	3673100	2338900	18804000	18934000	13204000	4591400	3460000	2980000
P13667	11	11	11	sp|P13667|PDIA4_HUMAN Protein disulfide-isomerase A4 OS=Homo sapiens OX=9606 GN=PDIA4 PE=1 SV=2	Protein disulfide-isomerase A4	PDIA4				+	2.82295	2.74151	+	1.95783	2.02183	+	2.95028	2.49101	0.432897	0.347285	+	5.49382	5.55663	1.58839	0.792164	+						11	21.4	323.31	0	0	0	0	15608000	17351000	0	0	0	8578300	5579100	9605400	0	0	0
P13798	5	5	5	sp|P13798|ACPH_HUMAN Acylamino-acid-releasing enzyme OS=Homo sapiens OX=9606 GN=APEH PE=1 SV=4	Acylamino-acid-releasing enzyme	APEH															+	3.72614	3.38382	0.690389	0.61586	+						5	7.4	6.0184	0	0	0	0	0	0	0	0	0	0	0	0	0	0	0
P14618;P30613	23;1	23;1	23;1	sp|P14618|KPYM_HUMAN Pyruvate kinase PKM OS=Homo sapiens OX=9606 GN=PKM PE=1 SV=4	Pyruvate kinase PKM	PKM	+	2.97845	3.91167	+	4.33144	1.94735	+	3.64404	1.30774	+	2.9098	1.20281	2.57174	0.635167	+	5.31372	3.60126	2.85533	-0.861717	+						23	46.7	323.31	11616000	11205000	12312000	93271000	243180000	240830000	13291000	13577000	15369000	48655000	58517000	55876000	25785000	22316000	22481000
P14625;Q58FF3	17;5	17;5	17;5	sp|P14625|ENPL_HUMAN Endoplasmin OS=Homo sapiens OX=9606 GN=HSP90B1 PE=1 SV=1	Endoplasmin	HSP90B1	+	2.54103	2.73829							+	3.53825	1.83731	0.537393	0.157377	+	4.16801	5.5838	1.08726	0.83927	+						17	20.7	244.52	3370400	2635600	4605000	37221000	19073000	17120000	4231600	3864900	0	5588100	4901500	4162600	9566400	8617000	7384300
P14866	19	19	18	sp|P14866|HNRPL_HUMAN Heterogeneous nuclear ribonucleoprotein L OS=Homo sapiens OX=9606 GN=HNRNPL PE=1 SV=2	Heterogeneous nuclear ribonucleoprotein L	HNRNPL	+	2.89454	4.8538	+	1.31506	2.52527				+	1.73966	0.645681	0.121863	0.0669907	+	4.33631	6.99669	2.52274	2.22887	+						19	45.2	323.31	0	1986200	1547400	65682000	26871000	30114000	2929500	3376700	0	10376000	12535000	7469200	4573800	4335300	3106500
P15121	9	9	9	sp|P15121|ALDR_HUMAN Aldo-keto reductase family 1 member B1 OS=Homo sapiens OX=9606 GN=AKR1B1 PE=1 SV=3	Aldose reductase	AKR1B1															+	3.93966	5.42516	2.87942	3.0591	+						9	29.1	65.181	0	0	0	49011000	19674000	0	0	0	0	0	0	0	6453700	6230000	5355400
P15151	2	2	2	sp|P15151|PVR_HUMAN Poliovirus receptor OS=Homo sapiens OX=9606 GN=PVR PE=1 SV=2	Poliovirus receptor	PVR	+	4.00117	6.33665																	+						2	5	284.1	0	0	0	52694000	59546000	74639000	0	0	0	30130000	33845000	0	0	0	0
P15880	7	7	7	sp|P15880|RS2_HUMAN 40S ribosomal protein S2 OS=Homo sapiens OX=9606 GN=RPS2 PE=1 SV=2	40S ribosomal protein S2	RPS2															+	5.47624	5.85873	2.68192	3.16182	+						7	26.6	323.31	0	0	0	0	0	0	0	0	0	0	0	0	0	0	0
P16615;O14983;Q93084	18;5;4	18;5;4	18;5;4	sp|P16615|AT2A2_HUMAN Sarcoplasmic/endoplasmic reticulum calcium ATPase 2 OS=Homo sapiens OX=9606 GN=ATP2A2 PE=1 SV=1	Sarcoplasmic/endoplasmic reticulum calcium ATPase 2	ATP2A2	+	2.84719	4.32174	+	3.59819	2.47264	+	2.29171	1.33191	+	2.5128	1.12191	0.844024	-0.29375	+	3.22783	4.8914	0.00988783	-0.00586039	+						18	22.5	323.31	588890	1271800	1191000	11371000	31086000	20180000	2078700	1882600	1568500	9084100	12728000	9078400	2735200	3142900	2745800
P17081	7	7	6	sp|P17081|RHOQ_HUMAN Rho-related GTP-binding protein RhoQ OS=Homo sapiens OX=9606 GN=RHOQ PE=1 SV=2	Rho-related GTP-binding protein RhoQ	RHOQ				+	3.33706	2.64893							0.803293	-0.64642	+	3.56223	6.13086	2.76887	2.88296		+					7	44.9	194.71	0	0	0	19070000	8599500	0	0	0	0	4258100	6494200	4572000	0	0	0
P17174	5	5	5	sp|P17174|AATC_HUMAN Aspartate aminotransferase, cytoplasmic OS=Homo sapiens OX=9606 GN=GOT1 PE=1 SV=3	Aspartate aminotransferase, cytoplasmic	GOT1															+	3.77936	4.13129	3.70616	1.5022	+						5	15.3	6.4643	0	0	0	0	0	0	0	0	0	0	0	0	0	0	0
P17252;P05771;P05129	6;2;2	6;2;2	6;2;2	sp|P17252|KPCA_HUMAN Protein kinase C alpha type OS=Homo sapiens OX=9606 GN=PRKCA PE=1 SV=4	Protein kinase C alpha type	PRKCA				+	3.07338	2.20308							0.275652	-0.264171						+						6	14	129.9	0	0	0	0	0	0	0	0	0	4118500	6184600	4597400	0	0	0
P17677	26	26	26	sp|P17677|NEUM_HUMAN Neuromodulin OS=Homo sapiens OX=9606 GN=GAP43 PE=1 SV=1	Neuromodulin	GAP43	+	4.24284	6.24889	+	3.42693	4.72264	+	2.62293	2.57548	+	3.87612	2.66813	1.57011	-1.21572	+	5.19329	6.31569	3.06821	2.80993		+					26	93.7	323.31	17498000	8990700	13075000	1.0324e+09	731400000	1198200000	21364000	27298000	15778000	403270000	903330000	464930000	4180000	7298100	4207600
P17844	14	14	10	sp|P17844|DDX5_HUMAN Probable ATP-dependent RNA helicase DDX5 OS=Homo sapiens OX=9606 GN=DDX5 PE=1 SV=1	Probable ATP-dependent RNA helicase DDX5	DDX5	+	2.01225	2.87411												+	2.50665	4.70335	3.15413	1.45226	+						14	22.6	323.31	5278000	3849600	5619400	80848000	25461000	21858000	5676900	7665600	6657800	7932500	9958300	7533200	8630500	8768800	8666800
P17987	15	15	15	sp|P17987|TCPA_HUMAN T-complex protein 1 subunit alpha OS=Homo sapiens OX=9606 GN=TCP1 PE=1 SV=1	T-complex protein 1 subunit alpha	TCP1	+	6.38728	4.47399	+	2.67597	2.40908	+	3.0118	1.111	+	1.69636	0.923236	0.117199	-0.0503234	+	4.99848	3.98129	0.209444	0.0822738		+					15	32.9	323.31	2160600	1992600	1959100	48317000	45531000	42078000	2714300	2998800	1572400	10659000	15895000	11319000	4132000	3924200	4258100
P18031	4	4	4	sp|P18031|PTN1_HUMAN Tyrosine-protein phosphatase non-receptor type 1 OS=Homo sapiens OX=9606 GN=PTPN1 PE=1 SV=1	Tyrosine-protein phosphatase non-receptor type 1	PTPN1															+	4.35102	3.79553	1.74577	1.10902	+						4	9.4	5.2707	0	0	0	0	0	0	0	0	0	0	0	0	0	0	0
P18621	7	7	7	sp|P18621|RL17_HUMAN 60S ribosomal protein L17 OS=Homo sapiens OX=9606 GN=RPL17 PE=1 SV=3	60S ribosomal protein L17	RPL17	+	3.3776	4.27058	+	2.66163	2.32112	+	3.06448	1.36778				0.530156	-0.458713	+	3.26626	3.9941	0.425598	0.371796	+						7	33.7	33.257	0	0	0	10221000	18928000	13647000	0	0	0	3078400	5768800	3559100	0	0	0
P18669;Q8N0Y7;P15259	6;2;1	6;2;1	6;2;1	sp|P18669|PGAM1_HUMAN Phosphoglycerate mutase 1 OS=Homo sapiens OX=9606 GN=PGAM1 PE=1 SV=2	Phosphoglycerate mutase 1	PGAM1				+	3.06598	3.22609	+	2.94562	3.82641	+	3.36077	2.95196	0.506433	0.377742				2.39803	-3.50334	+						6	33.9	323.31	0	0	0	0	0	0	0	0	0	16299000	8481500	10994000	0	0	0
P19086	9	7	7	sp|P19086|GNAZ_HUMAN Guanine nucleotide-binding protein G(z) subunit alpha OS=Homo sapiens OX=9606 GN=GNAZ PE=1 SV=3	Guanine nucleotide-binding protein G(z) subunit alpha	GNAZ	+	4.34841	3.76289	+	4.69012	1.50869				+	1.86195	1.39197	1.41869	0.582708	+	5.47353	6.12069	3.11733	3.82303		+					9	23.9	297.74	0	0	0	10022000	9853700	10451000	0	0	0	3449600	3455300	3546400	0	0	0
P19338	30	30	30	sp|P19338|NUCL_HUMAN Nucleolin OS=Homo sapiens OX=9606 GN=NCL PE=1 SV=3	Nucleolin	NCL	+	3.28025	4.20764	+	3.64978	2.53264	+	1.86251	1.11181	+	2.22046	0.829142	1.12044	-0.536492	+	3.8284	4.47082	0.158332	0.150238	+						30	37.9	323.31	3839200	2885600	3165800	104530000	47032000	44999000	7311200	7345000	5131200	41823000	32850000	38855000	8822500	8645200	6640500
P19367	6	6	6	sp|P19367|HXK1_HUMAN Hexokinase-1 OS=Homo sapiens OX=9606 GN=HK1 PE=1 SV=3	Hexokinase-1	HK1															+	3.24165	3.84189	2.70137	1.61727	+						6	7.9	20.624	0	0	0	0	0	0	0	0	0	0	0	0	0	0	0
P20042	4	4	4	sp|P20042|IF2B_HUMAN Eukaryotic translation initiation factor 2 subunit 2 OS=Homo sapiens OX=9606 GN=EIF2S2 PE=1 SV=2	Eukaryotic translation initiation factor 2 subunit 2	EIF2S2	+	2.61183	4.32313												+	6.1307	3.23785	1.94806	1.19707	+						4	14.7	130.94	0	0	0	5007400	14997000	13316000	0	0	0	0	0	0	0	0	0
P20309	6	6	6	sp|P20309|ACM3_HUMAN Muscarinic acetylcholine receptor M3 OS=Homo sapiens OX=9606 GN=CHRM3 PE=1 SV=1	Muscarinic acetylcholine receptor M3	CHRM3							+	1.06761	1.4426						+	5.18383	4.87177	0.48576	0.439525	+						6	12.7	323.31	0	0	0	0	0	0	0	0	0	0	0	0	0	0	0
P20700	18	18	16	sp|P20700|LMNB1_HUMAN Lamin-B1 OS=Homo sapiens OX=9606 GN=LMNB1 PE=1 SV=2	Lamin-B1	LMNB1	+	3.2236	3.75998												+	4.24322	4.46835	1.56472	1.51251	+						18	34.6	54.125	0	0	0	7010900	12391000	6344900	1185600	1300500	0	0	0	0	0	0	0
P21333	13	13	13	sp|P21333|FLNA_HUMAN Filamin-A OS=Homo sapiens OX=9606 GN=FLNA PE=1 SV=4	Filamin-A	FLNA															+	3.71171	3.41931	0.659051	0.447013	+						13	8.5	145.79	0	0	0	0	0	0	0	0	0	0	0	0	0	0	0
P21579	13	13	8	sp|P21579|SYT1_HUMAN Synaptotagmin-1 OS=Homo sapiens OX=9606 GN=SYT1 PE=1 SV=1	Synaptotagmin-1	SYT1	+	2.90685	5.27531	+	3.12824	2.43255							1.07298	-0.488402	+	2.89819	5.13735	1.85182	1.62504		+					13	32	323.31	0	2528900	2057900	36143000	85135000	77812000	2957800	3714200	2354400	14046000	14140000	20489000	3867500	3428700	3079300
P21796	11	11	11	sp|P21796|VDAC1_HUMAN Voltage-dependent anion-selective channel protein 1 OS=Homo sapiens OX=9606 GN=VDAC1 PE=1 SV=2	Voltage-dependent anion-selective channel protein 1	VDAC1	+	5.11866	4.85595	+	3.53441	1.61857	+	3.24393	2.05127	+	2.17893	1.34474	0.67828	0.20381	+	2.92046	4.17264	1.91206	0.516459	+						11	41.3	104.63	0	0	0	17134000	15240000	18723000	1513400	1188600	0	3854200	3862500	4678400	0	0	0
P22102	8	8	8	sp|P22102|PUR2_HUMAN Trifunctional purine biosynthetic protein adenosine-3 OS=Homo sapiens OX=9606 GN=GART PE=1 SV=1	Trifunctional purine biosynthetic protein adenosine-3;Phosphoribosylamine--glycine ligase;Phosphoribosylformylglycinamidine cyclo-ligase;Phosphoribosylglycinamide formyltransferase	GART	+	3.90305	5.74992				+	3.83661	2.75642						+	5.20725	4.46942	2.42946	-1.06478	+						8	11.1	323.31	0	0	0	36517000	16351000	20397000	0	0	0	11645000	12343000	0	0	0	0
P22234	11	11	11	sp|P22234|PUR6_HUMAN Bifunctional phosphoribosylaminoimidazole carboxylase/phosphoribosylaminoimidazole succinocarboxamide synthetase OS=Homo sapiens OX=9606 GN=PAICS PE=1 SV=3	Multifunctional protein ADE2;Phosphoribosylaminoimidazole-succinocarboxamide synthase;Phosphoribosylaminoimidazole carboxylase	PAICS	+	3.1609	3.09086	+	2.47584	1.27035							0.0387108	-0.023406	+	5.52635	4.93094	2.52022	-1.33644	+						11	20	323.31	5922100	5131200	5430300	71981000	34431000	41179000	4228900	3358800	3058000	7660600	10416000	7640600	15063000	11179000	7964100
P22314	11	11	11	sp|P22314|UBA1_HUMAN Ubiquitin-like modifier-activating enzyme 1 OS=Homo sapiens OX=9606 GN=UBA1 PE=1 SV=3	Ubiquitin-like modifier-activating enzyme 1	UBA1	+	4.3719	4.54906				+	3.09072	2.51972	+	3.95137	2.0787	0.520911	0.438112	+	3.65888	4.98962	1.33957	-0.600832	+						11	16	323.31	0	0	0	16384000	20343000	15589000	0	0	0	7137000	6343300	0	0	0	0
P22626	21	21	21	sp|P22626|ROA2_HUMAN Heterogeneous nuclear ribonucleoproteins A2/B1 OS=Homo sapiens OX=9606 GN=HNRNPA2B1 PE=1 SV=2	Heterogeneous nuclear ribonucleoproteins A2/B1	HNRNPA2B1	+	3.27747	4.17841	+	2.76557	1.8161							0.907462	-0.44675	+	3.46351	4.41254	1.98328	1.9237	+						21	47	323.31	6167500	4973000	5970600	177510000	84846000	72173000	9594100	10440000	8514000	27936000	45737000	29141000	17653000	18163000	16645000
P23193;Q15560	5;2	5;2	5;2	sp|P23193|TCEA1_HUMAN Transcription elongation factor A protein 1 OS=Homo sapiens OX=9606 GN=TCEA1 PE=1 SV=2	Transcription elongation factor A protein 1	TCEA1	+	3.79849	3.95415												+	2.94277	3.175	1.11919	0.879728	+						5	15	239.82	0	0	0	8965000	6859500	13009000	0	0	0	2042200	5346300	0	0	0	0
P23246	14	14	14	sp|P23246|SFPQ_HUMAN Splicing factor, proline- and glutamine-rich OS=Homo sapiens OX=9606 GN=SFPQ PE=1 SV=2	Splicing factor, proline- and glutamine-rich	SFPQ	+	3.96908	5.61005												+	3.91409	4.22577	1.29793	1.47067	+						14	24.5	323.31	0	0	0	38213000	20362000	21311000	1486500	1557500	0	0	0	0	0	0	0
P23284	7	7	7	sp|P23284|PPIB_HUMAN Peptidyl-prolyl cis-trans isomerase B OS=Homo sapiens OX=9606 GN=PPIB PE=1 SV=2	Peptidyl-prolyl cis-trans isomerase B	PPIB	+	2.78184	2.01904							+	2.53644	2.72772	1.27662	0.422554	+	3.41266	3.75015	1.55453	1.62066	+						7	40.3	323.31	9505000	11316000	15496000	41522000	60712000	44024000	14838000	14961000	0	12096000	10246000	11240000	34540000	26405000	26268000
P23381	5	5	5	sp|P23381|SYWC_HUMAN Tryptophan--tRNA ligase, cytoplasmic OS=Homo sapiens OX=9606 GN=WARS1 PE=1 SV=2	Tryptophan--tRNA ligase, cytoplasmic;T1-TrpRS;T2-TrpRS	WARS															+	3.90275	4.2377	1.74839	1.18304	+						5	13.8	261.4	0	0	0	0	0	0	0	0	0	0	0	0	0	0	0
P23396	10	10	10	sp|P23396|RS3_HUMAN 40S ribosomal protein S3 OS=Homo sapiens OX=9606 GN=RPS3 PE=1 SV=2	40S ribosomal protein S3	RPS3	+	5.40758	4.96891	+	3.49654	3.05112	+	3.17118	1.67485				0.339516	-1.10257	+	3.56602	4.6372	1.27183	-0.941888	+						10	43.6	303.2	1882200	1538400	1783100	51605000	48810000	62962000	3090000	2503700	1757800	21864000	20947000	16908000	3953900	3146100	4529500
P23526	6	6	6	sp|P23526|SAHH_HUMAN Adenosylhomocysteinase OS=Homo sapiens OX=9606 GN=AHCY PE=1 SV=4	Adenosylhomocysteinase	AHCY															+	4.9831	5.2082	4.1834	1.93409	+						6	15.3	80.279	0	0	0	0	0	0	0	0	0	0	0	0	0	0	0
P23528	16	16	14	sp|P23528|COF1_HUMAN Cofilin-1 OS=Homo sapiens OX=9606 GN=CFL1 PE=1 SV=3	Cofilin-1	CFL1	+	2.8403	3.12628	+	3.8403	2.10495	+	3.11975	1.80374	+	1.91734	0.876945	0.0582762	-0.0124966	+	5.11097	3.4682	1.99488	-0.902077	+						16	69.9	323.31	75400000	79231000	80237000	396900000	980320000	820170000	108350000	120510000	85456000	433320000	459910000	445730000	128880000	92437000	91813000
P24534	5	5	4	sp|P24534|EF1B_HUMAN Elongation factor 1-beta OS=Homo sapiens OX=9606 GN=EEF1B2 PE=1 SV=3	Elongation factor 1-beta	EEF1B2	+	3.58567	4.16291	+	2.42069	2.01761	+	1.49498	1.76506				0.478148	-0.33558	+	2.80693	4.68573	0.387227	-0.482247	+						5	24.4	323.31	2290400	2800300	3071500	74984000	37410000	40364000	3981200	6762100	5120800	16906000	29527000	18334000	7335600	4965300	3578200
P24539	5	5	5	sp|P24539|AT5F1_HUMAN ATP synthase F(0) complex subunit B1, mitochondrial OS=Homo sapiens OX=9606 GN=ATP5PB PE=1 SV=2	ATP synthase F(0) complex subunit B1, mitochondrial	ATP5F1															+	4.03234	4.55534	1.54741	1.33374	+						5	19.9	322.35	2406100	1570000	0	65086000	12782000	0	0	0	0	0	0	0	4597600	5036100	4350500
P24752	11	11	11	sp|P24752|THIL_HUMAN Acetyl-CoA acetyltransferase, mitochondrial OS=Homo sapiens OX=9606 GN=ACAT1 PE=1 SV=1	Acetyl-CoA acetyltransferase, mitochondrial	ACAT1	+	2.28645	4.55022	+	1.48677	2.89359	+	1.85065	1.03057	+	1.31051	2.15534	2.30373	0.481748	+	4.7754	5.87375	0.19148	-0.094422	+						11	34.9	323.31	0	3059800	3841700	53430000	35915000	51826000	3369800	4162200	0	15207000	14635000	14996000	7537100	5556200	4695900
P25205	9	9	9	sp|P25205|MCM3_HUMAN DNA replication licensing factor MCM3 OS=Homo sapiens OX=9606 GN=MCM3 PE=1 SV=3	DNA replication licensing factor MCM3	MCM3	+	4.84228	5.50259	+	3.78113	1.98918	+	1.68667	1.50656	+	2.71513	0.968398	0.408787	0.0861887	+	4.12416	4.92983	0.0747141	-0.0452366	+						9	15.1	149.63	0	0	0	24678000	28489000	30033000	2756400	2153200	2321500	8496100	10796000	9399800	2666400	0	2427400
P25398	6	6	6	sp|P25398|RS12_HUMAN 40S ribosomal protein S12 OS=Homo sapiens OX=9606 GN=RPS12 PE=1 SV=3	40S ribosomal protein S12	RPS12	+	2.13757	5.5397												+	5.8945	5.88737	0.00718159	0.00497435	+						6	49.2	323.31	3222200	0	4643800	72550000	80845000	105900000	0	0	0	14667000	18739000	0	7138200	5310000	9563200
P25705	15	15	15	sp|P25705|ATPA_HUMAN ATP synthase subunit alpha, mitochondrial OS=Homo sapiens OX=9606 GN=ATP5F1A PE=1 SV=1	ATP synthase subunit alpha, mitochondrial	ATP5A1	+	3.98526	3.37304	+	1.77646	0.807086							0.0483653	0.0275373	+	3.67483	5.16174	2.5634	0.866424	+						15	30.7	323.31	2759400	1726300	2140600	19613000	23827000	24267000	3713300	3367600	3737500	5541800	8293100	5447100	5238900	5345700	5053800
P25786	4	4	4	sp|P25786|PSA1_HUMAN Proteasome subunit alpha type-1 OS=Homo sapiens OX=9606 GN=PSMA1 PE=1 SV=1	Proteasome subunit alpha type-1	PSMA1	+	4.16418	4.78692	+	4.03394	3.45321							2.34331	-2.0559						+						4	15.6	18.505	0	0	0	21243000	20215000	26681000	0	0	0	6203600	10236000	8479000	0	0	0
P25787	6	6	6	sp|P25787|PSA2_HUMAN Proteasome subunit alpha type-2 OS=Homo sapiens OX=9606 GN=PSMA2 PE=1 SV=2	Proteasome subunit alpha type-2	PSMA2							+	1.34491	1.53733									0.442336	-1.12114	+						6	27.4	14.499	0	0	0	0	0	0	0	0	0	0	0	0	0	0	0
P25788	5	5	5	sp|P25788|PSA3_HUMAN Proteasome subunit alpha type-3 OS=Homo sapiens OX=9606 GN=PSMA3 PE=1 SV=2	Proteasome subunit alpha type-3	PSMA3	+	3.56303	5.03444	+	3.78915	2.30793							0.403494	-0.362876	+	4.22303	4.11076	2.78825	1.10806	+						5	19.2	323.31	0	0	0	19032000	16647000	16892000	0	0	0	4353400	3924500	3485100	3944400	3253500	3560600
P26378;Q12926	9;7	9;7	4;2	sp|P26378|ELAV4_HUMAN ELAV-like protein 4 OS=Homo sapiens OX=9606 GN=ELAVL4 PE=1 SV=3;sp|Q12926|ELAV2_HUMAN ELAV-like protein 2 OS=Homo sapiens OX=9606 GN=ELAVL2 PE=1 SV=2	ELAV-like protein 4;ELAV-like protein 2	ELAVL4;ELAVL2															+	2.99149	5.07168	1.87738	2.51367			+				9	27.8	184.71	0	0	0	0	0	0	0	0	0	0	0	0	0	0	0
P26583	19	19	16	sp|P26583|HMGB2_HUMAN High mobility group protein B2 OS=Homo sapiens OX=9606 GN=HMGB2 PE=1 SV=2	High mobility group protein B2	HMGB2	+	2.2789	3.56077												+	1.7774	5.36683	0.713211	1.5231	+						19	65.6	323.31	5108000	2789100	5566200	100460000	49977000	25954000	3217800	8932400	2911100	8138000	12404000	6380800	12668000	21541000	18076000
P26599;O95758	17;2	17;2	17;2	sp|P26599|PTBP1_HUMAN Polypyrimidine tract-binding protein 1 OS=Homo sapiens OX=9606 GN=PTBP1 PE=1 SV=2	Polypyrimidine tract-binding protein 1	PTBP1	+	1.44636	4.35342							+	3.07061	2.99704	0.225779	0.598406	+	3.61867	5.6726	1.74929	-1.93991		+					17	42.2	323.31	7942800	16563000	0	198120000	76121000	61838000	11407000	14385000	7321000	0	18146000	26630000	39700000	32552000	0
P26640	5	5	5	sp|P26640|SYVC_HUMAN Valine--tRNA ligase OS=Homo sapiens OX=9606 GN=VARS1 PE=1 SV=4	Valine--tRNA ligase	VARS	+	4.87712	4.54947	+	2.91414	1.98185							1.04976	-0.559896						+						5	4	60.361	0	0	0	13019000	10815000	11253000	0	0	0	4594300	2914300	3042500	0	0	0
P26641	11	11	11	sp|P26641|EF1G_HUMAN Elongation factor 1-gamma OS=Homo sapiens OX=9606 GN=EEF1G PE=1 SV=3	Elongation factor 1-gamma	EEF1G	+	3.30039	3.30469												+	3.32426	4.60405	1.80018	0.929987	+						11	22.2	233.96	2074000	2087300	1996800	31301000	15065000	17686000	0	0	0	3140000	5490600	0	3924800	3774400	3866600
P27105	8	8	8	sp|P27105|STOM_HUMAN Stomatin OS=Homo sapiens OX=9606 GN=STOM PE=1 SV=3	Erythrocyte band 7 integral membrane protein	STOM	+	5.14989	4.9654	+	4.37846	3.8611	+	2.81026	2.88743				3.08603	-2.55373	+	4.62908	5.01879	0.594313	-0.520064		+					8	36.8	121.28	0	0	0	20415000	17550000	20578000	0	0	0	16134000	10438000	12046000	0	0	0
P27348	9	7	7	sp|P27348|1433T_HUMAN 14-3-3 protein theta OS=Homo sapiens OX=9606 GN=YWHAQ PE=1 SV=1	14-3-3 protein theta	YWHAQ	+	4.52698	5.79856	+	2.85476	3.80221							1.54315	-1.8117	+	3.72441	5.43909	0.36073	0.427639	+						9	45.7	323.31	0	0	0	28490000	34540000	46824000	0	0	0	16581000	6869900	14612000	2747800	5135800	3044700
P27635	3	3	3	sp|P27635|RL10_HUMAN 60S ribosomal protein L10 OS=Homo sapiens OX=9606 GN=RPL10 PE=1 SV=5	60S ribosomal protein L10	RPL10															+	4.02643	5.1926	2.33897	2.40424	+						3	15.4	323.31	0	0	0	30415000	19397000	0	0	0	0	0	0	0	0	0	0
P27695	7	7	7	sp|P27695|APEX1_HUMAN DNA-(apurinic or apyrimidinic site) endonuclease OS=Homo sapiens OX=9606 GN=APEX1 PE=1 SV=2	DNA-(apurinic or apyrimidinic site) lyase;DNA-(apurinic or apyrimidinic site) lyase, mitochondrial	APEX1	+	4.92259	4.78847	+	3.83786	2.87856	+	2.57964	2.22342	+	4.12967	2.19996	0.0506399	-0.00414168	+	4.46483	4.56602	1.20046	0.681324	+						7	29.9	323.31	1344600	955280	1317900	34868000	29334000	34932000	0	0	0	8994400	9443800	8478200	0	0	0
P27797	9	9	9	sp|P27797|CALR_HUMAN Calreticulin OS=Homo sapiens OX=9606 GN=CALR PE=1 SV=1	Calreticulin	CALR	+	4.95656	4.70035												+	3.90973	4.55832	2.90777	2.15251	+						9	26.9	133.2	0	0	0	17762000	13586000	15010000	0	0	0	0	0	0	0	0	0
P27816	17	17	17	sp|P27816|MAP4_HUMAN Microtubule-associated protein 4 OS=Homo sapiens OX=9606 GN=MAP4 PE=1 SV=3	Microtubule-associated protein 4	MAP4	+	3.10977	3.94127												+	6.66506	4.94709	3.80988	3.15592	+						17	18.8	121.43	0	0	0	6716200	9650900	10762000	0	0	0	0	0	0	0	0	0
P27824	24	24	24	sp|P27824|CALX_HUMAN Calnexin OS=Homo sapiens OX=9606 GN=CANX PE=1 SV=2	Calnexin	CANX	+	5.6387	6.33433	+	6.57885	3.46282	+	2.8142	2.38022	+	3.65922	2.70141	1.92301	0.965933	+	3.83608	6.68924	1.65112	1.04235		+					24	39.4	323.31	0	0	0	38142000	41444000	47852000	2738900	2744200	2509900	28317000	30119000	29648000	4627800	6506300	6053000
P29218	5	5	5	sp|P29218|IMPA1_HUMAN Inositol monophosphatase 1 OS=Homo sapiens OX=9606 GN=IMPA1 PE=1 SV=1	Inositol monophosphatase 1	IMPA1	+	3.96541	4.31973							+	1.09186	1.25395	1.7471	1.2582	+	2.59333	4.19887	1.57955	1.17818	+						5	20.6	104.47	0	0	0	8192800	12320000	14727000	0	0	0	0	0	0	0	0	0
P29323;P54762	6;1	6;1	6;1	sp|P29323|EPHB2_HUMAN Ephrin type-B receptor 2 OS=Homo sapiens OX=9606 GN=EPHB2 PE=1 SV=5	Ephrin type-B receptor 2	EPHB2															+	3.10627	3.83952	4.43335	1.16769	+						6	10	124.62	0	0	0	0	9099300	11129000	0	0	0	0	0	0	0	0	0
P29373	9	9	7	sp|P29373|RABP2_HUMAN Cellular retinoic acid-binding protein 2 OS=Homo sapiens OX=9606 GN=CRABP2 PE=1 SV=2	Cellular retinoic acid-binding protein 2	CRABP2															+	3.77141	5.16465	4.2971	6.32013	+						9	65.9	323.31	0	0	0	0	0	0	0	0	0	0	0	0	0	0	0
P29401	9	9	9	sp|P29401|TKT_HUMAN Transketolase OS=Homo sapiens OX=9606 GN=TKT PE=1 SV=3	Transketolase	TKT	+	4.15718	3.47746	+	3.46552	2.71504				+	3.40016	1.27123	0.8707	-0.398559	+	3.83594	3.84125	1.46194	0.30333	+						9	18.3	323.31	4175600	3124700	3751200	48532000	32945000	42300000	5146200	5610500	4402600	24548000	39732000	36895000	7097000	6895400	7038000
P29966	12	12	12	sp|P29966|MARCS_HUMAN Myristoylated alanine-rich C-kinase substrate OS=Homo sapiens OX=9606 GN=MARCKS PE=1 SV=4	Myristoylated alanine-rich C-kinase substrate	MARCKS	+	2.16637	3.53159	+	0.890647	1.99455							0.798604	-1.01789	+	2.50581	3.38096	0.202634	0.365517	+						12	49.4	323.31	1577000	3043400	3872800	60845000	15543000	30395000	9028500	27049000	2280600	26744000	38595000	34144000	5336300	6773000	5947500
P29992;O95837	19;6	14;2	14;2	sp|P29992|GNA11_HUMAN Guanine nucleotide-binding protein subunit alpha-11 OS=Homo sapiens OX=9606 GN=GNA11 PE=1 SV=2	Guanine nucleotide-binding protein subunit alpha-11	GNA11	+	3.18507	7.21786	+	3.85877	5.48718	+	3.0542	3.92086	+	3.89882	4.35371	0.552249	-0.117757	+	5.77582	9.01191	1.75241	1.38309	+						19	43.7	323.31	0	0	0	40420000	198950000	178260000	0	3099300	1465400	82442000	80447000	82929000	2794600	3167600	0
P30040	9	9	9	sp|P30040|ERP29_HUMAN Endoplasmic reticulum resident protein 29 OS=Homo sapiens OX=9606 GN=ERP29 PE=1 SV=4	Endoplasmic reticulum resident protein 29	ERP29	+	1.8959	3.29044	+	2.66354	1.76006	+	3.6247	1.67056	+	3.16044	1.23865	0.908261	0.547158	+	3.28987	4.80395	3.03621	-0.565278	+						9	34.9	323.31	4793300	2551200	2535900	11602000	48836000	51263000	3029300	3035900	3417200	11996000	7660100	13290000	7490200	6927900	5519500
P30041	4	4	4	sp|P30041|PRDX6_HUMAN Peroxiredoxin-6 OS=Homo sapiens OX=9606 GN=PRDX6 PE=1 SV=3	Peroxiredoxin-6	PRDX6															+	6.16509	4.91984	1.81652	1.64809	+						4	25.9	323.31	1068700	891240	1270600	16194000	0	7037600	0	0	0	0	0	0	2785200	2165800	0
P30044	9	9	9	sp|P30044|PRDX5_HUMAN Peroxiredoxin-5, mitochondrial OS=Homo sapiens OX=9606 GN=PRDX5 PE=1 SV=4	Peroxiredoxin-5, mitochondrial	PRDX5	+	2.37267	2.40813												+	3.22065	2.84674	0.205443	-0.282583		+					9	48.6	323.31	3585600	6654700	8037400	40657000	28490000	24759000	7356400	11810000	4534100	8791100	9582000	10403000	17167000	16196000	15094000
P30050	4	4	4	sp|P30050|RL12_HUMAN 60S ribosomal protein L12 OS=Homo sapiens OX=9606 GN=RPL12 PE=1 SV=1	60S ribosomal protein L12	RPL12															+	3.86471	4.6209	1.10298	2.57216		+					4	29.1	305.38	5121300	3698600	4685700	134280000	0	19067000	5373500	7601800	5418800	0	0	0	12271000	10707000	8531100
P30084	8	8	8	sp|P30084|ECHM_HUMAN Enoyl-CoA hydratase, mitochondrial OS=Homo sapiens OX=9606 GN=ECHS1 PE=1 SV=4	Enoyl-CoA hydratase, mitochondrial	ECHS1	+	3.93557	4.34239												+	4.65603	4.66166	1.11358	1.68794	+						8	35.9	185.62	0	0	0	12131000	13194000	8911900	0	0	0	0	0	0	0	0	0
P30086	7	7	7	sp|P30086|PEBP1_HUMAN Phosphatidylethanolamine-binding protein 1 OS=Homo sapiens OX=9606 GN=PEBP1 PE=1 SV=3	Phosphatidylethanolamine-binding protein 1;Hippocampal cholinergic neurostimulating peptide	PEBP1	+	3.73206	5.42497	+	3.14759	3.54094	+	1.79377	1.6754				0.467623	-1.41837	+	5.14156	5.53842	0.630437	0.66754	+						7	41.7	323.31	3419100	4792300	4814000	309060000	137800000	146860000	5719000	6728300	3667600	52030000	88007000	48599000	11835000	11040000	9202300
P30101	22	22	22	sp|P30101|PDIA3_HUMAN Protein disulfide-isomerase A3 OS=Homo sapiens OX=9606 GN=PDIA3 PE=1 SV=4	Protein disulfide-isomerase A3	PDIA3	+	4.11448	4.13094	+	2.99743	1.7915	+	2.73669	0.946092	+	3.09739	1.29869	0.328648	0.154766	+	4.03837	3.97	2.30891	0.78439	+						22	48.5	323.31	4260500	2516300	2651200	49493000	54441000	56729000	4952200	3913800	5288000	16057000	13408000	19749000	5918200	7071400	6002900
P30153	7	7	7	sp|P30153|2AAA_HUMAN Serine/threonine-protein phosphatase 2A 65 kDa regulatory subunit A alpha isoform OS=Homo sapiens OX=9606 GN=PPP2R1A PE=1 SV=4	Serine/threonine-protein phosphatase 2A 65 kDa regulatory subunit A alpha isoform	PPP2R1A	+	3.14045	4.81161							+	2.19109	2.36482	0.803708	1.15913	+	4.89932	6.22833	3.54522	3.30655	+						7	13.8	323.31	1307300	1114800	1213000	16952000	43056000	53641000	0	0	0	0	7505700	6804600	0	0	0
P30825	2	2	2	sp|P30825|CTR1_HUMAN High affinity cationic amino acid transporter 1 OS=Homo sapiens OX=9606 GN=SLC7A1 PE=1 SV=1	High affinity cationic amino acid transporter 1	SLC7A1															+	3.06096	4.72348	2.11276	2.48528	+						2	3.3	104.28	0	0	0	0	0	0	0	0	0	0	0	0	0	0	0
P31040	4	4	4	sp|P31040|SDHA_HUMAN Succinate dehydrogenase [ubiquinone] flavoprotein subunit, mitochondrial OS=Homo sapiens OX=9606 GN=SDHA PE=1 SV=2	Succinate dehydrogenase [ubiquinone] flavoprotein subunit, mitochondrial	SDHA															+	2.79615	4.17127	1.23011	1.50227	+						4	7.7	182.25	0	0	0	0	0	0	0	0	0	0	0	0	0	0	0
P31150	9	8	8	sp|P31150|GDIA_HUMAN Rab GDP dissociation inhibitor alpha OS=Homo sapiens OX=9606 GN=GDI1 PE=1 SV=2	Rab GDP dissociation inhibitor alpha	GDI1	+	2.68748	2.26492	+	0.838264	1.42546							0.036718	0.069211	+	4.7186	3.38186	0.938119	0.340863	+						9	28	323.31	5889100	3209600	3429100	23941000	17131000	17546000	0	5905100	4710300	7389600	7170000	11136000	9306700	7026400	7440100
P31689	5	5	5	sp|P31689|DNJA1_HUMAN DnaJ homolog subfamily A member 1 OS=Homo sapiens OX=9606 GN=DNAJA1 PE=1 SV=2	DnaJ homolog subfamily A member 1	DNAJA1															+	2.9488	3.75937	0.866995	1.10847	+						5	18.1	33.672	0	0	0	0	0	0	0	0	0	0	0	0	0	0	0
P31937	4	4	4	sp|P31937|3HIDH_HUMAN 3-hydroxyisobutyrate dehydrogenase, mitochondrial OS=Homo sapiens OX=9606 GN=HIBADH PE=1 SV=2	3-hydroxyisobutyrate dehydrogenase, mitochondrial	HIBADH															+	2.75061	3.09678	0.527075	0.190664	+						4	20.8	22.864	0	0	0	0	0	0	0	0	0	0	0	0	0	0	0
P31939	12	12	12	sp|P31939|PUR9_HUMAN Bifunctional purine biosynthesis protein ATIC OS=Homo sapiens OX=9606 GN=ATIC PE=1 SV=3	Bifunctional purine biosynthesis protein PURH;Phosphoribosylaminoimidazolecarboxamide formyltransferase;IMP cyclohydrolase	ATIC	+	3.77604	4.86798												+	3.50191	4.0748	1.18566	1.24562	+						12	26.2	160.63	0	0	0	16385000	22094000	18459000	0	0	0	3237600	4039400	0	0	0	0
P31942	5	5	5	sp|P31942|HNRH3_HUMAN Heterogeneous nuclear ribonucleoprotein H3 OS=Homo sapiens OX=9606 GN=HNRNPH3 PE=1 SV=2	Heterogeneous nuclear ribonucleoprotein H3	HNRNPH3	+	2.86884	4.47336												+	3.69796	5.18889	0.848861	1.98365	+						5	19.9	323.31	2131300	1475700	1735700	82501000	28701000	25270000	5757300	4972600	2549100	0	0	0	5807500	7781200	5931500
P31943	9	9	6	sp|P31943|HNRH1_HUMAN Heterogeneous nuclear ribonucleoprotein H OS=Homo sapiens OX=9606 GN=HNRNPH1 PE=1 SV=4	Heterogeneous nuclear ribonucleoprotein H;Heterogeneous nuclear ribonucleoprotein H, N-terminally processed	HNRNPH1	+	3.47113	2.45431												+	4.3489	2.63453	0.917732	0.565884	+						9	27.6	323.31	9827800	6579800	9935000	46532000	53067000	42828000	13655000	9577600	10034000	11454000	10310000	13026000	19576000	19936000	21999000
P31946	9	5	5	sp|P31946|1433B_HUMAN 14-3-3 protein beta/alpha OS=Homo sapiens OX=9606 GN=YWHAB PE=1 SV=3	14-3-3 protein beta/alpha;14-3-3 protein beta/alpha, N-terminally processed	YWHAB	+	2.97855	4.57133	+	1.69554	0.998695							0.418449	-0.461006	+	4.83014	5.23201	4.34082	2.79975	+						9	56.5	323.31	0	1103800	1964800	39877000	20196000	24128000	2773400	2407500	2322400	6868500	3727600	4832100	0	4050300	3191400
P31948	20	20	20	sp|P31948|STIP1_HUMAN Stress-induced-phosphoprotein 1 OS=Homo sapiens OX=9606 GN=STIP1 PE=1 SV=1	Stress-induced-phosphoprotein 1	STIP1	+	4.1582	2.7182	+	1.13795	2.69404	+	2.60238	0.93722				0.507976	-0.184493	+	4.30154	3.0388	2.99519	-1.30495	+						20	36.6	323.31	6522400	4764200	5261500	38080000	31903000	38349000	5892500	6060000	0	17814000	15998000	20218000	11028000	8159200	9154200
P32004	14	14	14	sp|P32004|L1CAM_HUMAN Neural cell adhesion molecule L1 OS=Homo sapiens OX=9606 GN=L1CAM PE=1 SV=2	Neural cell adhesion molecule L1	L1CAM				+	2.7531	3.71713	+	2.47596	2.23902	+	3.02528	2.70727	0.363084	-0.36404	+	3.99747	3.99656	2.18319	1.48991	+						14	13.4	323.31	0	0	0	15682000	9100500	0	0	0	0	14798000	7904900	18851000	0	0	0
P32969	4	4	4	sp|P32969|RL9_HUMAN 60S ribosomal protein L9 OS=Homo sapiens OX=9606 GN=RPL9P9 PE=1 SV=1	60S ribosomal protein L9	RPL9	+	1.80119	3.75446	+	2.89525	1.94837							0.158806	-0.101967						+						4	36.5	323.31	5745700	9356000	10442000	32282000	194300000	219990000	4167000	5534200	3677800	13854000	20655000	17038000	22879000	17902000	14734000
P33176	13	13	8	sp|P33176|KINH_HUMAN Kinesin-1 heavy chain OS=Homo sapiens OX=9606 GN=KIF5B PE=1 SV=1	Kinesin-1 heavy chain	KIF5B	+	3.00066	4.18684	+	2.97884	1.94612							1.43691	-0.484787	+	4.74558	5.17103	1.38671	0.869236	+						13	17.8	323.31	1111700	830560	1063600	9563100	27584000	22489000	1726300	2205800	0	7175000	7619800	5629000	2359900	2393800	2148600
P33316	6	6	6	sp|P33316|DUT_HUMAN Deoxyuridine 5-triphosphate nucleotidohydrolase, mitochondrial OS=Homo sapiens OX=9606 GN=DUT PE=1 SV=4	Deoxyuridine 5-triphosphate nucleotidohydrolase, mitochondrial	DUT	+	1.75654	3.84529																	+						6	29	323.31	0	2523800	2637800	51918000	17990000	11559000	0	0	0	0	0	0	0	0	0
P34932;O95757	25;2	25;2	22;0	sp|P34932|HSP74_HUMAN Heat shock 70 kDa protein 4 OS=Homo sapiens OX=9606 GN=HSPA4 PE=1 SV=4	Heat shock 70 kDa protein 4	HSPA4	+	2.59905	3.26402	+	1.22532	2.13813							3.12568	-0.698596	+	3.35142	3.48843	0.933482	0.9124	+						25	37.4	323.31	2054000	1339000	2541000	31972000	14250000	13599000	2715500	2018900	0	5823900	6715900	5260800	4703600	4358500	4221200
P35232	14	14	14	sp|P35232|PHB1_HUMAN Prohibitin 1 OS=Homo sapiens OX=9606 GN=PHB1 PE=1 SV=1	Prohibitin	PHB	+	5.10263	4.76432	+	3.23642	3.79889	+	2.39272	1.43531	+	2.87817	2.41426	1.27379	-0.511466	+	4.95672	5.7835	1.16271	0.47589	+						14	46.7	323.31	3100800	2373100	3104800	86212000	77930000	68259000	1407600	3466900	2303800	32999000	32606000	28171000	8842500	6120100	6042600
P35268	5	5	5	sp|P35268|RL22_HUMAN 60S ribosomal protein L22 OS=Homo sapiens OX=9606 GN=RPL22 PE=1 SV=2	60S ribosomal protein L22	RPL22	+	3.075	3.82763												+	3.98976	4.64347	4.0874	2.20057	+						5	33.6	323.31	8080200	3600300	4186100	96520000	61677000	58550000	6837400	6385800	5993800	0	0	0	9722000	9270100	7957200
P35580	10	10	9	sp|P35580|MYH10_HUMAN Myosin-10 OS=Homo sapiens OX=9606 GN=MYH10 PE=1 SV=3	Myosin-10	MYH10															+	3.2134	3.14271	0.63054	0.443687	+						10	7.2	58.938	0	0	0	0	0	0	0	0	0	0	0	0	0	0	0
P35606	5	5	5	sp|P35606|COPB2_HUMAN Coatomer subunit beta OS=Homo sapiens OX=9606 GN=COPB2 PE=1 SV=2	Coatomer subunit beta	COPB2	+	3.89593	3.20549																	+						5	7.3	323.31	0	0	0	8897500	10180000	9205500	0	0	0	2696900	3283400	0	0	0	0
P35611	9	9	9	sp|P35611|ADDA_HUMAN Alpha-adducin OS=Homo sapiens OX=9606 GN=ADD1 PE=1 SV=2	Alpha-adducin	ADD1	+	3.54959	3.99956												+	4.70609	6.26396	3.2684	3.61811	+						9	15.9	323.31	0	0	0	8643900	12437000	11622000	0	0	0	3590100	5863000	0	0	0	0
P35637;Q92804	4;2	4;2	4;2	sp|P35637|FUS_HUMAN RNA-binding protein FUS OS=Homo sapiens OX=9606 GN=FUS PE=1 SV=1;sp|Q92804|RBP56_HUMAN TATA-binding protein-associated factor 2N OS=Homo sapiens OX=9606 GN=TAF15 PE=1 SV=1	RNA-binding protein FUS;TATA-binding protein-associated factor 2N	FUS;TAF15	+	2.69526	4.32762	+	2.57041	2.4634							0.956072	-0.721904	+	3.12306	4.38913	1.43278	1.21521	+						4	7.8	70.84	0	0	0	8380500	20846000	15259000	0	0	0	3414600	6573500	3220300	0	0	0
P35998	10	10	10	sp|P35998|PRS7_HUMAN 26S proteasome regulatory subunit 7 OS=Homo sapiens OX=9606 GN=PSMC2 PE=1 SV=3	26S protease regulatory subunit 7	PSMC2															+	5.12089	4.19768	1.71937	1.18953	+						10	26.8	29.965	0	0	0	9683100	0	10719000	0	0	0	0	0	0	0	0	0
P36578	4	4	4	sp|P36578|RL4_HUMAN 60S ribosomal protein L4 OS=Homo sapiens OX=9606 GN=RPL4 PE=1 SV=5	60S ribosomal protein L4	RPL4	+	2.7665	4.69168												+	4.69547	6.11166	3.37406	3.50076	+						4	12.4	323.31	0	1317500	1292600	51715000	17954000	18722000	0	0	0	0	0	0	2351800	2050100	0
P36871	5	5	5	sp|P36871|PGM1_HUMAN Phosphoglucomutase-1 OS=Homo sapiens OX=9606 GN=PGM1 PE=1 SV=3	Phosphoglucomutase-1	PGM1															+	2.89546	3.73927	2.08239	1.72659	+						5	9.4	36.07	0	0	0	0	0	0	0	0	0	0	0	0	0	0	0
P36894	6	6	6	sp|P36894|BMR1A_HUMAN Bone morphogenetic protein receptor type-1A OS=Homo sapiens OX=9606 GN=BMPR1A PE=1 SV=2	Bone morphogenetic protein receptor type-1A	BMPR1A	+	3.96122	4.90022	+	4.21833	2.79542				+	1.72081	1.61834	2.19146	0.397145	+	3.26216	4.87847	2.53895	1.53691		+					6	14.5	323.31	0	0	0	8980400	13833000	18611000	0	0	0	5687900	6725400	6320100	0	0	0
P36957	4	4	4	sp|P36957|ODO2_HUMAN Dihydrolipoyllysine-residue succinyltransferase component of 2-oxoglutarate dehydrogenase complex, mitochondrial OS=Homo sapiens OX=9606 GN=DLST PE=1 SV=4	Dihydrolipoyllysine-residue succinyltransferase component of 2-oxoglutarate dehydrogenase complex, mitochondrial	DLST				+	3.98732	3.40953							3.46894	-2.09727	+	4.78724	5.49355	4.41921	3.32587	+						4	11.9	31.118	0	0	0	0	0	0	0	0	0	7856000	10689000	7595700	0	0	0
P37108	6	6	6	sp|P37108|SRP14_HUMAN Signal recognition particle 14 kDa protein OS=Homo sapiens OX=9606 GN=SRP14 PE=1 SV=2	Signal recognition particle 14 kDa protein	SRP14															+	4.35276	5.08209	3.27171	2.69201	+						6	40.4	84.4	0	0	0	19618000	0	10869000	0	0	0	0	0	0	0	0	0
P37802	8	8	7	sp|P37802|TAGL2_HUMAN Transgelin-2 OS=Homo sapiens OX=9606 GN=TAGLN2 PE=1 SV=3	Transgelin-2	TAGLN2	+	1.73965	2.94636												+	4.04093	5.54886	2.53138	1.80666	+						8	31.2	323.31	3673400	3321500	3298500	76011000	15409000	15736000	3217000	3962800	0	9174800	9595100	0	5132600	7692600	4439600
P37837	6	6	6	sp|P37837|TALDO_HUMAN Transaldolase OS=Homo sapiens OX=9606 GN=TALDO1 PE=1 SV=2	Transaldolase	TALDO1	+	2.21702	4.03439												+	3.3547	4.53726	0.916506	0.880502	+						6	18.1	233.08	0	1678900	1529600	53480000	13874000	12187000	1391000	2653800	0	3541100	5343700	0	3651900	2828400	2532700
P38646	26	25	25	sp|P38646|GRP75_HUMAN Stress-70 protein, mitochondrial OS=Homo sapiens OX=9606 GN=HSPA9 PE=1 SV=2	Stress-70 protein, mitochondrial	HSPA9	+	4.69601	4.02341	+	2.62868	1.42871				+	3.08504	0.915719	0.636339	0.160382	+	4.33045	3.99616	0.187093	-0.122761	+						26	39.5	323.31	3514700	4175800	4423600	53770000	71285000	72840000	5654600	5801500	3832700	13668000	14670000	12234000	9129100	8533900	7625100
P38919	5	4	4	sp|P38919|IF4A3_HUMAN Eukaryotic initiation factor 4A-III OS=Homo sapiens OX=9606 GN=EIF4A3 PE=1 SV=4	Eukaryotic initiation factor 4A-III;Eukaryotic initiation factor 4A-III, N-terminally processed	EIF4A3	+	3.44672	2.99146	+	5.84741	4.9568							3.00658	-3.84752	+	3.86151	3.40823	2.01328	-1.00161	+						5	12.4	323.31	7885700	5296400	7396900	64532000	58601000	41091000	0	0	0	27641000	30257000	29484000	15408000	16297000	0
P39023;Q92901	7;1	7;1	7;1	sp|P39023|RL3_HUMAN 60S ribosomal protein L3 OS=Homo sapiens OX=9606 GN=RPL3 PE=1 SV=2	60S ribosomal protein L3	RPL3															+	3.72632	5.41992	2.55675	2.12964	+						7	23.8	56.441	0	0	0	40600000	0	9336500	0	0	0	0	0	0	0	0	0
P39748	7	7	7	sp|P39748|FEN1_HUMAN Flap endonuclease 1 OS=Homo sapiens OX=9606 GN=FEN1 PE=1 SV=1	Flap endonuclease 1	FEN1	+	6.00461	4.66529	+	2.98098	1.67617							0.39633	-0.310389	+	3.3096	4.29085	1.41741	0.734239	+						7	26.6	312.65	0	0	0	15692000	13734000	15526000	0	0	0	4997800	3879300	3219600	1971800	2375300	0
P40222	3	3	3	sp|P40222|TXLNA_HUMAN Alpha-taxilin OS=Homo sapiens OX=9606 GN=TXLNA PE=1 SV=3	Alpha-taxilin	TXLNA															+	3.46092	2.90391	0.637532	0.268127	+						3	5.1	134.16	0	0	0	0	0	0	0	0	0	0	0	0	0	0	0
P40227	11	11	7	sp|P40227|TCPZ_HUMAN T-complex protein 1 subunit zeta OS=Homo sapiens OX=9606 GN=CCT6A PE=1 SV=3	T-complex protein 1 subunit zeta	CCT6A	+	2.36668	2.82974												+	4.46322	3.94085	1.03651	1.10899	+						11	29	323.31	4955400	4684900	4890200	67364000	24393000	24827000	8121000	8933700	5714000	7586900	10626000	7114500	7550300	12527000	9005300
P40925	12	12	12	sp|P40925|MDHC_HUMAN Malate dehydrogenase, cytoplasmic OS=Homo sapiens OX=9606 GN=MDH1 PE=1 SV=4	Malate dehydrogenase, cytoplasmic	MDH1	+	5.1477	4.1263	+	1.86517	1.26722							0.0511771	0.0413333	+	5.64559	4.10068	1.35812	0.689774	+						12	39.2	323.31	7214100	6152700	7037500	102470000	119940000	135370000	6183500	6577900	6719700	13108000	23613000	12314000	16249000	12052000	10321000
P40926	23	23	23	sp|P40926|MDHM_HUMAN Malate dehydrogenase, mitochondrial OS=Homo sapiens OX=9606 GN=MDH2 PE=1 SV=3	Malate dehydrogenase, mitochondrial	MDH2	+	2.66666	3.84068	+	2.44382	1.31203							0.00397982	0.00277332	+	3.65726	4.28895	0.120474	0.182297	+						23	64.2	323.31	18833000	24293000	22009000	650020000	212170000	214720000	19474000	24872000	15524000	54771000	45883000	45798000	54936000	48557000	43118000
P40939	13	13	13	sp|P40939|ECHA_HUMAN Trifunctional enzyme subunit alpha, mitochondrial OS=Homo sapiens OX=9606 GN=HADHA PE=1 SV=2	Trifunctional enzyme subunit alpha, mitochondrial;Long-chain enoyl-CoA hydratase;Long chain 3-hydroxyacyl-CoA dehydrogenase	HADHA	+	2.1405	3.58816	+	2.60453	2.7793							0.868731	0.24008	+	3.99468	3.50776	1.45995	0.432871	+						13	23.2	323.31	2618600	0	1625300	13523000	15101000	18615000	0	0	0	6726000	5477300	5060800	4065700	4501700	0
P41250	4	4	4	sp|P41250|GARS_HUMAN Glycine--tRNA ligase OS=Homo sapiens OX=9606 GN=GARS1 PE=1 SV=3	Glycine--tRNA ligase	GARS	+	5.5316	5.43771												+	3.42137	4.23936	1.08356	1.37803	+						4	4.9	323.31	0	0	0	20273000	21506000	25169000	0	0	0	3190200	0	3288800	1989700	2595800	2224000
P41252	4	4	4	sp|P41252|SYIC_HUMAN Isoleucine--tRNA ligase, cytoplasmic OS=Homo sapiens OX=9606 GN=IARS1 PE=1 SV=2	Isoleucine--tRNA ligase, cytoplasmic	IARS				+	1.80141	1.06893	+	3.06657	0.832119				0.515798	0.193793				1.06007	-0.752376	+						4	5.4	123.57	0	0	0	0	8732300	8094800	0	0	0	1789000	2248900	2179900	0	0	0
P41440	5	5	5	sp|P41440|S19A1_HUMAN Reduced folate transporter OS=Homo sapiens OX=9606 GN=SLC19A1 PE=1 SV=3	Folate transporter 1	SLC19A1	+	3.916	6.06174	+	4.14354	4.11597	+	2.85427	3.06314				0.65881	-1.71105	+	3.39327	4.4311	0.949365	-0.996107	+						5	12.9	227.67	0	0	0	26384000	39978000	68445000	0	0	0	23426000	21259000	28662000	0	0	0
P42126	2	2	2	sp|P42126|ECI1_HUMAN Enoyl-CoA delta isomerase 1, mitochondrial OS=Homo sapiens OX=9606 GN=ECI1 PE=1 SV=1	Enoyl-CoA delta isomerase 1, mitochondrial	ECI1	+	3.47934	6.57442																	+						2	6.6	166.91	0	0	0	112680000	39419000	41212000	0	0	0	0	0	0	0	0	0
P42167;P42166	13;7	13;7	13;7	sp|P42167|LAP2B_HUMAN Lamina-associated polypeptide 2, isoforms beta/gamma OS=Homo sapiens OX=9606 GN=TMPO PE=1 SV=2;sp|P42166|LAP2A_HUMAN Lamina-associated polypeptide 2, isoform alpha OS=Homo sapiens OX=9606 GN=TMPO PE=1 SV=2	Lamina-associated polypeptide 2, isoforms beta/gamma;Thymopoietin;Thymopentin;Lamina-associated polypeptide 2, isoform alpha;Thymopoietin;Thymopentin	TMPO															+	3.99649	6.25016	0.0483627	0.0822564	+						13	36.1	323.31	3575000	0	5772200	0	54588000	57598000	0	0	0	6514300	12031000	0	8114600	5170300	5607300
P42677	5	5	1	sp|P42677|RS27_HUMAN 40S ribosomal protein S27 OS=Homo sapiens OX=9606 GN=RPS27 PE=1 SV=3	40S ribosomal protein S27	RPS27	+	4.93951	6.65074	+	3.0639	4.27177							1.92635	-2.85064	+	4.5666	6.43222	1.43454	2.3809	+						5	41.7	187.94	0	0	0	54493000	93926000	87677000	0	0	0	13176000	31269000	12326000	0	0	0
P42704	14	14	14	sp|P42704|LPPRC_HUMAN Leucine-rich PPR motif-containing protein, mitochondrial OS=Homo sapiens OX=9606 GN=LRPPRC PE=1 SV=3	Leucine-rich PPR motif-containing protein, mitochondrial	LRPPRC	+	4.711	3.95088				+	2.74372	1.31769						+	2.78692	3.67205	0.438858	-0.534574	+						14	11.6	323.31	787060	1116500	938320	13040000	15942000	14669000	1728300	973410	0	0	0	0	2045800	1859900	2041900
P42765	13	13	13	sp|P42765|THIM_HUMAN 3-ketoacyl-CoA thiolase, mitochondrial OS=Homo sapiens OX=9606 GN=ACAA2 PE=1 SV=2	3-ketoacyl-CoA thiolase, mitochondrial	ACAA2	+	4.06194	4.92259	+	3.90737	2.85411	+	2.76886	0.960418	+	3.53813	2.34679	1.55815	0.848363	+	4.3036	5.37051	3.45001	1.98053	+						13	46.1	323.31	1919000	2011300	2603500	46694000	66798000	89873000	3968700	3950600	3574100	25885000	23015000	35558000	4632000	4387100	4385900
P43034	6	6	6	sp|P43034|LIS1_HUMAN Platelet-activating factor acetylhydrolase IB subunit beta OS=Homo sapiens OX=9606 GN=PAFAH1B1 PE=1 SV=2	Platelet-activating factor acetylhydrolase IB subunit alpha	PAFAH1B1	+	3.8215	5.09771							+	2.6546	1.806	0.147921	0.285741	+	5.19942	5.54068	2.09099	1.65011	+						6	18.8	323.31	0	0	0	21638000	20457000	16477000	0	0	0	6808600	9066100	0	0	0	0
P43121	7	7	7	sp|P43121|MUC18_HUMAN Cell surface glycoprotein MUC18 OS=Homo sapiens OX=9606 GN=MCAM PE=1 SV=2	Cell surface glycoprotein MUC18	MCAM							+	1.95908	1.61047						+	2.95997	4.682	1.19705	0.672541		+					7	12.7	55.174	0	0	0	0	14893000	14783000	0	0	0	0	2544200	4074700	0	0	0
P43243	9	9	9	sp|P43243|MATR3_HUMAN Matrin-3 OS=Homo sapiens OX=9606 GN=MATR3 PE=1 SV=2	Matrin-3	MATR3	+	3.12891	4.48079				+	2.32679	1.36264						+	3.27402	4.73319	3.40017	0.813047	+						9	12.3	323.31	0	0	0	24000000	10096000	8608900	1725600	1847100	0	0	0	0	0	0	0
P43246	9	9	9	sp|P43246|MSH2_HUMAN DNA mismatch repair protein Msh2 OS=Homo sapiens OX=9606 GN=MSH2 PE=1 SV=1	DNA mismatch repair protein Msh2	MSH2	+	4.76711	3.99487												+	4.28691	4.3517	2.24447	1.65808	+						9	11.9	40.46	0	0	0	15121000	14307000	10608000	0	0	0	5020300	6295900	0	0	0	0
P43250	5	5	2	sp|P43250|GRK6_HUMAN G protein-coupled receptor kinase 6 OS=Homo sapiens OX=9606 GN=GRK6 PE=1 SV=2	G protein-coupled receptor kinase 6	GRK6				+	3.29498	4.10939	+	2.74621	2.4444	+	4.37876	3.6568	0.346974	-0.0712847	+	4.11443	4.37327	0.97746	-0.654305		+					5	12	323.31	0	0	0	0	50717000	45865000	0	0	0	20771000	20768000	17814000	0	0	0
P43487;Q9C010	5;1	5;1	5;1	sp|P43487|RANG_HUMAN Ran-specific GTPase-activating protein OS=Homo sapiens OX=9606 GN=RANBP1 PE=1 SV=1	Ran-specific GTPase-activating protein	RANBP1	+	3.15983	6.28291												+	4.37062	4.94473	0.0355839	0.0922563	+						5	17.9	323.31	0	0	0	33627000	60957000	51507000	0	0	0	0	0	0	0	0	0
P45880	17	17	17	sp|P45880|VDAC2_HUMAN Voltage-dependent anion-selective channel protein 2 OS=Homo sapiens OX=9606 GN=VDAC2 PE=1 SV=2	Voltage-dependent anion-selective channel protein 2	VDAC2	+	3.87649	4.53474	+	4.2791	2.50414	+	3.24759	1.58855	+	4.20993	2.20359	3.43004	0.85391	+	5.24713	5.2726	3.18991	1.02921	+						17	65.6	323.31	3677500	2639500	2809900	48029000	77789000	90913000	6044700	5526200	4628800	30036000	33608000	27967000	10317000	10713000	8567200
P45973	6	5	5	sp|P45973|CBX5_HUMAN Chromobox protein homolog 5 OS=Homo sapiens OX=9606 GN=CBX5 PE=1 SV=1	Chromobox protein homolog 5	CBX5	+	4.08918	5.98553	+	3.4115	3.72526							2.38999	-2.71723						+						6	39.3	323.31	0	0	0	21375000	34313000	31686000	0	0	0	11583000	20805000	10126000	0	0	0
P45974	10	10	10	sp|P45974|UBP5_HUMAN Ubiquitin carboxyl-terminal hydrolase 5 OS=Homo sapiens OX=9606 GN=USP5 PE=1 SV=2	Ubiquitin carboxyl-terminal hydrolase 5	USP5	+	4.12874	4.187	+	2.3246	1.88734							0.23747	0.172208	+	3.56397	4.29778	1.97373	1.31363	+						10	12.8	323.31	0	0	0	18971000	11240000	11408000	0	0	0	2933700	2478600	2259300	0	0	0
P46459	10	10	10	sp|P46459|NSF_HUMAN Vesicle-fusing ATPase OS=Homo sapiens OX=9606 GN=NSF PE=1 SV=3	Vesicle-fusing ATPase	NSF										+	1.4013	0.781252	0.708468	0.434294	+	3.60828	4.18641	2.55297	1.94011	+						10	15.9	30.69	0	0	0	0	7498900	8149200	0	0	0	0	0	0	0	0	0
P46821;P78559	27;1	27;1	27;1	sp|P46821|MAP1B_HUMAN Microtubule-associated protein 1B OS=Homo sapiens OX=9606 GN=MAP1B PE=1 SV=2	Microtubule-associated protein 1B;MAP1B heavy chain;MAP1 light chain LC1	MAP1B	+	5.618	4.52258	+	2.48927	2.11876				+	3.69777	0.827144	0.286487	0.184233	+	4.026	3.79985	4.15462	1.59155	+						27	14.9	323.31	0	771360	945550	21708000	20394000	19247000	1764800	1593500	1124100	5341300	9297300	5215300	1471500	1907900	0
P47755	3	3	3	sp|P47755|CAZA2_HUMAN F-actin-capping protein subunit alpha-2 OS=Homo sapiens OX=9606 GN=CAPZA2 PE=1 SV=3	F-actin-capping protein subunit alpha-2	CAPZA2															+	3.44444	3.21414	2.35404	0.796037				+			3	18.9	71.559	0	0	0	5125500	0	7007100	0	0	0	0	0	0	0	0	0
P47756	10	10	10	sp|P47756|CAPZB_HUMAN F-actin-capping protein subunit beta OS=Homo sapiens OX=9606 GN=CAPZB PE=1 SV=5	F-actin-capping protein subunit beta	CAPZB															+	3.81254	3.94222	3.33507	2.62384	+						10	34.9	80.499	0	0	0	0	0	0	0	0	0	0	0	0	0	0	0
P47897	3	3	3	sp|P47897|SYQ_HUMAN Glutamine--tRNA ligase OS=Homo sapiens OX=9606 GN=QARS1 PE=1 SV=1	Glutamine--tRNA ligase	QARS				+	3.76964	2.85971	+	2.50554	1.27732	+	2.71866	1.88618	0.121569	-0.0502983				1.46856	-1.06884	+						3	5.5	323.31	0	0	0	0	20539000	25886000	0	0	0	5333100	6791600	6939700	0	0	0
P48047	7	7	7	sp|P48047|ATPO_HUMAN ATP synthase subunit O, mitochondrial OS=Homo sapiens OX=9606 GN=ATP5PO PE=1 SV=1	ATP synthase subunit O, mitochondrial	ATP5O	+	1.36935	3.62297																	+						7	30	323.31	2579600	3474900	5846300	237880000	18385000	22409000	3263800	8837600	1392400	0	0	0	10557000	12896000	6684700
P48444	10	10	10	sp|P48444|COPD_HUMAN Coatomer subunit delta OS=Homo sapiens OX=9606 GN=ARCN1 PE=1 SV=1	Coatomer subunit delta	ARCN1															+	4.46277	5.27247	3.78991	3.28669	+						10	22.3	17.281	0	0	0	0	0	0	0	0	0	0	12934000	6023700	0	0	0
P48509	5	5	5	sp|P48509|CD151_HUMAN CD151 antigen OS=Homo sapiens OX=9606 GN=CD151 PE=1 SV=3	CD151 antigen	CD151	+	3.64833	5.75088				+	2.58978	1.43713	+	3.02421	2.93253	0.341872	0.837774	+	4.26209	7.50809	3.94421	3.14837		+					5	12.6	134.19	0	0	0	50005000	22780000	23797000	0	0	0	15508000	0	15666000	0	0	0
P48643	15	15	15	sp|P48643|TCPE_HUMAN T-complex protein 1 subunit epsilon OS=Homo sapiens OX=9606 GN=CCT5 PE=1 SV=1	T-complex protein 1 subunit epsilon	CCT5	+	4.19015	3.80536	+	3.45867	2.00528							0.471664	-0.27074							+					15	31.1	323.31	2501000	1618100	2025600	23791000	31135000	30241000	2159000	1760200	1914400	9637900	7112900	6867000	4156400	3828000	4249600
P48735	9	9	9	sp|P48735|IDHP_HUMAN Isocitrate dehydrogenase [NADP], mitochondrial OS=Homo sapiens OX=9606 GN=IDH2 PE=1 SV=2	Isocitrate dehydrogenase [NADP], mitochondrial	IDH2	+	3.80634	5.31516				+	1.47104	1.35523						+	4.77027	6.7517	3.10086	2.62767	+						9	29.2	323.31	0	0	0	18902000	42460000	26949000	0	0	0	4277100	5920300	0	0	0	0
P49006	5	5	5	sp|P49006|MRP_HUMAN MARCKS-related protein OS=Homo sapiens OX=9606 GN=MARCKSL1 PE=1 SV=2	MARCKS-related protein	MARCKSL1															+	4.56599	6.60012	0.413837	1.61668	+						5	52.8	320.67	0	0	0	0	0	0	0	0	0	32329000	32184000	0	5845900	10318000	0
P49189	10	10	10	sp|P49189|AL9A1_HUMAN 4-trimethylaminobutyraldehyde dehydrogenase OS=Homo sapiens OX=9606 GN=ALDH9A1 PE=1 SV=3	4-trimethylaminobutyraldehyde dehydrogenase	ALDH9A1	+	3.00259	4.1595												+	3.4545	3.66139	4.04879	1.2381	+						10	22.1	57.91	0	0	0	10883000	5484000	7330600	0	0	0	0	0	0	0	0	0
P49321	22	22	22	sp|P49321|NASP_HUMAN Nuclear autoantigenic sperm protein OS=Homo sapiens OX=9606 GN=NASP PE=1 SV=2	Nuclear autoantigenic sperm protein	NASP	+	3.84565	4.36564	+	3.20674	2.83805	+	1.64168	0.985191	+	4.18636	1.56371	0.926793	-0.337428	+	4.23145	5.47234	0.827417	0.430865	+						22	35.7	323.31	1762900	1087100	1384500	39134000	23075000	25743000	1861900	1940400	0	10274000	14042000	10349000	3752700	3068400	2340800
P49327	9	9	9	sp|P49327|FAS_HUMAN Fatty acid synthase OS=Homo sapiens OX=9606 GN=FASN PE=1 SV=3	Fatty acid synthase;[Acyl-carrier-protein] S-acetyltransferase;[Acyl-carrier-protein] S-malonyltransferase;3-oxoacyl-[acyl-carrier-protein] synthase;3-oxoacyl-[acyl-carrier-protein] reductase;3-hydroxyacyl-[acyl-carrier-protein] dehydratase;Enoyl-[acyl-carrier-protein] reductase;Oleoyl-[acyl-carrier-protein] hydrolase	FASN	+	4.38564	3.4788	+	3.63859	2.33287							0.527844	0.241483	+	3.15616	3.12633	0.2804	0.161037	+						9	5.3	323.31	0	812690	1049500	8665500	9866400	9725800	0	0	0	3816100	4380900	5478600	0	2085800	2549100
P49368	10	10	10	sp|P49368|TCPG_HUMAN T-complex protein 1 subunit gamma OS=Homo sapiens OX=9606 GN=CCT3 PE=1 SV=4	T-complex protein 1 subunit gamma	CCT3	+	1.44568	2.79315												+	3.28613	4.40555	1.43591	1.02181		+					10	23.9	323.31	0	4246800	5055300	34872000	13451000	14093000	0	0	0	0	0	0	12766000	9489900	9216400
P49411	12	12	12	sp|P49411|EFTU_HUMAN Elongation factor Tu, mitochondrial OS=Homo sapiens OX=9606 GN=TUFM PE=1 SV=2	Elongation factor Tu, mitochondrial	TUFM	+	3.96679	5.32135	+	3.71258	2.74085	+	1.68796	0.940708				0.422128	-0.789657	+	3.62841	6.04344	2.23034	0.976712	+						12	33.8	323.31	0	0	0	24339000	23123000	26225000	1503100	1551300	1494800	12120000	11273000	7620100	2442500	2817300	3314900
P49589	4	4	4	sp|P49589|SYCC_HUMAN Cysteine--tRNA ligase, cytoplasmic OS=Homo sapiens OX=9606 GN=CARS1 PE=1 SV=3	Cysteine--tRNA ligase, cytoplasmic	CARS															+	3.57852	3.39301	2.0471	1.26527	+						4	6.4	27.886	0	0	0	0	0	0	0	0	0	0	0	0	0	0	0
P49795	6	6	5	sp|P49795|RGS19_HUMAN Regulator of G-protein signaling 19 OS=Homo sapiens OX=9606 GN=RGS19 PE=1 SV=1	Regulator of G-protein signaling 19	RGS19	+	2.89656	5.19322												+	3.28377	4.9102	0.536921	1.24592		+					6	25.3	188.28	0	0	0	51180000	11564000	17741000	0	0	0	7803500	0	6385800	0	0	0
P50148	19	19	14	sp|P50148|GNAQ_HUMAN Guanine nucleotide-binding protein G(q) subunit alpha OS=Homo sapiens OX=9606 GN=GNAQ PE=1 SV=4	Guanine nucleotide-binding protein G(q) subunit alpha	GNAQ	+	2.47	6.96008	+	3.53449	3.6879	+	2.6186	2.80783	+	4.78652	2.69553	2.21074	0.586437	+	4.61114	5.71049	1.71414	1.39094		+					19	40.9	323.31	2615200	0	6828400	179820000	273840000	370310000	9934200	13113000	6252900	121050000	119330000	120700000	15320000	11822000	8973500
P50395	10	10	9	sp|P50395|GDIB_HUMAN Rab GDP dissociation inhibitor beta OS=Homo sapiens OX=9606 GN=GDI2 PE=1 SV=2	Rab GDP dissociation inhibitor beta	GDI2	+	5.38844	4.541	+	3.6332	1.87502	+	2.29326	1.43275	+	1.51171	1.11939	0.806907	0.276215	+	3.46196	4.85176	0.0880935	0.0702573	+						10	24	323.31	1873900	2271000	1939400	41326000	52174000	48293000	3071200	2922100	3119500	10094000	13651000	10027000	4663700	4027900	3752800
P50416	3	3	3	sp|P50416|CPT1A_HUMAN Carnitine O-palmitoyltransferase 1, liver isoform OS=Homo sapiens OX=9606 GN=CPT1A PE=1 SV=2	Carnitine O-palmitoyltransferase 1, liver isoform	CPT1A															+	4.62602	4.42455	2.43369	1.19157	+						3	4.8	67.794	0	0	0	0	0	0	0	0	0	0	0	0	0	0	0
P50990	17	17	17	sp|P50990|TCPQ_HUMAN T-complex protein 1 subunit theta OS=Homo sapiens OX=9606 GN=CCT8 PE=1 SV=4	T-complex protein 1 subunit theta	CCT8	+	4.82267	3.33427	+	2.67656	1.31027							0.475595	-0.151915	+	5.27668	3.31158	0.373313	-0.110958	+						17	34.7	323.31	4011400	3371000	3331800	35903000	40507000	31785000	4826300	4967300	3579900	12319000	9542700	11134000	7173800	6040000	6246500
P50991	17	17	17	sp|P50991|TCPD_HUMAN T-complex protein 1 subunit delta OS=Homo sapiens OX=9606 GN=CCT4 PE=1 SV=4	T-complex protein 1 subunit delta	CCT4	+	3.76128	3.80618	+	1.63264	1.15345							0.189706	-0.166484	+	3.96415	4.21001	0.519129	0.470292		+					17	29.1	323.31	2322000	2668100	3464500	47682000	43056000	28618000	3903400	6337900	3201700	8661400	11538000	8724000	7591800	4848400	5769200
P51114	7	7	7	sp|P51114|FXR1_HUMAN RNA-binding protein FXR1 OS=Homo sapiens OX=9606 GN=FXR1 PE=1 SV=3	Fragile X mental retardation syndrome-related protein 1	FXR1	+	3.69444	6.70963																	+						7	20.8	323.31	0	0	0	64845000	85085000	63012000	0	0	0	0	0	0	0	0	0
P51149	9	9	9	sp|P51149|RAB7A_HUMAN Ras-related protein Rab-7a OS=Homo sapiens OX=9606 GN=RAB7A PE=1 SV=1	Ras-related protein Rab-7a	RAB7A	+	2.78461	3.94003	+	1.98376	2.61887	+	2.11004	1.82808	+	2.93345	1.61859	0.797717	0.549723	+	3.20638	4.63437	0.48586	-0.261439		+					9	50.2	323.31	1303500	2196400	2000100	14558000	42131000	33758000	2381900	2504600	0	8470200	17620000	8712500	3888800	2784300	1818500
P51572	10	10	10	sp|P51572|BAP31_HUMAN B-cell receptor-associated protein 31 OS=Homo sapiens OX=9606 GN=BCAP31 PE=1 SV=3	B-cell receptor-associated protein 31	BCAP31	+	2.15312	3.00027												+	4.29191	4.45718	3.32625	1.85269	+						10	28	173.36	0	0	0	13489000	4784000	5116700	0	0	0	0	0	0	0	0	0
P51797	9	9	9	sp|P51797|CLCN6_HUMAN H(+)/Cl(-) exchange transporter 6 OS=Homo sapiens OX=9606 GN=CLCN6 PE=1 SV=2	Chloride transport protein 6	CLCN6															+	5.66337	6.56968	4.26401	2.99769	+						9	13	150.15	0	0	0	0	8769600	10324000	0	0	0	0	0	0	0	0	0
P51809	6	6	6	sp|P51809|VAMP7_HUMAN Vesicle-associated membrane protein 7 OS=Homo sapiens OX=9606 GN=VAMP7 PE=1 SV=3	Vesicle-associated membrane protein 7	VAMP7				+	4.0327	4.93656	+	2.2366	2.98803				0.368391	-1.13053	+	4.83289	6.71828	1.2372	1.16602		+					6	31.8	323.31	0	0	0	0	65517000	53807000	0	0	0	26232000	27574000	35935000	0	0	0
P51858	8	8	8	sp|P51858|HDGF_HUMAN Hepatoma-derived growth factor OS=Homo sapiens OX=9606 GN=HDGF PE=1 SV=1	Hepatoma-derived growth factor	HDGF	+	3.61584	5.45674	+	2.30053	2.40741				+	1.11019	1.37736	0.127607	-0.0490703	+	4.85032	4.43258	2.08587	0.98346	+						8	40.4	323.31	0	0	0	14631000	32721000	32890000	2238100	2221600	0	8346800	11241000	7723300	5570700	2987600	0
P51991	19	17	17	sp|P51991|ROA3_HUMAN Heterogeneous nuclear ribonucleoprotein A3 OS=Homo sapiens OX=9606 GN=HNRNPA3 PE=1 SV=2	Heterogeneous nuclear ribonucleoprotein A3	HNRNPA3															+	2.38758	4.45103	1.01685	2.05852	+						19	40.2	122.18	0	0	0	0	0	0	0	0	0	0	0	0	0	0	0
P52209	4	4	4	sp|P52209|6PGD_HUMAN 6-phosphogluconate dehydrogenase, decarboxylating OS=Homo sapiens OX=9606 GN=PGD PE=1 SV=3	6-phosphogluconate dehydrogenase, decarboxylating	PGD															+	4.06266	4.65257	2.41801	2.22794	+						4	9.5	26.735	0	0	0	10904000	3547000	0	0	0	0	0	0	0	0	0	0
P52272	13	13	13	sp|P52272|HNRPM_HUMAN Heterogeneous nuclear ribonucleoprotein M OS=Homo sapiens OX=9606 GN=HNRNPM PE=1 SV=3	Heterogeneous nuclear ribonucleoprotein M	HNRNPM															+	3.7943	1.75954	0.402354	0.734243	+						13	23.8	323.31	8123800	12454000	17221000	65658000	12759000	22716000	16129000	18383000	9087700	6512200	5402900	0	24248000	26240000	24889000
P52564;P46734	3;1	3;1	3;1	sp|P52564|MP2K6_HUMAN Dual specificity mitogen-activated protein kinase kinase 6 OS=Homo sapiens OX=9606 GN=MAP2K6 PE=1 SV=1	Dual specificity mitogen-activated protein kinase kinase 6	MAP2K6															+	4.93186	3.41742	2.58503	0.796869				+			3	9.3	16.98	0	0	0	0	0	0	0	0	0	0	0	0	0	0	0
P52565	6	6	6	sp|P52565|GDIR1_HUMAN Rho GDP-dissociation inhibitor 1 OS=Homo sapiens OX=9606 GN=ARHGDIA PE=1 SV=3	Rho GDP-dissociation inhibitor 1	ARHGDIA	+	3.71414	3.98076	+	0.890748	2.33448							0.489417	-0.299334	+	4.18702	6.39485	0.659251	-0.846121	+						6	36.8	323.31	3753300	6681200	7083300	90722000	96256000	80048000	8452400	12063000	0	28941000	21884000	17418000	22904000	16478000	12601000
P52597	6	5	5	sp|P52597|HNRPF_HUMAN Heterogeneous nuclear ribonucleoprotein F OS=Homo sapiens OX=9606 GN=HNRNPF PE=1 SV=3	Heterogeneous nuclear ribonucleoprotein F;Heterogeneous nuclear ribonucleoprotein F, N-terminally processed	HNRNPF	+	2.05634	3.79775												+	5.55085	2.27454	1.58439	-0.7773	+						6	23.9	323.31	0	3756900	5779500	50614000	30157000	37996000	7905500	5989800	8972800	12601000	10083000	10534000	14089000	15130000	10107000
P52701	4	4	4	sp|P52701|MSH6_HUMAN DNA mismatch repair protein Msh6 OS=Homo sapiens OX=9606 GN=MSH6 PE=1 SV=2	DNA mismatch repair protein Msh6	MSH6															+	4.18845	3.86338	1.71265	1.15367	+						4	3.4	12.633	0	0	0	0	0	0	0	0	0	0	0	0	0	0	0
P52732	28	28	28	sp|P52732|KIF11_HUMAN Kinesin-like protein KIF11 OS=Homo sapiens OX=9606 GN=KIF11 PE=1 SV=2	Kinesin-like protein KIF11	KIF11	+	4.90772	5.83615	+	4.84782	4.50607	+	2.2908	2.7368	+	5.88697	3.32138	0.410928	0.128	+	4.80351	5.75851	0.0160893	0.0163563	+						28	27.4	323.31	0	617280	638410	31137000	37882000	49235000	1406100	1449100	1174500	29888000	36667000	25620000	1840200	1659500	0
P52848	3	3	3	sp|P52848|NDST1_HUMAN Bifunctional heparan sulfate N-deacetylase/N-sulfotransferase 1 OS=Homo sapiens OX=9606 GN=NDST1 PE=1 SV=1	Bifunctional heparan sulfate N-deacetylase/N-sulfotransferase 1;Heparan sulfate N-deacetylase 1;Heparan sulfate N-sulfotransferase 1	NDST1															+	5.67731	3.47517	2.27444	1.10567	+						3	3.9	31.629	0	0	0	0	13896000	9037800	0	0	0	0	0	0	0	0	0
P52907	4	4	4	sp|P52907|CAZA1_HUMAN F-actin-capping protein subunit alpha-1 OS=Homo sapiens OX=9606 GN=CAPZA1 PE=1 SV=3	F-actin-capping protein subunit alpha-1	CAPZA1	+	2.15215	3.6806	+	2.23027	2.44639				+	1.98733	0.942254	0.0593163	-0.0227057	+	3.46644	4.22861	0.366814	0.271731	+						4	24.1	323.31	0	1555800	1700400	43752000	8852100	14326000	1642700	2306700	0	8353800	8320000	7064300	2864800	4581900	2587300
P52943	4	4	4	sp|P52943|CRIP2_HUMAN Cysteine-rich protein 2 OS=Homo sapiens OX=9606 GN=CRIP2 PE=1 SV=1	Cysteine-rich protein 2	CRIP2	+	4.52532	3.93944				+	2.87127	1.47843						+	4.35279	5.59615	1.833	1.33195	+						4	21.6	279.75	0	1518400	1570300	21364000	19597000	21844000	0	0	0	0	0	0	0	0	0
P53004	5	5	5	sp|P53004|BIEA_HUMAN Biliverdin reductase A OS=Homo sapiens OX=9606 GN=BLVRA PE=1 SV=2	Biliverdin reductase A	BLVRA	+	2.44971	3.78732												+	4.2262	5.1175	3.02144	2.24427	+						5	16.6	323.31	0	0	0	19937000	6164800	5277700	0	0	0	0	0	0	0	0	0
P53041	4	4	4	sp|P53041|PPP5_HUMAN Serine/threonine-protein phosphatase 5 OS=Homo sapiens OX=9606 GN=PPP5C PE=1 SV=1	Serine/threonine-protein phosphatase 5	PPP5C	+	3.58499	4.62812	+	1.16598	1.28398							0.114963	-0.133334						+						4	9	323.31	0	0	0	20397000	17105000	16245000	0	0	0	3445700	1938600	2934400	0	0	0
P53621	8	8	8	sp|P53621|COPA_HUMAN Coatomer subunit alpha OS=Homo sapiens OX=9606 GN=COPA PE=1 SV=2	Coatomer subunit alpha;Xenin;Proxenin	COPA															+	6.0971	3.31364	2.17707	0.845425	+						8	8.1	12.11	0	0	0	0	0	0	0	0	0	0	0	0	0	0	0
P54136	10	10	10	sp|P54136|SYRC_HUMAN Arginine--tRNA ligase, cytoplasmic OS=Homo sapiens OX=9606 GN=RARS1 PE=1 SV=2	Arginine--tRNA ligase, cytoplasmic	RARS	+	3.98367	4.6779												+	4.12627	4.0548	0.0425162	0.0284454	+						10	17.1	323.31	0	0	0	18050000	15848000	18640000	0	0	0	4485600	4142700	0	2231400	0	2609000
P55036;A2A3N6	6;2	6;2	6;2	sp|P55036|PSMD4_HUMAN 26S proteasome non-ATPase regulatory subunit 4 OS=Homo sapiens OX=9606 GN=PSMD4 PE=1 SV=1	26S proteasome non-ATPase regulatory subunit 4	PSMD4															+	4.69783	3.39261	1.38406	0.76715				+			6	23.6	119.85	0	0	0	0	0	0	0	0	0	0	0	0	0	0	0
P55072	9	9	9	sp|P55072|TERA_HUMAN Transitional endoplasmic reticulum ATPase OS=Homo sapiens OX=9606 GN=VCP PE=1 SV=4	Transitional endoplasmic reticulum ATPase	VCP	+	4.06226	5.40558							+	4.15464	2.39492	0.573695	0.99228	+	5.46261	6.29545	3.40516	3.14281	+						9	17.7	323.31	0	0	0	27189000	30889000	25077000	1172900	1192300	982920	4979500	10890000	0	0	0	0
P55084	20	20	20	sp|P55084|ECHB_HUMAN Trifunctional enzyme subunit beta, mitochondrial OS=Homo sapiens OX=9606 GN=HADHB PE=1 SV=3	Trifunctional enzyme subunit beta, mitochondrial;3-ketoacyl-CoA thiolase	HADHB	+	3.60507	5.2646	+	4.88804	2.6002				+	1.89163	1.26672	1.43661	0.344447	+	3.72774	6.18419	3.77653	5.60947	+						20	38	323.31	0	2433500	1935400	56434000	68563000	64274000	3360100	3976400	3264900	22667000	21096000	20339000	0	2642500	2848000
P55265	6	6	6	sp|P55265|DSRAD_HUMAN Double-stranded RNA-specific adenosine deaminase OS=Homo sapiens OX=9606 GN=ADAR PE=1 SV=4	Double-stranded RNA-specific adenosine deaminase	ADAR	+	3.8955	4.68148																	+						6	5	38.631	0	0	0	13026000	16793000	17476000	0	0	0	0	0	0	0	0	0
P55809	10	10	10	sp|P55809|SCOT1_HUMAN Succinyl-CoA:3-ketoacid coenzyme A transferase 1, mitochondrial OS=Homo sapiens OX=9606 GN=OXCT1 PE=1 SV=1	Succinyl-CoA:3-ketoacid coenzyme A transferase 1, mitochondrial	OXCT1							+	1.35696	1.54154						+	5.75037	4.11836	0.612545	-0.19935	+						10	20.6	48.028	0	0	0	10245000	0	7733900	0	0	0	0	0	0	0	0	0
P56749	3	3	3	sp|P56749|CLD12_HUMAN Claudin-12 OS=Homo sapiens OX=9606 GN=CLDN12 PE=1 SV=1	Claudin-12	CLDN12				+	3.08491	4.20917	+	3.0993	3.14257	+	3.67992	3.59335	0.677997	0.398683				0.607829	-1.01547	+						3	10.7	323.31	0	0	0	0	55212000	49956000	0	0	0	22533000	13324000	14780000	0	0	0
P56817	5	5	5	sp|P56817|BACE1_HUMAN Beta-secretase 1 OS=Homo sapiens OX=9606 GN=BACE1 PE=1 SV=3	Beta-secretase 1	BACE1															+	4.23522	6.04858	2.26906	2.62738		+					5	11.6	86.299	0	0	0	0	0	0	0	0	0	0	0	0	0	0	0
P57087	5	5	5	sp|P57087|JAM2_HUMAN Junctional adhesion molecule B OS=Homo sapiens OX=9606 GN=JAM2 PE=1 SV=1	Junctional adhesion molecule B	JAM2				+	3.129	2.9726							0.831834	-1.09251						+						5	20.8	181.46	0	0	0	0	0	0	0	0	0	6862600	3736900	6573100	0	0	0
P58335	10	10	10	sp|P58335|ANTR2_HUMAN Anthrax toxin receptor 2 OS=Homo sapiens OX=9606 GN=ANTXR2 PE=1 SV=5	Anthrax toxin receptor 2	ANTXR2	+	3.16549	4.30195	+	2.39785	2.05737				+	2.70004	1.91938	1.33619	0.535753	+	3.16799	5.55038	2.30289	2.94499		+					10	21.1	323.31	0	0	0	22595000	12375000	9930000	0	0	0	3905200	3399800	4689300	0	0	0
P58546	5	5	5	sp|P58546|MTPN_HUMAN Myotrophin OS=Homo sapiens OX=9606 GN=MTPN PE=1 SV=2	Myotrophin	MTPN	+	4.59043	3.07371	+	0.782964	1.33091							2.14297	-1.09758						+						5	37.3	323.31	3521900	3052200	3238100	30746000	29233000	23113000	4903300	0	3241800	4688100	6991500	6556600	0	7725900	7382200
P59998	3	3	3	sp|P59998|ARPC4_HUMAN Actin-related protein 2/3 complex subunit 4 OS=Homo sapiens OX=9606 GN=ARPC4 PE=1 SV=3	Actin-related protein 2/3 complex subunit 4	ARPC4															+	3.7173	4.08363	1.88399	1.18665	+						3	13.1	4.399	0	0	0	0	0	0	0	0	0	0	0	0	0	0	0
P60033	3	3	3	sp|P60033|CD81_HUMAN CD81 antigen OS=Homo sapiens OX=9606 GN=CD81 PE=1 SV=1	CD81 antigen	CD81	+	1.87887	6.14337	+	1.05747	4.03256	+	6.29438	5.75759	+	2.08001	1.85502	0.642573	-0.402867	+	2.19697	5.97235	0.00537673	-0.00301663		+					3	25	323.31	0	10395000	13703000	128090000	495360000	746800000	13027000	32408000	0	112660000	105300000	84767000	0	0	0
P60174	18	18	18	sp|P60174|TPIS_HUMAN Triosephosphate isomerase OS=Homo sapiens OX=9606 GN=TPI1 PE=1 SV=4	Triosephosphate isomerase	TPI1	+	2.14016	4.85089	+	2.5953	1.2003				+	2.59953	0.719688	0.988011	0.42789	+	4.80056	5.59622	1.21778	1.14833	+						18	85.5	323.31	10350000	14403000	11065000	1263100000	157160000	199690000	10210000	11336000	8711500	27675000	19888000	22227000	28231000	29474000	24970000
P60468	3	3	3	sp|P60468|SC61B_HUMAN Protein transport protein Sec61 subunit beta OS=Homo sapiens OX=9606 GN=SEC61B PE=1 SV=2	Protein transport protein Sec61 subunit beta	SEC61B				+	3.45604	3.47893							2.08678	-2.12581	+	4.88848	6.04254	3.08082	2.89326		+					3	30.2	164.72	0	0	0	41577000	0	9806900	0	0	0	12580000	6089400	9496600	0	0	0
P60520;Q9H0R8;O95166	4;1;1	4;1;1	4;1;1	sp|P60520|GBRL2_HUMAN Gamma-aminobutyric acid receptor-associated protein-like 2 OS=Homo sapiens OX=9606 GN=GABARAPL2 PE=1 SV=1	Gamma-aminobutyric acid receptor-associated protein-like 2	GABARAPL2	+	2.56329	4.72159																	+						4	38.5	84.692	0	0	0	10597000	13449000	10703000	1081200	1939400	0	0	0	0	2283600	3693300	2104600
P60660;P14649	5;2	5;2	5;2	sp|P60660|MYL6_HUMAN Myosin light polypeptide 6 OS=Homo sapiens OX=9606 GN=MYL6 PE=1 SV=2	Myosin light polypeptide 6	MYL6															+	4.45335	6.5218	1.26433	1.92929	+						5	35.1	285.53	1572000	1767900	1295300	41476000	0	17265000	0	0	0	0	0	0	0	0	0
P60709;Q6S8J3;A5A3E0;P0CG39;Q9BYX7	26;10;9;5;4	1;0;0;0;0	1;0;0;0;0	sp|P60709|ACTB_HUMAN Actin, cytoplasmic 1 OS=Homo sapiens OX=9606 GN=ACTB PE=1 SV=1	Actin, cytoplasmic 1;Actin, cytoplasmic 1, N-terminally processed	ACTB															+	5.9225	11.3088	6.06562	8.37426	+						26	71.2	323.31	167170000	263540000	352430000	0	811670000	2888200000	0	0	0	588040000	647820000	0	0	0	0
P60880	33	33	33	sp|P60880|SNP25_HUMAN Synaptosomal-associated protein 25 OS=Homo sapiens OX=9606 GN=SNAP25 PE=1 SV=1	Synaptosomal-associated protein 25	SNAP25	+	5.29365	7.85826	+	4.76234	5.72597	+	3.12077	3.34802	+	3.96479	4.31596	2.28308	-0.42421	+	4.77383	7.11797	1.84184	1.38703		+					33	90.3	323.31	5453100	6005600	4871700	934050000	1.5628e+09	1365600000	16710000	12756000	9540000	687670000	689270000	636120000	14879000	22236000	18278000
P60900	5	5	5	sp|P60900|PSA6_HUMAN Proteasome subunit alpha type-6 OS=Homo sapiens OX=9606 GN=PSMA6 PE=1 SV=1	Proteasome subunit alpha type-6	PSMA6															+	4.64899	4.25449	3.13875	1.85756	+						5	21.1	14.897	0	0	0	0	0	0	0	0	0	3315700	4319200	0	0	0	0
P60953;P84095;Q9H4E5	6;1;1	5;0;0	5;0;0	sp|P60953|CDC42_HUMAN Cell division control protein 42 homolog OS=Homo sapiens OX=9606 GN=CDC42 PE=1 SV=2	Cell division control protein 42 homolog	CDC42	+	3.50139	5.54609							+	2.99849	2.36213	0.137582	0.277537	+	3.14793	6.59538	3.32516	2.78734		+					6	37.2	323.31	0	0	0	66184000	23886000	26619000	0	0	0	12457000	0	8315700	0	0	0
P60981	9	8	8	sp|P60981|DEST_HUMAN Destrin OS=Homo sapiens OX=9606 GN=DSTN PE=1 SV=3	Destrin	DSTN	+	2.76696	3.3949	+	4.17952	2.61926							1.02158	0.424268	+	4.90624	4.80981	2.23139	0.490117	+						9	51.5	323.31	2069000	2545300	2861800	47255000	18466000	20101000	0	0	0	4765900	5619000	6082500	5376300	4582200	0
P60983;O60234	3;1	3;1	3;1	sp|P60983|GMFB_HUMAN Glia maturation factor beta OS=Homo sapiens OX=9606 GN=GMFB PE=1 SV=2	Glia maturation factor beta	GMFB															+	3.80701	4.85708	2.16929	1.90279					+		3	24.6	41.83	0	0	0	0	0	0	0	0	0	0	0	0	0	0	0
P61019	5	5	2	sp|P61019|RAB2A_HUMAN Ras-related protein Rab-2A OS=Homo sapiens OX=9606 GN=RAB2A PE=1 SV=1	Ras-related protein Rab-2A	RAB2A															+	3.39516	4.59335	2.70676	2.22823	+						5	29.7	323.31	0	0	0	0	10985000	13164000	0	0	0	0	3449500	2300600	0	0	0
P61026	3	2	1	sp|P61026|RAB10_HUMAN Ras-related protein Rab-10 OS=Homo sapiens OX=9606 GN=RAB10 PE=1 SV=1	Ras-related protein Rab-10	RAB10															+	3.58773	5.00431	3.33441	2.58063	+						3	15	10.544	0	0	0	0	0	0	0	0	0	0	0	0	0	0	0
P61081	6	6	6	sp|P61081|UBC12_HUMAN NEDD8-conjugating enzyme Ubc12 OS=Homo sapiens OX=9606 GN=UBE2M PE=1 SV=1	NEDD8-conjugating enzyme Ubc12	UBE2M	+	4.83399	5.43609							+	2.49752	1.35895	1.88403	1.03544	+	3.78631	4.81017	2.59354	1.21876	+						6	31.7	106.31	0	0	0	20519000	23237000	21272000	1398100	1789000	0	0	0	0	2397500	2153800	0
P61158;Q9P1U1	7;1	7;1	7;1	sp|P61158|ARP3_HUMAN Actin-related protein 3 OS=Homo sapiens OX=9606 GN=ACTR3 PE=1 SV=3	Actin-related protein 3	ACTR3															+	4.38858	4.19726	1.92523	1.68636	+						7	18.7	323.31	0	0	0	0	21222000	28336000	0	0	0	2113800	1803700	0	0	0	0
P61160	5	5	5	sp|P61160|ARP2_HUMAN Actin-related protein 2 OS=Homo sapiens OX=9606 GN=ACTR2 PE=1 SV=1	Actin-related protein 2	ACTR2	+	3.51764	3.99085	+	3.10023	2.29951	+	1.49713	0.959326	+	1.35399	1.23381	0.143579	0.14794	+	3.81123	4.20196	2.64323	0.967757	+						5	17	288.92	0	0	0	12600000	14925000	16262000	0	0	0	3048400	5253400	3861800	0	0	0
P61224;P62834;A6NIZ1	5;4;3	5;4;3	5;4;3	sp|P61224|RAP1B_HUMAN Ras-related protein Rap-1b OS=Homo sapiens OX=9606 GN=RAP1B PE=1 SV=1;sp|P62834|RAP1A_HUMAN Ras-related protein Rap-1A OS=Homo sapiens OX=9606 GN=RAP1A PE=1 SV=1;sp|A6NIZ1|RP1BL_HUMAN Ras-related protein Rap-1b-like protein OS=Homo sa	Ras-related protein Rap-1b;Ras-related protein Rap-1A;Ras-related protein Rap-1b-like protein	RAP1B;RAP1A	+	2.84776	4.56198																		+					5	33.2	171.7	0	0	0	27711000	11561000	11113000	0	0	0	0	0	0	0	0	0
P61225	9	4	4	sp|P61225|RAP2B_HUMAN Ras-related protein Rap-2b OS=Homo sapiens OX=9606 GN=RAP2B PE=1 SV=1	Ras-related protein Rap-2b	RAP2B				+	4.25009	4.54214	+	3.67921	4.26519				0.355085	-1.03782				1.14132	-2.40744		+					9	60.7	323.31	0	0	0	0	77043000	81489000	0	0	0	24196000	26860000	19823000	0	0	0
P61247	10	10	10	sp|P61247|RS3A_HUMAN 40S ribosomal protein S3a OS=Homo sapiens OX=9606 GN=RPS3A PE=1 SV=2	40S ribosomal protein S3a	RPS3A	+	2.24255	3.97948	+	1.10308	2.25986							0.181086	0.260472	+	2.9016	5.48236	1.01345	0.712821	+						10	24.2	323.31	5691500	4963400	4717900	222690000	49481000	47473000	3967300	6232200	0	12850000	20478000	8421100	9001200	11847000	7785500
P61266;P32856	10;1	10;1	9;0	sp|P61266|STX1B_HUMAN Syntaxin-1B OS=Homo sapiens OX=9606 GN=STX1B PE=1 SV=1	Syntaxin-1B	STX1B															+	2.65448	4.92343	1.35481	2.20425	+						10	30.9	54.196	0	0	0	0	0	0	0	0	0	0	5119200	5997600	0	0	0
P61421	2	2	2	sp|P61421|VA0D1_HUMAN V-type proton ATPase subunit d 1 OS=Homo sapiens OX=9606 GN=ATP6V0D1 PE=1 SV=1	V-type proton ATPase subunit d 1	ATP6V0D1	+	2.53298	2.8115												+	3.22076	3.07287	2.21885	0.983739	+						2	6.6	16.178	0	0	0	3322200	7780400	6579900	0	0	0	0	0	0	0	0	0
P61586	5	4	1	sp|P61586|RHOA_HUMAN Transforming protein RhoA OS=Homo sapiens OX=9606 GN=RHOA PE=1 SV=1	Transforming protein RhoA	RHOA															+	4.38594	3.4453	1.88688	1.20193	+						5	24.9	78.878	0	0	0	0	0	0	0	0	0	0	0	0	0	0	0
P61758	7	7	7	sp|P61758|PFD3_HUMAN Prefoldin subunit 3 OS=Homo sapiens OX=9606 GN=VBP1 PE=1 SV=4	Prefoldin subunit 3	VBP1															+	3.58688	4.71775	1.73787	1.4728					+		7	30.5	127.61	0	0	0	30164000	0	14150000	956910	2859400	0	0	0	0	1905600	3072200	0
P61764	5	5	5	sp|P61764|STXB1_HUMAN Syntaxin-binding protein 1 OS=Homo sapiens OX=9606 GN=STXBP1 PE=1 SV=1	Syntaxin-binding protein 1	STXBP1															+	3.54649	4.23876	1.08478	0.954325	+						5	10.1	21.422	0	0	0	0	0	0	0	0	0	0	0	0	0	0	0
P61956;Q6EEV6;P55854	3;1;1	3;1;1	3;1;1	sp|P61956|SUMO2_HUMAN Small ubiquitin-related modifier 2 OS=Homo sapiens OX=9606 GN=SUMO2 PE=1 SV=3	Small ubiquitin-related modifier 2	SUMO2	+	4.62788	7.93642												+	4.73725	7.61566	4.36852	5.28449	+						3	27.4	323.31	0	0	0	173320000	84951000	98827000	0	0	0	25056000	42101000	0	0	0	0
P61960	2	2	2	sp|P61960|UFM1_HUMAN Ubiquitin-fold modifier 1 OS=Homo sapiens OX=9606 GN=UFM1 PE=1 SV=1	Ubiquitin-fold modifier 1	UFM1															+	4.55771	4.78944	2.07419	1.86849						+	2	31.8	36.018	0	0	0	0	0	0	0	0	0	0	0	0	0	0	0
P61970	4	4	4	sp|P61970|NTF2_HUMAN Nuclear transport factor 2 OS=Homo sapiens OX=9606 GN=NUTF2 PE=1 SV=1	Nuclear transport factor 2	NUTF2															+	3.81775	5.60024	2.735	3.50538	+						4	35.4	86.261	0	0	0	0	0	0	0	0	0	0	0	0	0	0	0
P61978	12	12	12	sp|P61978|HNRPK_HUMAN Heterogeneous nuclear ribonucleoprotein K OS=Homo sapiens OX=9606 GN=HNRNPK PE=1 SV=1	Heterogeneous nuclear ribonucleoprotein K	HNRNPK	+	1.88599	2.63553												+	4.80393	4.38909	2.97578	3.53864	+						12	31.3	323.31	2985500	2688800	2873700	41066000	10247000	13154000	2699700	2937900	2389600	0	0	0	5725800	6087800	6420100
P61981	12	10	9	sp|P61981|1433G_HUMAN 14-3-3 protein gamma OS=Homo sapiens OX=9606 GN=YWHAG PE=1 SV=2	14-3-3 protein gamma;14-3-3 protein gamma, N-terminally processed	YWHAG	+	5.4025	5.60813	+	3.31496	2.84926	+	2.37272	2.16905	+	2.86282	1.50086	0.485055	-0.336548	+	5.24509	5.84472	1.56238	1.08291	+						12	47.4	323.31	2916200	2228300	2556800	144900000	119890000	110990000	3748300	5345100	4058300	31572000	40718000	23669000	4110600	6891800	3553700
P62070	6	6	5	sp|P62070|RRAS2_HUMAN Ras-related protein R-Ras2 OS=Homo sapiens OX=9606 GN=RRAS2 PE=1 SV=1	Ras-related protein R-Ras2	RRAS2	+	3.73188	6.86738	+	3.25243	5.11113	+	1.68892	2.22676	+	2.70244	2.95457	2.23053	-1.01411	+	4.90179	6.66191	1.51159	1.74955	+						6	35.8	323.31	0	0	0	36031000	87348000	94371000	0	0	0	37393000	41175000	28228000	0	0	0
P62191	9	9	9	sp|P62191|PRS4_HUMAN 26S proteasome regulatory subunit 4 OS=Homo sapiens OX=9606 GN=PSMC1 PE=1 SV=1	26S protease regulatory subunit 4	PSMC1	+	2.71805	3.39532												+	3.23072	3.9386	0.644559	0.805979	+						9	28.6	95.037	0	1450600	1387500	9194900	10702000	13609000	1555300	1439700	0	3628700	3091200	0	0	0	0
P62195;Q8NB90	8;1	8;1	8;1	sp|P62195|PRS8_HUMAN 26S proteasome regulatory subunit 8 OS=Homo sapiens OX=9606 GN=PSMC5 PE=1 SV=1	26S protease regulatory subunit 8	PSMC5	+	2.63583	3.49737												+	4.69178	4.59576	2.24248	1.74951	+						8	22.9	37.845	1101000	0	1554100	14072000	9152400	9881600	0	0	0	0	0	0	0	0	0
P62241	6	6	6	sp|P62241|RS8_HUMAN 40S ribosomal protein S8 OS=Homo sapiens OX=9606 GN=RPS8 PE=1 SV=2	40S ribosomal protein S8	RPS8															+	4.84452	5.71971	4.0439	3.17372	+						6	29.3	192.31	0	0	0	0	0	0	0	0	0	0	0	0	0	0	0
P62249	8	8	8	sp|P62249|RS16_HUMAN 40S ribosomal protein S16 OS=Homo sapiens OX=9606 GN=RPS16 PE=1 SV=2	40S ribosomal protein S16	RPS16	+	1.91993	3.10052												+	3.36555	4.13048	3.62612	1.93821	+						8	38.4	323.31	1892100	1965900	2200100	45985000	11229000	10001000	1633500	1871800	0	0	0	0	4156200	2432700	3866300
P62258	15	13	13	sp|P62258|1433E_HUMAN 14-3-3 protein epsilon OS=Homo sapiens OX=9606 GN=YWHAE PE=1 SV=1	14-3-3 protein epsilon	YWHAE	+	2.99777	3.18559	+	3.00727	1.54554	+	1.86794	1.06424				0.14251	-0.1048	+	3.77364	3.16927	1.39531	-0.887247	+						15	61.6	323.31	20081000	12534000	15357000	211990000	100110000	137170000	32242000	38260000	26434000	92853000	104180000	83852000	33559000	43299000	33138000
P62280	8	8	8	sp|P62280|RS11_HUMAN 40S ribosomal protein S11 OS=Homo sapiens OX=9606 GN=RPS11 PE=1 SV=3	40S ribosomal protein S11	RPS11	+	1.39783	4.21116	+	2.42463	1.25376							0.208861	-0.146156	+	1.99124	5.21033	1.43092	0.551783		+					8	46.8	323.31	10265000	0	10635000	78184000	57723000	88787000	9943100	10377000	7114800	21753000	24558000	18634000	10870000	16247000	11496000
P62316	4	4	4	sp|P62316|SMD2_HUMAN Small nuclear ribonucleoprotein Sm D2 OS=Homo sapiens OX=9606 GN=SNRPD2 PE=1 SV=1	Small nuclear ribonucleoprotein Sm D2	SNRPD2	+	2.83042	4.35977	+	3.59365	3.3665							0.481837	-1.23989	+	3.18701	5.72464	0.852537	1.47645	+						4	39	323.31	3169000	1494800	1544000	70199000	25057000	35988000	2835600	2088400	0	21779000	22437000	19761000	2826000	0	3692300
P62701;Q8TD47;P22090	11;4;3	11;4;3	11;4;3	sp|P62701|RS4X_HUMAN 40S ribosomal protein S4, X isoform OS=Homo sapiens OX=9606 GN=RPS4X PE=1 SV=2	40S ribosomal protein S4, X isoform	RPS4X	+	4.15314	4.58809																	+						11	49.4	156.15	0	0	0	18694000	16038000	12309000	2169700	2434200	0	6267900	2321400	2658100	0	2601300	3028300
P62745	15	15	14	sp|P62745|RHOB_HUMAN Rho-related GTP-binding protein RhoB OS=Homo sapiens OX=9606 GN=RHOB PE=1 SV=1	Rho-related GTP-binding protein RhoB	RHOB	+	3.35969	6.54993	+	1.65644	4.08122	+	2.27788	2.48602	+	3.09782	2.66609	1.82806	-0.510803	+	4.01592	7.50321	2.05865	2.09402		+					15	58.7	323.31	0	1885300	1872000	213770000	107340000	88261000	5249000	5248400	0	45311000	43077000	35198000	3383400	3961000	0
P62753	10	10	10	sp|P62753|RS6_HUMAN 40S ribosomal protein S6 OS=Homo sapiens OX=9606 GN=RPS6 PE=1 SV=1	40S ribosomal protein S6	RPS6															+	3.37684	5.78593	0.511876	1.37528	+						10	26.9	323.31	0	0	0	0	0	0	0	0	0	0	0	0	0	0	0
P62820;Q92928	9;2	9;2	7;0	sp|P62820|RAB1A_HUMAN Ras-related protein Rab-1A OS=Homo sapiens OX=9606 GN=RAB1A PE=1 SV=3	Ras-related protein Rab-1A	RAB1A	+	2.89273	3.67498	+	2.36573	1.47156							0.687293	0.216394	+	3.58816	3.83768	0.0105375	-0.0179886	+						9	41.5	323.31	4809500	5907000	7378300	134710000	52744000	61473000	6051700	7602300	4574900	13642000	18114000	18166000	20029000	17578000	10363000
P62826	5	5	5	sp|P62826|RAN_HUMAN GTP-binding nuclear protein Ran OS=Homo sapiens OX=9606 GN=RAN PE=1 SV=3	GTP-binding nuclear protein Ran	RAN	+	5.54558	3.67853	+	2.39378	2.22394				+	1.86879	0.81909	0.0726811	-0.0678399	+	4.59419	4.42822	0.0940334	0.0556432	+						5	22.2	323.31	13041000	10934000	12008000	158770000	140460000	161170000	15451000	21238000	13037000	64967000	116360000	57699000	59809000	43250000	31470000
P62829	5	5	5	sp|P62829|RL23_HUMAN 60S ribosomal protein L23 OS=Homo sapiens OX=9606 GN=RPL23 PE=1 SV=1	60S ribosomal protein L23	RPL23	+	3.62694	7.21915				+	3.1038	3.24042						+	4.44838	5.83391	0.0612854	0.059954	+						5	37.9	180.2	0	0	0	124940000	65168000	52682000	0	0	0	0	0	0	0	0	0
P62847	2	2	2	sp|P62847|RS24_HUMAN 40S ribosomal protein S24 OS=Homo sapiens OX=9606 GN=RPS24 PE=1 SV=1	40S ribosomal protein S24	RPS24	+	2.78572	5.49668																	+						2	25.6	44.759	0	0	0	49623000	27376000	9217600	0	0	0	0	0	0	0	0	0
P62851	6	6	6	sp|P62851|RS25_HUMAN 40S ribosomal protein S25 OS=Homo sapiens OX=9606 GN=RPS25 PE=1 SV=1	40S ribosomal protein S25	RPS25							+	1.81246	1.10344						+	4.11265	3.71074	1.84116	-1.19755	+						6	38.4	323.31	2584300	2380500	3219800	0	0	0	2757200	7130000	2187700	0	0	0	5477800	5587300	5694700
P62873;P16520	7;1	7;1	5;0	sp|P62873|GBB1_HUMAN Guanine nucleotide-binding protein G(I)/G(S)/G(T) subunit beta-1 OS=Homo sapiens OX=9606 GN=GNB1 PE=1 SV=3	Guanine nucleotide-binding protein G(I)/G(S)/G(T) subunit beta-1	GNB1	+	5.55877	5.33698				+	3.64029	2.56168	+	3.13808	3.24264	0.431368	0.697324	+	3.91269	5.86266	0.344577	-0.135227	+						7	24.4	323.31	1191500	1140400	1119700	41810000	42792000	56154000	1649200	2538600	2305500	15306000	17612000	0	2679800	3914300	3069900
P62879;Q9HAV0	5;3	3;1	3;1	sp|P62879|GBB2_HUMAN Guanine nucleotide-binding protein G(I)/G(S)/G(T) subunit beta-2 OS=Homo sapiens OX=9606 GN=GNB2 PE=1 SV=3;sp|Q9HAV0|GBB4_HUMAN Guanine nucleotide-binding protein subunit beta-4 OS=Homo sapiens OX=9606 GN=GNB4 PE=1 SV=3	Guanine nucleotide-binding protein G(I)/G(S)/G(T) subunit beta-2;Guanine nucleotide-binding protein subunit beta-4	GNB2;GNB4															+	5.20605	5.46277	3.80829	3.05978	+						5	19.1	323.31	0	0	0	0	0	0	0	0	0	0	0	0	0	0	0
P62906	5	5	5	sp|P62906|RL10A_HUMAN 60S ribosomal protein L10a OS=Homo sapiens OX=9606 GN=RPL10A PE=1 SV=2	60S ribosomal protein L10a	RPL10A	+	2.20984	4.0679	+	2.80954	2.37229							3.28369	-1.13248							+					5	28.1	289.72	0	0	0	4062400	23242000	15731000	0	0	0	3976000	4963300	4934600	0	0	0
P62937;Q9Y536;P0DN37;P0DN26;A0A0B4J2A2;A0A075B767;A0A075B759;F5H284	16;3;2;2;2;2;2;2	16;3;2;2;2;2;2;2	16;3;2;2;2;2;2;2	sp|P62937|PPIA_HUMAN Peptidyl-prolyl cis-trans isomerase A OS=Homo sapiens OX=9606 GN=PPIA PE=1 SV=2	Peptidyl-prolyl cis-trans isomerase A;Peptidyl-prolyl cis-trans isomerase A, N-terminally processed	PPIA	+	3.39869	3.20469	+	2.05657	0.820665							0.785677	-0.297683	+	3.97224	3.86596	2.31216	1.37839	+						16	79.4	323.31	45875000	41970000	46239000	282030000	559730000	441950000	61215000	48409000	56144000	108520000	80015000	105570000	107880000	98338000	75712000
P62987;P62979;P0CG47;P0CG48	7;5;5;5	7;5;5;5	7;5;5;5	sp|P62987|RL40_HUMAN Ubiquitin-60S ribosomal protein L40 OS=Homo sapiens OX=9606 GN=UBA52 PE=1 SV=2;sp|P62979|RS27A_HUMAN Ubiquitin-40S ribosomal protein S27a OS=Homo sapiens OX=9606 GN=RPS27A PE=1 SV=2;sp|P0CG47|UBB_HUMAN Polyubiquitin-B OS=Homo sapiens O	Ubiquitin-60S ribosomal protein L40;Ubiquitin;60S ribosomal protein L40;Ubiquitin-40S ribosomal protein S27a;Ubiquitin;40S ribosomal protein S27a;Polyubiquitin-B;Ubiquitin;Polyubiquitin-C;Ubiquitin	UBA52;RPS27A;UBB;UBC	+	3.32279	3.37061	+	2.26449	1.24354							1.51612	0.485587	+	1.53278	6.71044	2.18419	1.56014	+						7	51.6	323.31	19910000	22896000	27430000	160660000	276750000	311190000	53810000	57656000	36839000	99428000	126750000	120390000	76437000	74161000	100250000
P63092;Q5JWF2;P38405	15;12;3	13;10;1	13;10;1	sp|P63092|GNAS2_HUMAN Guanine nucleotide-binding protein G(s) subunit alpha isoforms short OS=Homo sapiens OX=9606 GN=GNAS PE=1 SV=1;sp|Q5JWF2|GNAS1_HUMAN Guanine nucleotide-binding protein G(s) subunit alpha isoforms XLas OS=Homo sapiens OX=9606 GN=GNAS P	Guanine nucleotide-binding protein G(s) subunit alpha isoforms short;Guanine nucleotide-binding protein G(s) subunit alpha isoforms XLas	GNAS	+	3.99667	5.88624	+	2.31151	3.727	+	2.24664	2.23323	+	4.80351	1.66676	0.810349	-0.550063	+	3.96511	6.09134	2.88313	1.46113		+					15	32.5	323.31	0	1255700	753480	50209000	52004000	39879000	1526200	2342500	0	18117000	24909000	11250000	0	0	0
P63096	16	4	4	sp|P63096|GNAI1_HUMAN Guanine nucleotide-binding protein G(i) subunit alpha-1 OS=Homo sapiens OX=9606 GN=GNAI1 PE=1 SV=2	Guanine nucleotide-binding protein G(i) subunit alpha-1	GNAI1	+	4.49329	6.15346	+	3.69078	4.42584							0.851815	-1.46722	+	5.02493	6.89598	5.12303	4.53901		+					16	44.6	323.31	0	0	0	32118000	34951000	31106000	0	0	0	17004000	21590000	15398000	0	0	0
P63104	16	16	13	sp|P63104|1433Z_HUMAN 14-3-3 protein zeta/delta OS=Homo sapiens OX=9606 GN=YWHAZ PE=1 SV=1	14-3-3 protein zeta/delta	YWHAZ	+	4.17561	4.63376	+	3.01533	4.46427	+	2.73327	1.07099	+	1.46601	1.94156	0.141766	-0.317344	+	4.78798	5.07215	0.0397491	-0.030133	+						16	66.1	323.31	3100000	2670100	3225600	52576000	94894000	81879000	2276200	2868200	2256100	106470000	44155000	33698000	8719200	9616700	11466000
P63220	6	6	6	sp|P63220|RS21_HUMAN 40S ribosomal protein S21 OS=Homo sapiens OX=9606 GN=RPS21 PE=1 SV=1	40S ribosomal protein S21	RPS21	+	2.16289	3.50209												+	3.89462	4.34207	1.65544	1.34066	+						6	60.2	323.31	1931600	4477900	2860700	14656000	51779000	47424000	3385200	2294600	3566500	0	0	0	0	0	0
P63241;Q6IS14;Q9GZV4	6;5;4	6;5;4	6;5;4	sp|P63241|IF5A1_HUMAN Eukaryotic translation initiation factor 5A-1 OS=Homo sapiens OX=9606 GN=EIF5A PE=1 SV=2;sp|Q6IS14|IF5AL_HUMAN Eukaryotic translation initiation factor 5A-1-like OS=Homo sapiens OX=9606 GN=EIF5AL1 PE=2 SV=2;sp|Q9GZV4|IF5A2_HUMAN Eukar	Eukaryotic translation initiation factor 5A-1;Eukaryotic translation initiation factor 5A-1-like;Eukaryotic translation initiation factor 5A-2	EIF5A;EIF5AL1;EIF5A2	+	2.07361	4.59846	+	3.24272	1.59035							0.320809	-0.841365	+	2.49449	4.11965	1.22978	-0.914737	+						6	64.9	323.31	0	4929800	5146600	50335000	81127000	64302000	5964300	5732900	6069700	21629000	17693000	14808000	10296000	0	6346000
P63244	12	12	12	sp|P63244|RACK1_HUMAN Receptor of activated protein C kinase 1 OS=Homo sapiens OX=9606 GN=RACK1 PE=1 SV=3	Guanine nucleotide-binding protein subunit beta-2-like 1;Guanine nucleotide-binding protein subunit beta-2-like 1, N-terminally processed	GNB2L1	+	4.09356	3.32039	+	2.93445	1.27172							0.431179	-0.410203	+	2.01065	4.58164	1.54929	0.476773	+						12	28.4	323.31	7257500	4993900	7025700	73297000	58652000	59042000	7441400	5415100	6916300	16133000	16842000	14438000	17105000	8297100	8034700
P63261	26	26	1	sp|P63261|ACTG_HUMAN Actin, cytoplasmic 2 OS=Homo sapiens OX=9606 GN=ACTG1 PE=1 SV=1	Actin, cytoplasmic 2;Actin, cytoplasmic 2, N-terminally processed	ACTG1	+	2.3929	4.19597	+	1.55711	1.03158							0.271825	0.317167	+	2.83151	4.1562	0.714329	0.960403	+						26	71.2	323.31	180650000	310910000	240350000	11019000000	2.9222e+09	2581100000	363160000	512890000	257270000	842670000	736670000	659460000	381630000	391780000	346760000
P67936;P07951;CON__Q3SX28;P09493	11;5;4;3	11;5;4;3	7;1;0;0	sp|P67936|TPM4_HUMAN Tropomyosin alpha-4 chain OS=Homo sapiens OX=9606 GN=TPM4 PE=1 SV=3	Tropomyosin alpha-4 chain	TPM4	+	2.92583	4.42395				+	4.73672	1.43691						+	4.50204	5.96109	2.65848	1.73572	+						11	45.6	323.31	0	0	0	30768000	14788000	15957000	0	0	0	4705900	6418000	0	0	0	0
P68363;P68366;A6NHL2;Q9H853	15;10;3;1	15;10;3;1	1;1;0;0	sp|P68363|TBA1B_HUMAN Tubulin alpha-1B chain OS=Homo sapiens OX=9606 GN=TUBA1B PE=1 SV=1;sp|P68366|TBA4A_HUMAN Tubulin alpha-4A chain OS=Homo sapiens OX=9606 GN=TUBA4A PE=1 SV=1	Tubulin alpha-1B chain;Tubulin alpha-4A chain	TUBA1B;TUBA4A	+	6.12432	4.48105	+	4.22686	2.07203	+	3.73251	1.26261	+	2.33408	1.43422	0.238116	0.0800099	+	4.84179	5.24813	2.10783	1.05336	+						15	42.6	323.31	36856000	34044000	41436000	834250000	815080000	851580000	56274000	62050000	49930000	246320000	212120000	248060000	86545000	76080000	90452000
P68371	15	3	1	sp|P68371|TBB4B_HUMAN Tubulin beta-4B chain OS=Homo sapiens OX=9606 GN=TUBB4B PE=1 SV=1	Tubulin beta-4B chain	TUBB4B	+	1.00565	1.70543												+	3.26892	2.22799	0.220907	0.945296	+						15	37.1	323.31	19661000	17094000	19534000	181970000	39484000	31694000	24396000	22269000	17452000	24310000	18991000	0	40882000	46035000	40103000
P78310	18	18	18	sp|P78310|CXAR_HUMAN Coxsackievirus and adenovirus receptor OS=Homo sapiens OX=9606 GN=CXADR PE=1 SV=1	Coxsackievirus and adenovirus receptor	CXADR	+	3.19843	6.06697	+	3.46894	4.57701	+	3.64188	2.89513	+	3.81996	2.45508	1.8305	-0.892457	+	4.24379	5.96226	2.01756	1.01542	+						18	58.9	323.31	0	1246500	1244900	32248000	109820000	115890000	2740800	2418700	1249100	36870000	54618000	55911000	2642400	3154200	2432000
P78347	6	6	6	sp|P78347|GTF2I_HUMAN General transcription factor II-I OS=Homo sapiens OX=9606 GN=GTF2I PE=1 SV=2	General transcription factor II-I	GTF2I	+	3.23649	4.59003	+	2.8709	2.39541	+	2.64211	1.36222	+	2.74641	1.22218	0.705678	-0.24297				0.0828515	-0.183013	+						6	8	52.99	0	0	0	16351000	10549000	12277000	0	0	0	4483900	5972600	5505300	0	0	0
P78368	10	10	4	sp|P78368|KC1G2_HUMAN Casein kinase I isoform gamma-2 OS=Homo sapiens OX=9606 GN=CSNK1G2 PE=1 SV=1	Casein kinase I isoform gamma-2	CSNK1G2	+	4.11191	5.67091	+	4.58402	5.13102	+	2.98634	3.33931	+	4.09556	4.08162	0.209493	0.113767	+	5.16306	5.99123	1.03465	0.817732	+						10	28.2	323.31	0	0	0	43050000	31254000	49636000	0	0	0	25064000	39338000	24938000	0	0	0
P78371	13	13	13	sp|P78371|TCPB_HUMAN T-complex protein 1 subunit beta OS=Homo sapiens OX=9606 GN=CCT2 PE=1 SV=4	T-complex protein 1 subunit beta	CCT2	+	2.91688	2.42941	+	1.04093	1.64793							0.479234	-0.22676	+	2.97492	2.91102	0.495704	-0.326572		+					13	29.3	323.31	6980200	4188300	4550200	35676000	23447000	24857000	7205600	7596100	0	14748000	11350000	16449000	10089000	11971000	11384000
P78536	7	7	7	sp|P78536|ADA17_HUMAN Disintegrin and metalloproteinase domain-containing protein 17 OS=Homo sapiens OX=9606 GN=ADAM17 PE=1 SV=1	Disintegrin and metalloproteinase domain-containing protein 17	ADAM17										+	2.8737	1.77696	1.41688	0.670194	+	4.01013	3.91469	1.76917	1.17691	+						7	9	35.571	0	0	0	0	0	0	0	0	0	0	5511800	3149800	0	0	0
P80370	7	7	7	sp|P80370|DLK1_HUMAN Protein delta homolog 1 OS=Homo sapiens OX=9606 GN=DLK1 PE=1 SV=3	Protein delta homolog 1;Fetal antigen 1	DLK1	+	3.93677	8.60932	+	5.42606	8.66498	+	2.93259	3.93746	+	3.89277	4.06071	3.32542	-3.01277				4.51418	-9.5699		+					7	16.4	323.31	0	0	0	127210000	309490000	304780000	0	0	0	279220000	295470000	262190000	49366000	63855000	39989000
P81605	6	6	6	sp|P81605|DCD_HUMAN Dermcidin OS=Homo sapiens OX=9606 GN=DCD PE=1 SV=2	Dermcidin;Survival-promoting peptide;DCD-1	DCD	+	1.60995	3.53044	+	1.74189	2.41402				+	1.15435	1.44503	1.3074	-0.808873	+	3.19516	4.45599	0.314864	1.2186	+						6	40.9	323.31	8774300	4317100	7722900	20587000	132010000	166070000	31752000	10425000	8177900	59416000	78951000	87359000	3983900	16348000	35253000
P82979	6	6	6	sp|P82979|SARNP_HUMAN SAP domain-containing ribonucleoprotein OS=Homo sapiens OX=9606 GN=SARNP PE=1 SV=3	SAP domain-containing ribonucleoprotein	SARNP															+	4.0794	4.76695	3.43997	1.85741	+						6	28.1	24.098	0	0	0	13676000	0	6856400	0	0	0	0	0	0	0	0	0
P84077;P61204	3;3	3;3	1;1	sp|P84077|ARF1_HUMAN ADP-ribosylation factor 1 OS=Homo sapiens OX=9606 GN=ARF1 PE=1 SV=2;sp|P61204|ARF3_HUMAN ADP-ribosylation factor 3 OS=Homo sapiens OX=9606 GN=ARF3 PE=1 SV=2	ADP-ribosylation factor 1;ADP-ribosylation factor 3	ARF1;ARF3															+	3.60607	5.98016	1.2695	2.21912	+						3	25.4	323.31	0	2470600	2148100	0	0	0	4183600	3877600	2814000	0	0	0	6347800	5711300	0
P84098	4	4	4	sp|P84098|RL19_HUMAN 60S ribosomal protein L19 OS=Homo sapiens OX=9606 GN=RPL19 PE=1 SV=1	60S ribosomal protein L19	RPL19	+	1.88249	3.92545												+	3.78613	5.05421	1.07306	1.4472	+						4	15.3	34.618	0	0	0	45610000	7264300	7404700	0	0	0	0	0	0	0	0	0
P98194	6	6	6	sp|P98194|AT2C1_HUMAN Calcium-transporting ATPase type 2C member 1 OS=Homo sapiens OX=9606 GN=ATP2C1 PE=1 SV=3	Calcium-transporting ATPase type 2C member 1	ATP2C1															+	4.12931	3.44441	1.63705	1.25493	+						6	9.5	48.374	0	0	0	0	0	0	0	0	0	0	0	0	0	0	0
P99999	4	4	4	sp|P99999|CYC_HUMAN Cytochrome c OS=Homo sapiens OX=9606 GN=CYCS PE=1 SV=2	Cytochrome c	CYCS															+	3.19007	4.47081	3.96363	2.10783	+						4	30.5	9.2528	0	0	0	0	0	0	0	0	0	0	0	0	0	0	0
Q00325	7	7	7	sp|Q00325|MPCP_HUMAN Phosphate carrier protein, mitochondrial OS=Homo sapiens OX=9606 GN=SLC25A3 PE=1 SV=2	Phosphate carrier protein, mitochondrial	SLC25A3							+	1.66487	1.42121						+	4.95311	5.92733	2.56881	1.55418	+						7	17.4	25.328	0	0	0	0	0	0	0	0	0	0	0	0	0	0	0
Q00610;P53675	7;1	7;1	7;1	sp|Q00610|CLH1_HUMAN Clathrin heavy chain 1 OS=Homo sapiens OX=9606 GN=CLTC PE=1 SV=5	Clathrin heavy chain 1	CLTC	+	4.40114	3.82266												+	7.67359	4.01691	4.40416	1.93051	+						7	5	204.63	0	0	0	9259800	9145000	13388000	1711800	1566200	0	0	0	0	2909800	3076300	2668800
Q00765	4	4	4	sp|Q00765|REEP5_HUMAN Receptor expression-enhancing protein 5 OS=Homo sapiens OX=9606 GN=REEP5 PE=1 SV=3	Receptor expression-enhancing protein 5	REEP5				+	2.2345	2.07429	+	1.53385	1.22651	+	1.69808	1.49762	0.94306	0.705624	+	3.39791	5.4399	1.38534	1.57424	+						4	11.1	7.7301	0	0	0	0	11912000	10588000	0	0	0	2940100	5629800	2939700	0	0	0
Q00839	29	29	29	sp|Q00839|HNRPU_HUMAN Heterogeneous nuclear ribonucleoprotein U OS=Homo sapiens OX=9606 GN=HNRNPU PE=1 SV=6	Heterogeneous nuclear ribonucleoprotein U	HNRNPU	+	3.92121	3.32304	+	2.1535	1.39031	+	2.72627	0.922956	+	2.97171	0.566914	0.708964	0.251797	+	4.46223	3.91721	0.609666	-0.22806	+						29	36.1	323.31	4566600	5720000	5456200	44484000	68968000	46562000	8135000	7797100	5212200	15886000	23285000	16099000	12092000	11800000	12626000
Q01081;Q8WU68	3;2	3;2	3;2	sp|Q01081|U2AF1_HUMAN Splicing factor U2AF 35 kDa subunit OS=Homo sapiens OX=9606 GN=U2AF1 PE=1 SV=3;sp|Q8WU68|U2AF4_HUMAN Splicing factor U2AF 26 kDa subunit OS=Homo sapiens OX=9606 GN=U2AF1L4 PE=1 SV=2	Splicing factor U2AF 35 kDa subunit;Splicing factor U2AF 26 kDa subunit	U2AF1;U2AF1L4							+	1.91422	1.81858									0.529692	-0.685257	+						3	18.3	323.31	0	0	0	0	0	0	0	0	0	9176900	0	8733800	0	0	0
Q01469;A8MUU1	6;1	6;1	6;1	sp|Q01469|FABP5_HUMAN Fatty acid-binding protein 5 OS=Homo sapiens OX=9606 GN=FABP5 PE=1 SV=3	Fatty acid-binding protein, epidermal	FABP5	+	2.31021	3.65151																	+						6	53.3	323.31	0	0	0	17249000	4653400	4540100	6460300	2478000	18595000	0	0	0	6200300	5267900	10290000
Q01518	16	16	16	sp|Q01518|CAP1_HUMAN Adenylyl cyclase-associated protein 1 OS=Homo sapiens OX=9606 GN=CAP1 PE=1 SV=5	Adenylyl cyclase-associated protein 1	CAP1	+	5.32904	4.06679	+	2.75816	2.18247	+	1.78663	0.978043				0.465626	-0.221841	+	4.90085	3.91663	0.291161	-0.203261	+						16	33.9	323.31	3721400	3783800	3922300	58250000	59307000	75241000	3883700	4050200	2399500	14891000	18765000	12634000	7182200	7271100	6732300
Q01973	8	8	7	sp|Q01973|ROR1_HUMAN Inactive tyrosine-protein kinase transmembrane receptor ROR1 OS=Homo sapiens OX=9606 GN=ROR1 PE=1 SV=2	Tyrosine-protein kinase transmembrane receptor ROR1	ROR1										+	1.49913	0.99866	2.60908	0.614286	+	4.46807	5.48884	2.38745	2.29125	+						8	9	182.72	0	0	0	0	0	0	0	0	0	2661600	0	2648000	0	0	0
Q02790	11	11	11	sp|Q02790|FKBP4_HUMAN Peptidyl-prolyl cis-trans isomerase FKBP4 OS=Homo sapiens OX=9606 GN=FKBP4 PE=1 SV=3	Peptidyl-prolyl cis-trans isomerase FKBP4;Peptidyl-prolyl cis-trans isomerase FKBP4, N-terminally processed	FKBP4	+	1.276	2.94263	+	0.912458	1.88624	+	1.74018	0.989992				0.429686	-0.91875	+	4.66901	5.49718	2.76623	-1.42553	+						11	31.2	323.31	8653600	4691400	0	47454000	17028000	20305000	8773000	11490000	0	19194000	17216000	21259000	12582000	12796000	7957000
Q04917	10	8	8	sp|Q04917|1433F_HUMAN 14-3-3 protein eta OS=Homo sapiens OX=9606 GN=YWHAH PE=1 SV=4	14-3-3 protein eta	YWHAH	+	4.40289	5.25438												+	4.27605	5.14964	3.15947	2.98365	+						10	35.4	323.31	0	0	0	45246000	29939000	25713000	0	0	0	6426200	11531000	0	0	0	0
Q06323	8	8	8	sp|Q06323|PSME1_HUMAN Proteasome activator complex subunit 1 OS=Homo sapiens OX=9606 GN=PSME1 PE=1 SV=1	Proteasome activator complex subunit 1	PSME1															+	3.64626	3.5494	0.00478395	0.00396969	+						8	27.7	323.31	5638300	5223400	6767400	45516000	0	47668000	7597000	7545500	3810000	9070900	16453000	8781400	16035000	15086000	11200000
Q06830;Q13162	15;2	15;2	14;2	sp|Q06830|PRDX1_HUMAN Peroxiredoxin-1 OS=Homo sapiens OX=9606 GN=PRDX1 PE=1 SV=1	Peroxiredoxin-1	PRDX1	+	3.76927	3.9391	+	1.97335	1.8343							0.401812	-0.493347	+	4.97185	4.47055	0.238308	0.214283	+						15	61.3	323.31	10166000	7272800	8372100	185880000	110010000	109240000	11658000	6684700	9292700	30478000	48785000	22086000	26485000	21836000	22897000
Q07065	41	41	40	sp|Q07065|CKAP4_HUMAN Cytoskeleton-associated protein 4 OS=Homo sapiens OX=9606 GN=CKAP4 PE=1 SV=2	Cytoskeleton-associated protein 4	CKAP4	+	4.87555	5.808	+	3.49533	3.30853	+	2.74989	2.56316	+	4.35753	2.86746	0.507197	0.271992	+	4.822	6.6186	1.66	1.16637		+					41	66.1	323.31	1384100	1518600	1911700	71395000	109070000	90741000	2150400	2937300	1780800	23556000	17174000	27040000	4794600	5781600	4754400
Q07666;Q5VWX1;O75525	5;2;1	5;2;1	5;2;1	sp|Q07666|KHDR1_HUMAN KH domain-containing, RNA-binding, signal transduction-associated protein 1 OS=Homo sapiens OX=9606 GN=KHDRBS1 PE=1 SV=1	KH domain-containing, RNA-binding, signal transduction-associated protein 1	KHDRBS1															+	6.34741	5.70724	3.03192	2.62442	+						5	14	62.356	0	0	0	0	0	0	0	0	0	0	0	0	0	0	0
Q07955	5	5	5	sp|Q07955|SRSF1_HUMAN Serine/arginine-rich splicing factor 1 OS=Homo sapiens OX=9606 GN=SRSF1 PE=1 SV=2	Serine/arginine-rich splicing factor 1	SRSF1															+	4.28982	4.72208	3.702	3.14224	+						5	19.8	6.3698	0	0	0	0	0	0	1647800	1434700	0	0	0	0	2471400	2235200	2176900
Q08211	20	20	20	sp|Q08211|DHX9_HUMAN ATP-dependent RNA helicase A OS=Homo sapiens OX=9606 GN=DHX9 PE=1 SV=4	ATP-dependent RNA helicase A	DHX9	+	4.21783	5.34092	+	1.29677	1.61327	+	1.81809	1.59896				0.956561	-1.1058	+	7.22384	5.45339	3.55116	1.77536	+						20	16.8	323.31	0	0	0	28723000	20452000	17916000	0	2009200	2141700	6318500	3050500	4728000	0	0	0
Q08722	2	2	2	sp|Q08722|CD47_HUMAN Leukocyte surface antigen CD47 OS=Homo sapiens OX=9606 GN=CD47 PE=1 SV=1	Leukocyte surface antigen CD47	CD47															+	5.29394	3.43828	1.69458	1.24501	+						2	6.5	4.0705	0	0	0	0	0	0	0	0	0	0	0	0	0	0	0
Q08945	4	4	4	sp|Q08945|SSRP1_HUMAN FACT complex subunit SSRP1 OS=Homo sapiens OX=9606 GN=SSRP1 PE=1 SV=1	FACT complex subunit SSRP1	SSRP1															+	3.04739	3.69804	2.47489	2.23369	+						4	7.8	323.31	0	2399800	2464100	0	0	0	0	0	0	0	0	0	6398200	5445000	0
Q09028	9	9	6	sp|Q09028|RBBP4_HUMAN Histone-binding protein RBBP4 OS=Homo sapiens OX=9606 GN=RBBP4 PE=1 SV=3	Histone-binding protein RBBP4	RBBP4	+	3.50686	5.97516	+	3.99837	3.52193	+	4.5068	3.46944				0.378258	-0.816372	+	4.00369	5.86585	0.218324	0.215923	+						9	25.6	323.31	0	0	0	40842000	60884000	27348000	0	0	0	10759000	10583000	9929900	0	0	0
Q10472	6	6	6	sp|Q10472|GALT1_HUMAN Polypeptide N-acetylgalactosaminyltransferase 1 OS=Homo sapiens OX=9606 GN=GALNT1 PE=1 SV=1	Polypeptide N-acetylgalactosaminyltransferase 1;Polypeptide N-acetylgalactosaminyltransferase 1 soluble form	GALNT1															+	4.36603	3.62777	1.67176	0.751536	+						6	15	62.239	0	0	0	0	12904000	10284000	0	0	0	0	0	0	0	0	0
Q12765	6	6	6	sp|Q12765|SCRN1_HUMAN Secernin-1 OS=Homo sapiens OX=9606 GN=SCRN1 PE=1 SV=2	Secernin-1	SCRN1															+	3.1479	5.35339	3.37268	2.51253	+						6	14	29.502	0	0	0	0	0	0	0	0	0	0	0	0	0	0	0
Q12893	4	4	4	sp|Q12893|TM115_HUMAN Transmembrane protein 115 OS=Homo sapiens OX=9606 GN=TMEM115 PE=1 SV=1	Transmembrane protein 115	TMEM115	+	5.67352	7.96471	+	6.21704	5.80414							0.408736	-1.44952	+	2.34074	5.88928	0.666208	2.22275	+						4	16.5	323.31	0	0	0	121140000	111620000	144760000	0	0	0	49559000	51463000	61351000	0	0	0
Q12906	15	15	12	sp|Q12906|ILF3_HUMAN Interleukin enhancer-binding factor 3 OS=Homo sapiens OX=9606 GN=ILF3 PE=1 SV=3	Interleukin enhancer-binding factor 3	ILF3	+	2.85748	3.60129												+	4.3394	3.64014	3.26587	2.07609	+						15	18.5	323.31	1952900	1900200	2046300	44807000	17545000	17268000	2848900	2423400	2170800	0	0	0	4553500	4396400	3575800
Q12999;O95857	4;3	4;3	4;3	sp|Q12999|TSN31_HUMAN Tetraspanin-31 OS=Homo sapiens OX=9606 GN=TSPAN31 PE=1 SV=1;sp|O95857|TSN13_HUMAN Tetraspanin-13 OS=Homo sapiens OX=9606 GN=TSPAN13 PE=2 SV=1	Tetraspanin-31;Tetraspanin-13	TSPAN31;TSPAN13															+	4.12668	6.12367	2.71816	3.52387	+						4	13.8	162.24	0	0	0	31458000	31432000	0	0	0	0	0	0	0	0	0	0
Q13085	29	29	26	sp|Q13085|ACACA_HUMAN Acetyl-CoA carboxylase 1 OS=Homo sapiens OX=9606 GN=ACACA PE=1 SV=2	Acetyl-CoA carboxylase 1;Biotin carboxylase	ACACA	+	4.86963	5.38006																	+						29	24.7	323.31	0	0	0	26184000	31772000	20668000	0	0	0	0	0	0	0	0	0
Q13148	6	6	6	sp|Q13148|TADBP_HUMAN TAR DNA-binding protein 43 OS=Homo sapiens OX=9606 GN=TARDBP PE=1 SV=1	TAR DNA-binding protein 43	TARDBP															+	4.17792	5.41492	2.05039	2.85537	+						6	13.5	37.285	0	767780	644740	24448000	16060000	0	0	0	0	0	0	0	0	0	0
Q13151	11	11	11	sp|Q13151|ROA0_HUMAN Heterogeneous nuclear ribonucleoprotein A0 OS=Homo sapiens OX=9606 GN=HNRNPA0 PE=1 SV=1	Heterogeneous nuclear ribonucleoprotein A0	HNRNPA0	+	3.5627	5.2688	+	3.43184	3.45384				+	3.50197	1.58003	0.565638	0.272916	+	3.46663	4.71922	0.752303	1.10532	+						11	48.5	323.31	0	0	0	31360000	11207000	22521000	0	0	0	7121200	5554800	8430000	0	0	0
Q13177;Q13153;O75914	4;1;1	4;1;1	4;1;1	sp|Q13177|PAK2_HUMAN Serine/threonine-protein kinase PAK 2 OS=Homo sapiens OX=9606 GN=PAK2 PE=1 SV=3	Serine/threonine-protein kinase PAK 2;PAK-2p27;PAK-2p34	PAK2							+	2.66674	1.29463									1.52872	-1.25077	+						4	12.2	323.31	0	0	0	0	18458000	18010000	0	0	0	0	0	0	0	0	0
Q13185	8	8	6	sp|Q13185|CBX3_HUMAN Chromobox protein homolog 3 OS=Homo sapiens OX=9606 GN=CBX3 PE=1 SV=4	Chromobox protein homolog 3	CBX3	+	7.02472	2.87005	+	1.89178	1.69645							0.926356	-0.978486	+	3.33078	3.43049	0.41668	0.332356	+						8	51.9	323.31	1788500	1754600	1878700	13370000	13280000	12975000	2217700	0	2572000	6139400	6199200	5451700	4517000	4119800	2910700
Q13263	12	12	12	sp|Q13263|TIF1B_HUMAN Transcription intermediary factor 1-beta OS=Homo sapiens OX=9606 GN=TRIM28 PE=1 SV=5	Transcription intermediary factor 1-beta	TRIM28	+	1.7284	3.97117	+	2.79195	1.72616							1.25501	0.255519	+	3.75827	2.33634	1.65081	-0.557322	+						12	18.6	323.31	10279000	5073200	0	59023000	56897000	54634000	7031800	4804300	8063900	20247000	22136000	22012000	14661000	12067000	9712800
Q13308	16	16	16	sp|Q13308|PTK7_HUMAN Inactive tyrosine-protein kinase 7 OS=Homo sapiens OX=9606 GN=PTK7 PE=1 SV=2	Inactive tyrosine-protein kinase 7	PTK7	+	5.31503	4.81073	+	3.36546	3.02701	+	2.16541	1.69024				0.941782	-1.14636	+	3.99282	6.29557	2.09827	1.82597	+						16	16.4	323.31	0	0	0	24696000	21696000	28665000	1285300	1265000	0	9381000	7495800	9250400	1156500	1419200	0
Q13310;Q5JQF8;P0CB38	13;1;1	13;1;1	8;1;1	sp|Q13310|PABP4_HUMAN Polyadenylate-binding protein 4 OS=Homo sapiens OX=9606 GN=PABPC4 PE=1 SV=1	Polyadenylate-binding protein 4	PABPC4	+	3.47848	4.59734	+	2.13032	2.14385	+	2.12665	1.33601	+	2.3586	1.50141	1.06427	0.342913	+	4.59862	4.85349	0.541116	0.314528	+						13	22.2	323.31	517340	559000	1208100	17587000	18719000	15053000	1708600	1330200	0	5180100	5453700	4499100	0	0	0
Q13347	5	5	5	sp|Q13347|EIF3I_HUMAN Eukaryotic translation initiation factor 3 subunit I OS=Homo sapiens OX=9606 GN=EIF3I PE=1 SV=1	Eukaryotic translation initiation factor 3 subunit I	EIF3I	+	4.12196	4.51912												+	3.80784	4.02283	2.18369	1.55128	+						5	15.7	21.54	0	0	0	17624000	13673000	16217000	0	0	0	0	0	0	0	0	0
Q13409	4	4	4	sp|Q13409|DC1I2_HUMAN Cytoplasmic dynein 1 intermediate chain 2 OS=Homo sapiens OX=9606 GN=DYNC1I2 PE=1 SV=3	Cytoplasmic dynein 1 intermediate chain 2	DYNC1I2	+	3.50431	4.07099	+	2.81428	2.02564							1.79553	-0.78011						+						4	10.7	203.82	0	0	0	9337500	11232000	11352000	0	0	0	2742500	4536000	3630800	0	0	0
Q13423	9	9	9	sp|Q13423|NNTM_HUMAN NAD(P) transhydrogenase, mitochondrial OS=Homo sapiens OX=9606 GN=NNT PE=1 SV=3	NAD(P) transhydrogenase, mitochondrial	NNT															+	4.57504	4.07507	1.82135	0.867341	+						9	10.2	116.24	0	0	0	0	11538000	11045000	0	0	0	0	0	0	1888200	1482300	1415100
Q13509;CON__ENSEMBL:ENSBTAP00000025008;Q9H4B7	13;2;2	6;1;1	2;0;0	sp|Q13509|TBB3_HUMAN Tubulin beta-3 chain OS=Homo sapiens OX=9606 GN=TUBB3 PE=1 SV=2	Tubulin beta-3 chain	TUBB3	+	1.7652	2.89125												+	4.34247	4.23312	2.17104	1.84096	+						13	32.7	323.31	3094100	4229200	4065400	75982000	16578000	17247000	4405200	7950100	3930900	0	0	0	8450000	15398000	7614500
Q13642	6	6	6	sp|Q13642|FHL1_HUMAN Four and a half LIM domains protein 1 OS=Homo sapiens OX=9606 GN=FHL1 PE=1 SV=4	Four and a half LIM domains protein 1	FHL1	+	6.02909	4.24837							+	1.52052	1.34344	1.54783	0.771961						+						6	21.1	75.21	0	0	0	11633000	12249000	11116000	0	0	0	0	0	0	0	0	0
Q13765;E9PAV3	3;3	3;3	3;3	sp|Q13765|NACA_HUMAN Nascent polypeptide-associated complex subunit alpha OS=Homo sapiens OX=9606 GN=NACA PE=1 SV=1;sp|E9PAV3|NACAM_HUMAN Nascent polypeptide-associated complex subunit alpha, muscle-specific form OS=Homo sapiens OX=9606 GN=NACA PE=1 SV=1	Nascent polypeptide-associated complex subunit alpha;Nascent polypeptide-associated complex subunit alpha, muscle-specific form	NACA															+	3.77554	3.33022	2.03443	1.53134	+						3	19.5	323.31	0	0	0	0	0	0	0	0	0	0	0	0	0	0	0
Q13813	21	21	21	sp|Q13813|SPTN1_HUMAN Spectrin alpha chain, non-erythrocytic 1 OS=Homo sapiens OX=9606 GN=SPTAN1 PE=1 SV=3	Spectrin alpha chain, non-erythrocytic 1	SPTAN1															+	2.58082	3.55456	0.304473	0.483632	+						21	10.8	97.188	0	0	0	0	12469000	12306000	0	0	0	0	0	0	0	0	0
Q13838	7	7	4	sp|Q13838|DX39B_HUMAN Spliceosome RNA helicase DDX39B OS=Homo sapiens OX=9606 GN=DDX39B PE=1 SV=1	Spliceosome RNA helicase DDX39B	DDX39B	+	3.06943	6.58177	+	1.271	2.61931	+	2.43468	0.969286				2.75499	-2.47755	+	2.15726	4.92531	1.00653	0.371274	+						7	23.8	323.31	0	0	0	31059000	117320000	94205000	5578600	0	5611700	17032000	23619000	14222000	9465700	8859700	7540100
Q14103	10	8	8	sp|Q14103|HNRPD_HUMAN Heterogeneous nuclear ribonucleoprotein D0 OS=Homo sapiens OX=9606 GN=HNRNPD PE=1 SV=1	Heterogeneous nuclear ribonucleoprotein D0	HNRNPD	+	5.40711	4.47369	+	1.89667	1.82303				+	4.35638	4.38462	0.422263	-0.17533	+	3.49261	4.26509	0.837946	1.01199	+						10	24.2	323.31	9193800	8685500	7922700	164160000	199710000	211660000	15018000	18973000	7490300	40440000	54693000	42743000	25730000	28263000	28953000
Q14108	9	9	9	sp|Q14108|SCRB2_HUMAN Lysosome membrane protein 2 OS=Homo sapiens OX=9606 GN=SCARB2 PE=1 SV=2	Lysosome membrane protein 2	SCARB2	+	4.74585	7.29962	+	4.8709	5.47341	+	3.47939	3.51182	+	4.18895	4.61204	0.120875	0.0742633	+	5.2431	8.0901	3.22778	2.53795	+						9	18.2	323.31	0	1262500	998470	120240000	153690000	194780000	0	0	0	48668000	33554000	44081000	0	0	0
Q14141	7	5	5	sp|Q14141|SEPT6_HUMAN Septin-6 OS=Homo sapiens OX=9606 GN=SEPTIN6 PE=1 SV=4	Septin-6	SEPTIN6							+	2.4956	1.84071						+	3.75637	5.16647	1.7279	0.911093	+						7	17.7	136.77	0	0	0	9124700	13807000	0	0	0	0	4972200	3512300	0	0	0	0
Q14151;Q15424	3;2	3;2	3;2	sp|Q14151|SAFB2_HUMAN Scaffold attachment factor B2 OS=Homo sapiens OX=9606 GN=SAFB2 PE=1 SV=1;sp|Q15424|SAFB1_HUMAN Scaffold attachment factor B1 OS=Homo sapiens OX=9606 GN=SAFB PE=1 SV=4	Scaffold attachment factor B2;Scaffold attachment factor B1	SAFB2;SAFB															+	3.38823	4.03857	1.9554	1.40983	+						3	3.1	86.251	0	0	0	0	0	0	0	0	0	0	0	0	0	0	0
Q14160;Q9BTT6	19;1	19;1	19;1	sp|Q14160|SCRIB_HUMAN Protein scribble homolog OS=Homo sapiens OX=9606 GN=SCRIB PE=1 SV=5	Protein scribble homolog	SCRIB	+	5.66762	6.94983	+	5.30337	6.55276	+	3.60902	4.01777	+	4.30975	4.77594	0.00714397	0.00272997	+	4.40458	8.41886	2.06843	1.90224		+					19	12.1	323.31	0	0	0	70347000	97323000	82046000	0	0	0	84964000	69510000	72265000	0	0	0
Q14165	14	14	14	sp|Q14165|MLEC_HUMAN Malectin OS=Homo sapiens OX=9606 GN=MLEC PE=1 SV=1	Malectin	MLEC	+	4.06396	5.24828	+	2.70402	2.82365	+	2.65985	1.91247	+	3.06533	2.35669	1.70109	0.610037	+	7.13294	6.71295	3.07855	2.22394		+					14	47.9	323.31	0	687920	836560	19987000	37552000	37743000	1124500	2034400	892400	7739700	11321000	8267100	1505300	1671300	0
Q14194;Q14117	20;1	17;1	15;0	sp|Q14194|DPYL1_HUMAN Dihydropyrimidinase-related protein 1 OS=Homo sapiens OX=9606 GN=CRMP1 PE=1 SV=1	Dihydropyrimidinase-related protein 1	CRMP1	+	3.8549	3.68392	+	3.92472	1.91274	+	4.25822	1.45658	+	4.09476	1.11912	1.06527	0.357843	+	6.16528	4.16125	2.6336	0.769051	+						20	37.9	323.31	2794700	1654200	1629600	24397000	26328000	24898000	3014100	2927100	2944600	12114000	12256000	9340400	4060600	4404100	4205400
Q14195	16	11	11	sp|Q14195|DPYL3_HUMAN Dihydropyrimidinase-related protein 3 OS=Homo sapiens OX=9606 GN=DPYSL3 PE=1 SV=1	Dihydropyrimidinase-related protein 3	DPYSL3															+	5.33161	3.08845	2.84989	1.96736	+						16	37.5	323.31	0	0	0	0	0	0	0	0	0	0	0	0	0	0	0
Q14204	21	21	21	sp|Q14204|DYHC1_HUMAN Cytoplasmic dynein 1 heavy chain 1 OS=Homo sapiens OX=9606 GN=DYNC1H1 PE=1 SV=5	Cytoplasmic dynein 1 heavy chain 1	DYNC1H1															+	6.02213	4.46435	2.32182	1.83044	+						21	6	205.27	0	0	0	0	5944800	6441700	0	0	0	3990800	4133500	0	0	0	0
Q14247	10	10	10	sp|Q14247|SRC8_HUMAN Src substrate cortactin OS=Homo sapiens OX=9606 GN=CTTN PE=1 SV=2	Src substrate cortactin	CTTN	+	2.97022	3.93752				+	3.35636	1.08194						+	4.22902	4.56162	2.56228	0.874533	+						10	21.5	44.051	0	0	0	12188000	14055000	14235000	0	0	0	0	7160700	4440200	0	0	0
Q14254	24	24	24	sp|Q14254|FLOT2_HUMAN Flotillin-2 OS=Homo sapiens OX=9606 GN=FLOT2 PE=1 SV=2	Flotillin-2	FLOT2	+	4.20102	7.09588	+	3.35228	4.39361	+	3.1981	3.53067	+	2.74812	3.48393	0.0487174	0.0155567	+	4.86675	7.79749	1.97709	1.31422		+					24	57.7	323.31	0	0	0	76910000	154110000	144620000	2028400	3051200	0	36961000	44630000	40267000	0	0	0
Q14344	9	7	7	sp|Q14344|GNA13_HUMAN Guanine nucleotide-binding protein subunit alpha-13 OS=Homo sapiens OX=9606 GN=GNA13 PE=1 SV=2	Guanine nucleotide-binding protein subunit alpha-13	GNA13	+	3.22732	6.56347	+	4.38796	5.44437	+	2.997	3.39577	+	3.78392	4.43031	0.0497681	-0.047132	+	4.72667	7.19848	1.7777	1.19516		+					9	22.5	323.31	0	0	0	23313000	101960000	76095000	0	0	0	37950000	21423000	37239000	0	0	0
Q14642	4	4	4	sp|Q14642|I5P1_HUMAN Inositol polyphosphate-5-phosphatase A OS=Homo sapiens OX=9606 GN=INPP5A PE=1 SV=1	Type I inositol 1,4,5-trisphosphate 5-phosphatase	INPP5A	+	4.02191	4.1359												+	3.80593	4.72809	1.7913	2.12277	+						4	10.4	133.78	0	0	0	8182300	13319000	8771000	0	0	0	0	0	0	0	0	0
Q14699	8	8	8	sp|Q14699|RFTN1_HUMAN Raftlin OS=Homo sapiens OX=9606 GN=RFTN1 PE=1 SV=4	Raftlin	RFTN1				+	3.42687	2.51622				+	2.22257	2.00444	1.2261	0.596874	+	4.46776	5.9091	3.60102	3.49316		+					8	23.9	323.31	0	0	0	0	0	0	0	0	0	6017500	4329500	6168500	0	0	0
Q14789	9	9	9	sp|Q14789|GOGB1_HUMAN Golgin subfamily B member 1 OS=Homo sapiens OX=9606 GN=GOLGB1 PE=1 SV=2	Golgin subfamily B member 1	GOLGB1															+	2.27414	3.31386	0.851288	1.17467	+						9	4.3	110.24	0	0	0	0	0	0	0	0	0	0	0	0	0	0	0
Q14847	7	7	7	sp|Q14847|LASP1_HUMAN LIM and SH3 domain protein 1 OS=Homo sapiens OX=9606 GN=LASP1 PE=1 SV=2	LIM and SH3 domain protein 1	LASP1	+	3.50066	4.162												+	5.05653	5.12306	3.13752	1.99343	+						7	26.1	78.719	0	0	0	15757000	7987100	14013000	0	0	0	0	0	0	0	0	0
Q14974	4	4	4	sp|Q14974|IMB1_HUMAN Importin subunit beta-1 OS=Homo sapiens OX=9606 GN=KPNB1 PE=1 SV=2	Importin subunit beta-1	KPNB1															+	4.41594	4.55499	0.61561	-0.304963	+						4	4.9	323.31	2978400	3802600	3709300	0	27026000	25858000	4828300	3835400	4941900	6305500	4779100	6842000	7327100	5973800	8138600
Q14980	18	18	18	sp|Q14980|NUMA1_HUMAN Nuclear mitotic apparatus protein 1 OS=Homo sapiens OX=9606 GN=NUMA1 PE=1 SV=2	Nuclear mitotic apparatus protein 1	NUMA1															+	4.15097	4.59136	1.31535	1.53458	+						18	10.4	91.622	0	0	0	0	0	0	0	0	0	0	0	0	0	0	0
Q15012	4	4	4	sp|Q15012|LAP4A_HUMAN Lysosomal-associated transmembrane protein 4A OS=Homo sapiens OX=9606 GN=LAPTM4A PE=1 SV=1	Lysosomal-associated transmembrane protein 4A	LAPTM4A	+	4.37809	6.14642	+	4.48585	4.21579	+	1.8278	1.85815				0.44428	-0.798113	+	3.45216	4.21333	0.476085	-0.554803	+						4	9	109.24	0	0	0	32697000	49651000	53181000	0	0	0	14867000	14716000	15499000	0	0	0
Q15019	5	5	5	sp|Q15019|SEPT2_HUMAN Septin-2 OS=Homo sapiens OX=9606 GN=SEPTIN2 PE=1 SV=1	Septin-2	SEPTIN2							+	4.83598	2.17963						+	4.20211	4.30084	1.62377	-0.343453	+						5	15	130.97	0	0	0	0	0	0	0	0	0	4096000	0	8936500	0	0	0
Q15020	3	3	3	sp|Q15020|SART3_HUMAN Squamous cell carcinoma antigen recognized by T-cells 3 OS=Homo sapiens OX=9606 GN=SART3 PE=1 SV=1	Squamous cell carcinoma antigen recognized by T-cells 3	SART3															+	4.22989	4.2989	2.93097	1.07277	+						3	3.7	216.69	0	0	0	0	0	0	0	0	0	0	0	0	0	0	0
Q15029	10	10	10	sp|Q15029|U5S1_HUMAN 116 kDa U5 small nuclear ribonucleoprotein component OS=Homo sapiens OX=9606 GN=EFTUD2 PE=1 SV=1	116 kDa U5 small nuclear ribonucleoprotein component	EFTUD2	+	4.31326	5.15257	+	2.28706	1.48732							0.794131	0.437949	+	3.74308	4.36611	2.85916	1.21649	+						10	12	244.84	0	0	0	19156000	20283000	22238000	0	0	0	2561900	3504300	2159600	0	0	0
Q15046	7	7	7	sp|Q15046|SYK_HUMAN Lysine--tRNA ligase OS=Homo sapiens OX=9606 GN=KARS1 PE=1 SV=3	Lysine--tRNA ligase	KARS	+	3.99086	4.64417	+	2.66699	2.91726	+	2.94401	2.28697				1.14233	-0.888027				1.43657	-1.2169	+						7	13.1	323.31	0	0	0	14929000	24902000	26036000	0	0	0	8338400	8892400	8483900	0	0	0
Q15084	4	4	4	sp|Q15084|PDIA6_HUMAN Protein disulfide-isomerase A6 OS=Homo sapiens OX=9606 GN=PDIA6 PE=1 SV=1	Protein disulfide-isomerase A6	PDIA6				+	2.23631	1.62585				+	2.98108	2.32737	0.52874	0.324278	+	3.79658	5.36446	2.40108	0.579167	+						4	12.3	276.62	2038300	1798700	2193300	0	38908000	42475000	2623300	1735200	2706900	5338000	8995300	7543400	4817700	4017100	4078200
Q15149	16	16	16	sp|Q15149|PLEC_HUMAN Plectin OS=Homo sapiens OX=9606 GN=PLEC PE=1 SV=3	Plectin	PLEC	+	5.51123	5.65944																	+						16	6.3	323.31	0	0	0	50185000	55431000	43327000	0	0	0	0	0	0	0	0	0
Q15181	10	10	10	sp|Q15181|IPYR_HUMAN Inorganic pyrophosphatase OS=Homo sapiens OX=9606 GN=PPA1 PE=1 SV=2	Inorganic pyrophosphatase	PPA1	+	3.65052	3.18414												+	6.22751	3.57166	0.0707533	0.173066	+						10	48.1	323.31	2479300	1509400	1607200	14519000	16384000	18985000	1757400	3189200	3600900	4430300	0	5001900	5430500	4897100	3147400
Q15233	14	14	14	sp|Q15233|NONO_HUMAN Non-POU domain-containing octamer-binding protein OS=Homo sapiens OX=9606 GN=NONO PE=1 SV=4	Non-POU domain-containing octamer-binding protein	NONO	+	4.28671	7.0581												+	4.52001	3.35151	2.26466	2.55732	+						14	33.3	252.1	0	0	0	106820000	51953000	66386000	0	0	0	0	0	0	5459600	7223000	0
Q15365	9	9	4	sp|Q15365|PCBP1_HUMAN Poly(rC)-binding protein 1 OS=Homo sapiens OX=9606 GN=PCBP1 PE=1 SV=2	Poly(rC)-binding protein 1	PCBP1															+	3.85635	4.6635	1.23727	1.78484	+						9	32.9	95.019	0	0	0	0	0	0	0	0	0	0	0	0	0	0	0
Q15417	7	7	6	sp|Q15417|CNN3_HUMAN Calponin-3 OS=Homo sapiens OX=9606 GN=CNN3 PE=1 SV=1	Calponin-3	CNN3	+	3.6391	4.45834												+	4.2265	5.55254	0.641984	1.12407	+						7	28	53.887	0	0	0	24582000	14577000	13085000	0	0	0	0	0	0	0	0	0
Q15637	5	5	5	sp|Q15637|SF01_HUMAN Splicing factor 1 OS=Homo sapiens OX=9606 GN=SF1 PE=1 SV=4	Splicing factor 1	SF1				+	3.5748	2.608				+	1.29569	0.944014	1.59021	-0.925484	+	6.30549	4.33523	3.11207	2.21149	+						5	7.8	323.31	0	0	0	14480000	0	9793900	0	0	0	4749800	7494100	5806000	0	0	0
Q15691	7	7	7	sp|Q15691|MARE1_HUMAN Microtubule-associated protein RP/EB family member 1 OS=Homo sapiens OX=9606 GN=MAPRE1 PE=1 SV=3	Microtubule-associated protein RP/EB family member 1	MAPRE1	+	3.8393	4.92379	+	2.23605	2.26424				+	2.15888	1.26694	0.618841	-0.222347						+						7	42.2	278.8	883670	1498200	1823100	43607000	33021000	46876000	2247800	2966500	1169900	8583300	11558000	8718200	3189100	4852600	3219200
Q15758	7	7	7	sp|Q15758|AAAT_HUMAN Neutral amino acid transporter B(0) OS=Homo sapiens OX=9606 GN=SLC1A5 PE=1 SV=2	Neutral amino acid transporter B(0)	SLC1A5	+	3.07898	6.76916	+	3.69236	5.26739	+	3.41267	3.82025	+	3.73462	3.80035	1.06936	-0.585067	+	4.44055	6.03108	1.96845	-1.79058	+						7	12	323.31	1624000	3368400	2750000	104990000	456400000	407390000	2678700	4258100	1805900	89951000	137420000	95214000	3971900	3458200	3379000
Q15819	10	10	6	sp|Q15819|UB2V2_HUMAN Ubiquitin-conjugating enzyme E2 variant 2 OS=Homo sapiens OX=9606 GN=UBE2V2 PE=1 SV=4	Ubiquitin-conjugating enzyme E2 variant 2	UBE2V2															+	3.21915	4.87191	0.319772	0.592962				+			10	65.5	323.31	7071200	12477000	13680000	195460000	0	40657000	12938000	18645000	4595400	17152000	24941000	0	23261000	24157000	16320000
Q15836;P63027	7;2	7;2	6;1	sp|Q15836|VAMP3_HUMAN Vesicle-associated membrane protein 3 OS=Homo sapiens OX=9606 GN=VAMP3 PE=1 SV=3	Vesicle-associated membrane protein 3	VAMP3	+	3.05629	7.62252	+	4.57273	7.05699	+	4.38596	6.16462	+	1.91872	4.81659	1.56506	0.92882	+	4.39084	7.9029	1.27577	-0.958417	+						7	65	323.31	0	4282700	3866500	316520000	542990000	553390000	0	0	0	160350000	102590000	147960000	0	0	0
Q16181;Q6ZU15	12;1	12;1	12;1	sp|Q16181|SEPT7_HUMAN Septin-7 OS=Homo sapiens OX=9606 GN=SEPTIN7 PE=1 SV=2	Septin-7	SEPTIN7	+	3.98836	3.9524												+	5.59091	4.22898	3.84544	1.64962	+						12	33.2	323.31	1117100	843620	1298800	20924000	13682000	15862000	1440400	1509900	1268700	0	0	0	2904900	2086000	2349400
Q16186	4	4	4	sp|Q16186|ADRM1_HUMAN Proteasomal ubiquitin receptor ADRM1 OS=Homo sapiens OX=9606 GN=ADRM1 PE=1 SV=2	Proteasomal ubiquitin receptor ADRM1	ADRM1															+	4.45002	4.06181	0.766887	0.29864	+						4	12.3	323.31	0	1139100	1300200	20733000	0	7219000	2245600	2329500	1626000	0	0	0	3549800	3635000	3600500
Q16352	16	14	14	sp|Q16352|AINX_HUMAN Alpha-internexin OS=Homo sapiens OX=9606 GN=INA PE=1 SV=2	Alpha-internexin	INA															+	3.53264	5.33737	1.89063	2.40994	+						16	34.1	323.31	0	0	0	0	0	0	0	0	0	0	0	0	0	0	0
Q16531	7	7	7	sp|Q16531|DDB1_HUMAN DNA damage-binding protein 1 OS=Homo sapiens OX=9606 GN=DDB1 PE=1 SV=1	DNA damage-binding protein 1	DDB1															+	3.53372	3.20915	1.04414	0.844905	+						7	6.3	9.3778	0	0	0	0	0	0	0	0	0	0	0	0	0	0	0
Q16555	28	28	24	sp|Q16555|DPYL2_HUMAN Dihydropyrimidinase-related protein 2 OS=Homo sapiens OX=9606 GN=DPYSL2 PE=1 SV=1	Dihydropyrimidinase-related protein 2	DPYSL2	+	4.03703	4.24319	+	2.97737	1.26784							0.0251231	-0.0126693	+	5.49209	4.08006	3.76781	1.53664	+						28	58.7	323.31	5660100	4189700	5274700	128360000	74072000	89352000	8015400	7651200	7149700	21365000	15261000	18777000	16460000	12523000	11523000
Q16643	8	8	8	sp|Q16643|DREB_HUMAN Drebrin OS=Homo sapiens OX=9606 GN=DBN1 PE=1 SV=4	Drebrin	DBN1	+	3.56908	5.26764	+	3.38178	3.13793	+	1.73648	1.8035	+	3.22542	2.29945	0.764864	0.416963	+	4.72658	5.6106	1.03441	1.02209	+						8	16.5	323.31	0	0	0	45726000	21268000	18509000	0	0	0	8125200	9323800	5269800	0	0	0
Q16658	20	20	20	sp|Q16658|FSCN1_HUMAN Fascin OS=Homo sapiens OX=9606 GN=FSCN1 PE=1 SV=3	Fascin	FSCN1	+	4.31194	4.62888	+	5.34543	2.35793	+	3.16014	1.34191	+	2.35633	1.35312	0.0709655	-0.0314066	+	4.82172	4.72528	0.716493	0.33511	+						20	47.3	323.31	9902600	8571300	8164100	159080000	244860000	269440000	11078000	11932000	10291000	58993000	56893000	54601000	16983000	18310000	15931000
Q16891	12	12	12	sp|Q16891|MIC60_HUMAN MICOS complex subunit MIC60 OS=Homo sapiens OX=9606 GN=IMMT PE=1 SV=1	MICOS complex subunit MIC60	IMMT	+	3.20699	3.13084												+	2.6839	3.71835	0.296914	0.288089	+						12	19.4	323.31	1606700	1239000	1848400	19724000	11501000	10902000	2324900	2476900	0	0	0	0	3940600	5168000	4096700
Q1KMD3	12	12	12	sp|Q1KMD3|HNRL2_HUMAN Heterogeneous nuclear ribonucleoprotein U-like protein 2 OS=Homo sapiens OX=9606 GN=HNRNPUL2 PE=1 SV=1	Heterogeneous nuclear ribonucleoprotein U-like protein 2	HNRNPUL2	+	3.00567	4.25822	+	2.09445	2.49695	+	1.53059	0.976556				0.297097	-0.29758	+	3.5051	4.49898	2.14023	0.933445	+						12	17.5	83.274	0	0	0	17972000	6406300	9575500	1420500	1512900	0	5806500	6843500	5105300	0	2052400	2196100
Q2TAP0	4	4	4	sp|Q2TAP0|GOG7B_HUMAN Golgin subfamily A member 7B OS=Homo sapiens OX=9606 GN=GOLGA7B PE=1 SV=2	Golgin subfamily A member 7B	GOLGA7B															+	4.24224	4.36593	1.95137	2.09105		+					4	25.7	23.242	0	0	0	0	0	0	0	0	0	0	0	0	0	0	0
Q2TAY7	4	4	4	sp|Q2TAY7|SMU1_HUMAN WD40 repeat-containing protein SMU1 OS=Homo sapiens OX=9606 GN=SMU1 PE=1 SV=2	WD40 repeat-containing protein SMU1;WD40 repeat-containing protein SMU1, N-terminally processed	SMU1															+	3.62879	3.27819	0.309735	0.213338	+						4	11.1	8.9098	0	0	0	0	0	0	0	0	0	0	0	0	0	0	0
Q3MHD2	3	3	3	sp|Q3MHD2|LSM12_HUMAN Protein LSM12 OS=Homo sapiens OX=9606 GN=LSM12 PE=1 SV=2	Protein LSM12 homolog	LSM12	+	3.27882	3.7953																					+		3	27.7	20.487	0	0	0	6854300	11106000	5530100	0	0	0	0	0	0	0	0	0
Q587I9	4	4	4	sp|Q587I9|SFT2C_HUMAN Vesicle transport protein SFT2C OS=Homo sapiens OX=9606 GN=SFT2D3 PE=2 SV=1	Vesicle transport protein SFT2C	SFT2D3				+	4.377	6.29359	+	3.41974	3.98302	+	3.39187	5.4806	0.041275	0.0553634	+	4.20083	7.53324	1.45742	0.774023	+						4	20.9	323.31	0	0	0	0	183000000	334480000	0	0	0	69829000	105450000	50912000	0	0	0
Q5GH72	4	4	4	sp|Q5GH72|XKR7_HUMAN XK-related protein 7 OS=Homo sapiens OX=9606 GN=XKR7 PE=2 SV=1	XK-related protein 7	XKR7				+	3.97827	3.36687				+	3.37635	2.17961	0.53894	0.191946	+	3.57497	5.2841	3.17401	2.64969					+		4	9.8	36.433	0	0	0	0	0	0	0	0	0	8351400	7733200	9450400	0	0	0
Q5SSJ5	7	7	7	sp|Q5SSJ5|HP1B3_HUMAN Heterochromatin protein 1-binding protein 3 OS=Homo sapiens OX=9606 GN=HP1BP3 PE=1 SV=1	Heterochromatin protein 1-binding protein 3	HP1BP3															+	4.24976	5.08716	3.10096	2.5771	+						7	14.5	14.949	0	0	0	0	0	0	0	0	0	0	0	0	0	0	0
Q5SW79;Q96L14	10;1	10;1	10;1	sp|Q5SW79|CE170_HUMAN Centrosomal protein of 170 kDa OS=Homo sapiens OX=9606 GN=CEP170 PE=1 SV=1	Centrosomal protein of 170 kDa	CEP170															+	2.94234	2.87884	0.131823	0.0905956				+			10	7.8	20.711	0	0	0	0	0	0	0	0	0	0	0	0	0	0	0
Q5T3F8	4	4	4	sp|Q5T3F8|CSCL2_HUMAN CSC1-like protein 2 OS=Homo sapiens OX=9606 GN=TMEM63B PE=1 SV=1	CSC1-like protein 2	TMEM63B															+	5.90268	5.31385	1.76267	2.02852	+						4	5.6	160.17	0	0	0	0	0	0	0	0	0	0	0	0	0	0	0
Q5VST6	3	3	3	sp|Q5VST6|AB17B_HUMAN Alpha/beta hydrolase domain-containing protein 17B OS=Homo sapiens OX=9606 GN=ABHD17B PE=1 SV=1	Alpha/beta hydrolase domain-containing protein 17B	ABHD17B	+	3.19701	5.39527	+	3.09741	3.19716	+	1.74628	1.93983	+	2.80927	1.78668	0.0576479	-0.027601	+	4.5469	5.40561	1.02817	0.90251		+					3	10.8	323.31	0	0	0	14309000	37984000	34852000	0	0	0	8345100	7696000	8401600	0	0	0
Q5VTE0;P68104	17;17	17;17	7;7	sp|Q5VTE0|EF1A3_HUMAN Putative elongation factor 1-alpha-like 3 OS=Homo sapiens OX=9606 GN=EEF1A1P5 PE=5 SV=1;sp|P68104|EF1A1_HUMAN Elongation factor 1-alpha 1 OS=Homo sapiens OX=9606 GN=EEF1A1 PE=1 SV=1	Putative elongation factor 1-alpha-like 3;Elongation factor 1-alpha 1	EEF1A1P5;EEF1A1	+	4.09336	4.00422												+	2.51079	3.1466	1.50718	1.59803	+						17	43.1	323.31	35032000	34076000	36960000	787810000	507990000	455550000	39614000	51851000	31680000	90427000	46854000	68161000	55375000	51598000	50683000
Q5W111	13	13	13	sp|Q5W111|SPRY7_HUMAN SPRY domain-containing protein 7 OS=Homo sapiens OX=9606 GN=SPRYD7 PE=1 SV=2	SPRY domain-containing protein 7	SPRYD7	+	4.55727	9.02734	+	1.77784	4.18485	+	3.12153	2.71921	+	3.41729	2.90436	2.64571	0.50624	+	2.52025	7.40682	1.83947	1.16214	+						13	75	323.31	0	0	0	196620000	408500000	490920000	5310100	7187300	0	53034000	56142000	53784000	6698700	6056200	6873200
Q5XKK7	5	5	5	sp|Q5XKK7|F219B_HUMAN Protein FAM219B OS=Homo sapiens OX=9606 GN=FAM219B PE=1 SV=1	Protein FAM219B	FAM219B	+	2.66118	3.98007												+	5.13298	5.78188	2.72859	2.953	+						5	36.4	32.607	0	0	0	23743000	7506100	9511900	0	0	0	0	0	0	0	0	0
Q5ZPR3	4	4	4	sp|Q5ZPR3|CD276_HUMAN CD276 antigen OS=Homo sapiens OX=9606 GN=CD276 PE=1 SV=1	CD276 antigen	CD276	+	3.67382	6.49117	+	4.27536	5.35619	+	2.58725	3.35308	+	3.88866	3.73762	0.727959	-0.406177	+	4.94305	7.9534	2.0577	1.59418	+						4	11.6	114.94	0	0	0	29687000	74050000	81377000	0	0	0	28595000	47712000	47672000	0	0	0
Q63HQ0	10	10	10	sp|Q63HQ0|AP1AR_HUMAN AP-1 complex-associated regulatory protein OS=Homo sapiens OX=9606 GN=AP1AR PE=1 SV=1	AP-1 complex-associated regulatory protein	AP1AR	+	4.37477	6.36854	+	4.39035	4.9784				+	3.00373	3.74665	0.686358	-0.293964	+	5.4065	6.08574	0.625206	1.63927		+					10	31.5	323.31	0	0	0	32390000	52462000	40900000	0	0	0	21976000	33932000	22492000	0	0	0
Q6EMK4	3	3	3	sp|Q6EMK4|VASN_HUMAN Vasorin OS=Homo sapiens OX=9606 GN=VASN PE=1 SV=1	Vasorin	VASN										+	2.707	2.38168	3.18932	2.11492	+	4.82868	6.0909	2.95084	3.24615	+						3	3.6	307.05	0	0	0	0	8164500	10687000	0	0	0	0	0	0	0	0	0
Q6IAA8	6	6	6	sp|Q6IAA8|LTOR1_HUMAN Ragulator complex protein LAMTOR1 OS=Homo sapiens OX=9606 GN=LAMTOR1 PE=1 SV=2	Ragulator complex protein LAMTOR1	LAMTOR1	+	3.03089	6.89661	+	4.40713	4.64147	+	3.05918	2.66267	+	5.29871	3.66018	0.399627	0.112733	+	5.08417	6.6666	2.75764	2.35532		+					6	46	323.31	2722300	6481900	7663600	253390000	939730000	960580000	8735100	12774000	7685600	266200000	221050000	226590000	4064800	4469300	3397400
Q6P2Q9	5	5	5	sp|Q6P2Q9|PRP8_HUMAN Pre-mRNA-processing-splicing factor 8 OS=Homo sapiens OX=9606 GN=PRPF8 PE=1 SV=2	Pre-mRNA-processing-splicing factor 8	PRPF8															+	2.78577	3.32141	1.89531	1.2506	+						5	2.7	38.785	0	0	0	0	0	0	0	0	0	0	0	0	0	0	0
Q6UXK2	9	9	9	sp|Q6UXK2|ISLR2_HUMAN Immunoglobulin superfamily containing leucine-rich repeat protein 2 OS=Homo sapiens OX=9606 GN=ISLR2 PE=1 SV=1	Immunoglobulin superfamily containing leucine-rich repeat protein 2	ISLR2				+	2.36148	2.03124				+	2.92185	2.15206	1.75916	1.11631	+	4.99988	6.07174	3.48259	2.89362					+		9	17.2	66.08	0	0	0	0	8253400	7418300	0	0	0	2783700	4267000	3411100	0	0	0
Q7KZF4	9	9	9	sp|Q7KZF4|SND1_HUMAN Staphylococcal nuclease domain-containing protein 1 OS=Homo sapiens OX=9606 GN=SND1 PE=1 SV=1	Staphylococcal nuclease domain-containing protein 1	SND1	+	5.18531	5.34239	+	4.5594	2.94094	+	1.87855	1.02434	+	2.29044	1.24181	0.801594	-0.119227	+	3.37687	4.65355	1.08774	0.44865	+						9	15.3	323.31	0	0	0	17996000	23404000	25375000	0	0	0	6691300	7181900	5842800	2221400	1521600	0
Q7Z2D5	11	11	11	sp|Q7Z2D5|PLPR4_HUMAN Phospholipid phosphatase-related protein type 4 OS=Homo sapiens OX=9606 GN=PLPPR4 PE=1 SV=1	Lipid phosphate phosphatase-related protein type 4	LPPR4	+	5.034	4.69321												+	3.46329	3.80733	2.57999	2.17377					+		11	19.1	323.31	0	0	0	24477000	20864000	18413000	0	0	0	0	7767600	5096300	0	0	0
Q7Z2K8	33	33	33	sp|Q7Z2K8|GRIN1_HUMAN G protein-regulated inducer of neurite outgrowth 1 OS=Homo sapiens OX=9606 GN=GPRIN1 PE=1 SV=2	G protein-regulated inducer of neurite outgrowth 1	GPRIN1	+	4.8024	6.12483	+	3.97146	3.89069	+	2.51236	2.16411	+	4.66104	3.90611	0.225906	-0.129785	+	4.92349	6.85017	2.70988	2.19687	+						33	44.8	323.31	1014900	780580	1239200	56680000	72118000	81617000	1912000	2457100	1405100	31586000	24736000	27570000	0	0	0
Q7Z5G4	4	4	4	sp|Q7Z5G4|GOGA7_HUMAN Golgin subfamily A member 7 OS=Homo sapiens OX=9606 GN=GOLGA7 PE=1 SV=2	Golgin subfamily A member 7	GOLGA7	+	3.31532	7.71643	+	2.544	5.44707	+	3.3124	5.1006	+	4.16544	5.44046	0.954068	-0.461827	+	5.0048	7.79189	0.00953683	-0.01466		+					4	28.5	323.31	0	0	0	75832000	138270000	141130000	3402600	4812100	0	113900000	77387000	118420000	0	0	0
Q7Z736	2	2	2	sp|Q7Z736|PKHH3_HUMAN Pleckstrin homology domain-containing family H member 3 OS=Homo sapiens OX=9606 GN=PLEKHH3 PE=1 SV=2	Pleckstrin homology domain-containing family H member 3	PLEKHH3															+	3.98145	4.27142	2.90892	1.53719	+						2	3	4.2683	0	0	0	0	0	0	0	0	0	0	0	0	0	0	0
Q86T03	2	2	2	sp|Q86T03|PP4P1_HUMAN Type 1 phosphatidylinositol 4,5-bisphosphate 4-phosphatase OS=Homo sapiens OX=9606 GN=PIP4P1 PE=1 SV=1	Type 1 phosphatidylinositol 4,5-bisphosphate 4-phosphatase	TMEM55B	+	3.7868	4.49276	+	3.31202	3.18193	+	2.16497	0.992797	+	3.02865	1.38283	1.29158	-0.500484	+	5.93215	5.04285	2.28024	1.30377	+						2	7.9	193.45	0	0	0	14903000	16143000	23065000	0	0	0	7389200	11025000	7106400	0	0	0
Q86U42	4	4	4	sp|Q86U42|PABP2_HUMAN Polyadenylate-binding protein 2 OS=Homo sapiens OX=9606 GN=PABPN1 PE=1 SV=3	Polyadenylate-binding protein 2	PABPN1															+	4.0514	3.94805	2.42863	1.58151	+						4	14.7	66.304	0	0	0	0	0	0	0	0	0	0	0	0	0	0	0
Q86UE4	27	27	27	sp|Q86UE4|LYRIC_HUMAN Protein LYRIC OS=Homo sapiens OX=9606 GN=MTDH PE=1 SV=2	Protein LYRIC	MTDH	+	3.00148	5.46347	+	3.29588	4.89777	+	3.27474	3.08451	+	4.49454	4.01641	2.41823	0.990283	+	4.97707	6.3296	0.388841	0.309033	+						27	47.8	323.31	0	0	0	17306000	43728000	66918000	2335200	3099300	0	62695000	54596000	58113000	3800400	5198200	4064000
Q86VZ4	4	4	4	sp|Q86VZ4|LRP11_HUMAN Low-density lipoprotein receptor-related protein 11 OS=Homo sapiens OX=9606 GN=LRP11 PE=2 SV=2	Low-density lipoprotein receptor-related protein 11	LRP11															+	3.32137	3.47578	0.355691	0.319341	+						4	11.6	10.663	0	0	0	0	0	0	0	0	0	0	0	0	0	0	0
Q86WA9	3	3	3	sp|Q86WA9|S2611_HUMAN Sodium-independent sulfate anion transporter OS=Homo sapiens OX=9606 GN=SLC26A11 PE=1 SV=2	Sodium-independent sulfate anion transporter	SLC26A11							+	1.85028	1.58607	+	3.87113	2.31758	0.594659	0.71538				0.502006	-0.760822	+						3	7.3	323.31	0	0	0	0	19992000	22539000	0	0	0	9082400	7963300	0	0	0	0
Q86Y82	7	7	7	sp|Q86Y82|STX12_HUMAN Syntaxin-12 OS=Homo sapiens OX=9606 GN=STX12 PE=1 SV=1	Syntaxin-12	STX12															+	4.09401	4.85196	2.55284	2.43759	+						7	33.3	323.31	0	0	0	0	0	0	0	0	0	0	0	0	0	0	0
Q8IUH4	10	10	9	sp|Q8IUH4|ZDH13_HUMAN Palmitoyltransferase ZDHHC13 OS=Homo sapiens OX=9606 GN=ZDHHC13 PE=1 SV=3	Palmitoyltransferase ZDHHC13	ZDHHC13	+	2.85369	4.25885	+	3.30367	2.86716	+	1.81315	1.92451				0.944266	-0.595812	+	4.57654	5.46818	1.31325	0.953255		+					10	16.7	323.31	0	0	0	5616600	20039000	9809800	0	0	0	5464000	6226700	6467700	0	0	0
Q8IV08	3	3	3	sp|Q8IV08|PLD3_HUMAN 5-3 exonuclease PLD3 OS=Homo sapiens OX=9606 GN=PLD3 PE=1 SV=1	Phospholipase D3	PLD3															+	4.04648	4.49745	2.00165	1.16171	+						3	5.1	5.996	0	0	0	0	0	0	0	0	0	0	0	0	0	0	0
Q8IW50	5	5	5	sp|Q8IW50|F219A_HUMAN Protein FAM219A OS=Homo sapiens OX=9606 GN=FAM219A PE=1 SV=3	Protein FAM219A	FAM219A	+	3.64514	6.94498	+	3.90571	5.12873	+	1.86584	2.15921	+	3.84927	3.77321	0.790557	-0.494791				0.208535	-0.555889		+					5	34.6	323.31	0	0	0	46449000	67773000	108260000	0	0	0	45970000	27464000	24544000	0	0	0
Q8IWE4	4	4	4	sp|Q8IWE4|DCNL3_HUMAN DCN1-like protein 3 OS=Homo sapiens OX=9606 GN=DCUN1D3 PE=1 SV=1	DCN1-like protein 3	DCUN1D3															+	4.50091	4.3498	1.32034	1.80254		+					4	18.8	21.451	0	0	0	0	0	0	0	0	0	0	0	0	0	0	0
Q8IYR6	6	6	6	sp|Q8IYR6|TEFF1_HUMAN Tomoregulin-1 OS=Homo sapiens OX=9606 GN=TMEFF1 PE=1 SV=1	Tomoregulin-1	TMEFF1															+	3.44783	4.10387	1.78341	1.40945					+		6	15.8	9.5891	0	0	0	0	6885700	6553300	0	0	0	0	5922800	3002300	0	0	0
Q8IYS2	3	3	3	sp|Q8IYS2|K2013_HUMAN Uncharacterized protein KIAA2013 OS=Homo sapiens OX=9606 GN=KIAA2013 PE=1 SV=1	Uncharacterized protein KIAA2013	KIAA2013	+	3.98263	6.34041												+	4.30202	6.62101	4.31035	4.36877	+						3	5.2	202.36	0	0	0	47766000	48558000	60923000	0	0	0	0	0	0	0	0	0
Q8IZA0	14	14	14	sp|Q8IZA0|K319L_HUMAN Dyslexia-associated protein KIAA0319-like protein OS=Homo sapiens OX=9606 GN=KIAA0319L PE=1 SV=2	Dyslexia-associated protein KIAA0319-like protein	KIAA0319L	+	3.12004	5.05512	+	3.82409	3.98396	+	1.98416	2.63512	+	2.5036	2.90448	0.0646314	0.0245465	+	4.30638	6.05442	0.946526	0.523551	+						14	16.1	323.31	0	0	0	11952000	22594000	43140000	0	0	0	10395000	13730000	12875000	0	0	0
Q8IZJ1	9	9	9	sp|Q8IZJ1|UNC5B_HUMAN Netrin receptor UNC5B OS=Homo sapiens OX=9606 GN=UNC5B PE=1 SV=2	Netrin receptor UNC5B	UNC5B	+	3.24227	4.91824							+	5.60909	3.62879	3.88585	2.96436	+	5.44649	6.88462	4.01	4.09756		+					9	11.7	323.31	0	0	0	16253000	32161000	33627000	0	0	0	0	0	0	0	0	0
Q8N111	3	3	3	sp|Q8N111|CEND_HUMAN Cell cycle exit and neuronal differentiation protein 1 OS=Homo sapiens OX=9606 GN=CEND1 PE=1 SV=1	Cell cycle exit and neuronal differentiation protein 1	CEND1															+	4.35222	5.99448	3.07085	2.25958					+		3	15.4	9.8836	0	0	0	10510000	0	9170400	0	0	0	0	0	0	0	0	0
Q8N1G4	6	6	6	sp|Q8N1G4|LRC47_HUMAN Leucine-rich repeat-containing protein 47 OS=Homo sapiens OX=9606 GN=LRRC47 PE=1 SV=1	Leucine-rich repeat-containing protein 47	LRRC47	+	4.74008	3.91048												+	3.32443	4.07547	1.40112	1.09357	+						6	13.6	76.144	0	0	0	9181400	8199400	8516600	0	0	0	0	0	0	0	0	0
Q8N357	3	3	3	sp|Q8N357|S35F6_HUMAN Solute carrier family 35 member F6 OS=Homo sapiens OX=9606 GN=SLC35F6 PE=1 SV=1	Solute carrier family 35 member F6	SLC35F6	+	4.52045	5.50046												+	4.32947	5.82172	3.89187	3.33749	+						3	10.5	323.31	0	0	0	31420000	24491000	21302000	0	0	0	0	0	0	0	0	0
Q8N5H7;Q9UPT6	10;1	10;1	10;1	sp|Q8N5H7|SH2D3_HUMAN SH2 domain-containing protein 3C OS=Homo sapiens OX=9606 GN=SH2D3C PE=1 SV=1	SH2 domain-containing protein 3C	SH2D3C	+	3.41439	5.51263	+	4.42087	5.04394				+	3.78593	3.28486	1.04776	-0.434673	+	3.95453	7.57048	0.995935	2.86063			+				10	13.1	323.31	0	0	0	17055000	30890000	43412000	0	0	0	28249000	36176000	23886000	0	0	0
Q8N5K1	3	3	3	sp|Q8N5K1|CISD2_HUMAN CDGSH iron-sulfur domain-containing protein 2 OS=Homo sapiens OX=9606 GN=CISD2 PE=1 SV=1	CDGSH iron-sulfur domain-containing protein 2	CISD2							+	2.10907	1.12558	+	2.21209	1.82532	2.1048	1.58874				0.816473	-0.659623	+						3	26.7	323.31	0	0	0	0	12428000	10088000	0	0	0	0	0	0	0	0	0
Q8N6I4	2	2	2	sp|Q8N6I4|TM251_HUMAN Transmembrane protein 251 OS=Homo sapiens OX=9606 GN=TMEM251 PE=1 SV=4	Transmembrane protein 251	TMEM251							+	1.79478	1.58992									2.88896	-1.02873	+						2	8	301.8	0	0	0	0	0	0	0	0	0	0	0	0	0	0	0
Q8N7P1	3	3	3	sp|Q8N7P1|PLD5_HUMAN Inactive phospholipase D5 OS=Homo sapiens OX=9606 GN=PLD5 PE=2 SV=2	Inactive phospholipase D5	PLD5															+	3.66621	5.98671	2.40135	3.10504			+				3	5.6	3.7745	0	0	0	0	0	0	0	0	0	0	0	0	0	0	0
Q8NB49	7	7	7	sp|Q8NB49|AT11C_HUMAN Phospholipid-transporting ATPase IG OS=Homo sapiens OX=9606 GN=ATP11C PE=1 SV=3	Phospholipid-transporting ATPase IG	ATP11C				+	3.97812	2.37563				+	2.57353	1.21514	0.399484	-0.209193						+						7	9	323.31	0	0	0	0	11543000	12572000	0	0	0	4744200	4498900	5191400	0	0	0
Q8NC51	6	6	6	sp|Q8NC51|PAIRB_HUMAN Plasminogen activator inhibitor 1 RNA-binding protein OS=Homo sapiens OX=9606 GN=SERBP1 PE=1 SV=2	Plasminogen activator inhibitor 1 RNA-binding protein	SERBP1	+	2.91406	3.08034	+	2.85067	1.89067	+	2.46147	1.18204				0.472315	0.210571				2.23119	-3.60781	+						6	19.6	323.31	4782400	2401600	3164400	34096000	20066000	32144000	5796000	5363500	3917600	16577000	16174000	23159000	7801200	5408500	6378200
Q8NCG7	6	6	6	sp|Q8NCG7|DGLB_HUMAN Diacylglycerol lipase-beta OS=Homo sapiens OX=9606 GN=DAGLB PE=1 SV=2	Sn1-specific diacylglycerol lipase beta	DAGLB															+	4.24207	5.75377	4.19276	2.72529	+						6	10	42.303	0	0	0	0	0	0	0	0	0	0	0	0	0	0	0
Q8NCS7	5	5	5	sp|Q8NCS7|CTL5_HUMAN Choline transporter-like protein 5 OS=Homo sapiens OX=9606 GN=SLC44A5 PE=1 SV=5	Choline transporter-like protein 5	SLC44A5															+	4.72692	5.05497	3.63495	2.55621					+		5	9.5	287.58	0	0	0	0	0	0	0	0	0	0	0	0	0	0	0
Q8NCW5	4	4	4	sp|Q8NCW5|NNRE_HUMAN NAD(P)H-hydrate epimerase OS=Homo sapiens OX=9606 GN=NAXE PE=1 SV=2	NAD(P)H-hydrate epimerase	APOA1BP							+	3.38508	2.78743	+	3.43918	2.30352	2.40792	2.04075				0.607941	-1.23739	+						4	18.8	323.31	0	0	0	0	31283000	33359000	0	0	0	0	0	0	0	0	0
Q8ND76	8	8	7	sp|Q8ND76|CCNY_HUMAN Cyclin-Y OS=Homo sapiens OX=9606 GN=CCNY PE=1 SV=2	Cyclin-Y	CCNY	+	3.84016	6.4187	+	6.40417	4.63043				+	3.4282	3.58058	0.397043	0.12337	+	3.90873	7.0299	2.07853	3.65383	+						8	19.1	320.09	0	0	0	31718000	75558000	80184000	0	0	0	22848000	20644000	23238000	0	0	0
Q8NDV1	6	6	6	sp|Q8NDV1|SIA7C_HUMAN Alpha-N-acetylgalactosaminide alpha-2,6-sialyltransferase 3 OS=Homo sapiens OX=9606 GN=ST6GALNAC3 PE=1 SV=1	Alpha-N-acetylgalactosaminide alpha-2,6-sialyltransferase 3	ST6GALNAC3	+	4.03882	6.79168												+	3.76324	4.63187	3.00084	2.58651			+				6	24.3	323.31	0	0	0	43919000	97647000	82365000	0	0	0	0	0	0	0	0	0
Q8NFM7	4	4	4	sp|Q8NFM7|I17RD_HUMAN Interleukin-17 receptor D OS=Homo sapiens OX=9606 GN=IL17RD PE=1 SV=3	Interleukin-17 receptor D	IL17RD															+	5.25241	5.06867	2.03727	1.5379			+				4	4.9	7.8152	0	0	0	0	0	0	0	0	0	0	0	0	0	0	0
Q8NG11	5	5	5	sp|Q8NG11|TSN14_HUMAN Tetraspanin-14 OS=Homo sapiens OX=9606 GN=TSPAN14 PE=1 SV=1	Tetraspanin-14	TSPAN14				+	2.98747	2.8925							2.78599	-2.54307	+	3.91148	5.67952	2.93958	2.86694	+						5	20.4	323.31	0	0	0	0	48227000	42191000	0	0	0	8437300	12635000	6053300	0	0	0
Q8NHG7;A0A1B0GVG4	7;1	7;1	7;1	sp|Q8NHG7|SVIP_HUMAN Small VCP/p97-interacting protein OS=Homo sapiens OX=9606 GN=SVIP PE=1 SV=1	Small VCP/p97-interacting protein	SVIP	+	4.74719	6.79429	+	1.43242	3.52575	+	2.9404	2.47081	+	3.77992	4.05637	0.893416	0.323929	+	3.34572	7.32172	2.2141	2.15177	+						7	57.1	323.31	0	0	0	83218000	62059000	77602000	3468900	5262300	0	21334000	27682000	19584000	0	0	0
Q8NHW5;P05388	6;6	6;6	6;6	sp|Q8NHW5|RLA0L_HUMAN 60S acidic ribosomal protein P0-like OS=Homo sapiens OX=9606 GN=RPLP0P6 PE=5 SV=1;sp|P05388|RLA0_HUMAN 60S acidic ribosomal protein P0 OS=Homo sapiens OX=9606 GN=RPLP0 PE=1 SV=1	60S acidic ribosomal protein P0-like;60S acidic ribosomal protein P0	RPLP0P6;RPLP0															+	5.30895	5.76589	1.54553	1.75283	+						6	22.7	323.31	2915600	2957100	2421800	0	16614000	23170000	3669900	3389600	4160900	7285700	4873300	5533800	4737900	5331200	6959500
Q8TB61	8	8	8	sp|Q8TB61|S35B2_HUMAN Adenosine 3-phospho 5-phosphosulfate transporter 1 OS=Homo sapiens OX=9606 GN=SLC35B2 PE=1 SV=1	Adenosine 3-phospho 5-phosphosulfate transporter 1	SLC35B2	+	4.9853	6.5701	+	6.1468	5.46907				+	4.19942	3.8171	0.39481	-0.101077	+	4.79393	6.35453	3.73509	3.52783	+						8	15.3	254.11	0	0	0	81185000	61158000	108070000	0	0	0	29693000	35592000	29482000	0	0	0
Q8TCT6	4	4	4	sp|Q8TCT6|SPPL3_HUMAN Signal peptide peptidase-like 3 OS=Homo sapiens OX=9606 GN=SPPL3 PE=1 SV=2	Signal peptide peptidase-like 3	SPPL3															+	3.80638	3.3921	1.42587	1.4343	+						4	11.2	37.8	0	0	0	0	0	0	0	0	0	0	0	0	0	0	0
Q8TEM1	7	7	7	sp|Q8TEM1|PO210_HUMAN Nuclear pore membrane glycoprotein 210 OS=Homo sapiens OX=9606 GN=NUP210 PE=1 SV=3	Nuclear pore membrane glycoprotein 210	NUP210															+	3.08182	3.09022	0.212097	0.139415	+						7	5.3	26.497	0	0	0	0	0	0	0	0	0	0	0	0	0	0	0
Q8WUN7	3	2	2	sp|Q8WUN7|UBTD2_HUMAN Ubiquitin domain-containing protein 2 OS=Homo sapiens OX=9606 GN=UBTD2 PE=1 SV=2	Ubiquitin domain-containing protein 2	UBTD2				+	2.01053	2.72289				+	2.02699	2.07047	1.4786	0.644967						+						3	18.8	11.423	0	0	0	0	12079000	21531000	0	0	0	5805300	4366400	6227600	0	0	0
Q8WVV9	8	7	7	sp|Q8WVV9|HNRLL_HUMAN Heterogeneous nuclear ribonucleoprotein L-like OS=Homo sapiens OX=9606 GN=HNRNPLL PE=1 SV=1	Heterogeneous nuclear ribonucleoprotein L-like	HNRNPLL															+	3.67167	2.7584	1.38383	0.887233	+						8	19.9	26.417	0	0	0	0	0	0	0	0	0	0	0	0	0	0	0
Q8WZA1	8	8	8	sp|Q8WZA1|PMGT1_HUMAN Protein O-linked-mannose beta-1,2-N-acetylglucosaminyltransferase 1 OS=Homo sapiens OX=9606 GN=POMGNT1 PE=1 SV=2	Protein O-linked-mannose beta-1,2-N-acetylglucosaminyltransferase 1	POMGNT1															+	5.58451	3.76793	2.71809	1.08319	+						8	14.5	248.37	0	0	0	0	0	0	0	0	0	0	0	0	0	0	0
Q92499	8	8	8	sp|Q92499|DDX1_HUMAN ATP-dependent RNA helicase DDX1 OS=Homo sapiens OX=9606 GN=DDX1 PE=1 SV=2	ATP-dependent RNA helicase DDX1	DDX1	+	3.04633	3.97747												+	4.19013	4.55143	2.03138	1.82684	+						8	13.9	104.89	0	0	0	9188200	8996300	7951800	0	0	0	0	0	0	0	0	0
Q92598	19	16	16	sp|Q92598|HS105_HUMAN Heat shock protein 105 kDa OS=Homo sapiens OX=9606 GN=HSPH1 PE=1 SV=1	Heat shock protein 105 kDa	HSPH1	+	4.41782	3.90881	+	2.33477	0.844154							0.612088	-0.442805	+	4.2377	4.2325	0.020719	-0.0397193	+						19	24.2	323.31	1202700	1601600	1707700	19722000	26216000	21558000	2046200	2510100	1786800	3843400	3564300	3875900	2724200	2527800	2890200
Q92823	6	6	6	sp|Q92823|NRCAM_HUMAN Neuronal cell adhesion molecule OS=Homo sapiens OX=9606 GN=NRCAM PE=1 SV=3	Neuronal cell adhesion molecule	NRCAM	+	3.80088	6.13069	+	3.91624	3.78395							3.54888	-3.28355						+						6	6.9	323.31	0	0	0	29104000	38506000	56919000	0	0	0	15930000	17334000	22885000	0	0	0
Q92841	12	8	8	sp|Q92841|DDX17_HUMAN Probable ATP-dependent RNA helicase DDX17 OS=Homo sapiens OX=9606 GN=DDX17 PE=1 SV=2	Probable ATP-dependent RNA helicase DDX17	DDX17															+	3.64112	3.48196	1.44663	0.839557	+						12	18	323.31	0	0	0	8384400	9947600	0	0	0	0	0	0	0	0	0	0
Q92900	2	2	2	sp|Q92900|RENT1_HUMAN Regulator of nonsense transcripts 1 OS=Homo sapiens OX=9606 GN=UPF1 PE=1 SV=2	Regulator of nonsense transcripts 1	UPF1															+	2.40156	2.99864	0.506481	0.498654	+						2	2	4.3036	0	0	0	0	0	0	0	0	0	0	0	0	0	0	0
Q92945	16	16	13	sp|Q92945|FUBP2_HUMAN Far upstream element-binding protein 2 OS=Homo sapiens OX=9606 GN=KHSRP PE=1 SV=4	Far upstream element-binding protein 2	KHSRP	+	3.38234	4.63589												+	4.49618	4.97542	2.64222	2.87091	+						16	23.8	323.31	0	0	0	31076000	15312000	14617000	0	0	0	0	0	0	1457000	1507500	0
Q93045	22	22	18	sp|Q93045|STMN2_HUMAN Stathmin-2 OS=Homo sapiens OX=9606 GN=STMN2 PE=1 SV=3	Stathmin-2	STMN2	+	5.15258	7.4848	+	2.87062	5.12148	+	2.9719	3.1349	+	4.69876	3.71197	2.16843	-0.964477	+	4.9891	7.90604	2.084	1.82072					+		22	83.8	323.31	10029000	12914000	17848000	2200000000	2493200000	2422000000	28396000	53822000	12098000	1103700000	758320000	931930000	24157000	26322000	19299000
Q969E2	4	4	4	sp|Q969E2|SCAM4_HUMAN Secretory carrier-associated membrane protein 4 OS=Homo sapiens OX=9606 GN=SCAMP4 PE=1 SV=1	Secretory carrier-associated membrane protein 4	SCAMP4	+	3.94707	4.27794																	+						4	23.1	72.622	0	0	0	11875000	16207000	18591000	0	0	0	0	0	0	0	0	0
Q969P0	13	13	13	sp|Q969P0|IGSF8_HUMAN Immunoglobulin superfamily member 8 OS=Homo sapiens OX=9606 GN=IGSF8 PE=1 SV=1	Immunoglobulin superfamily member 8	IGSF8	+	4.22142	3.88236	+	3.75642	3.51463	+	2.38088	2.59744	+	3.88153	3.31636	1.17519	0.657893	+	4.13453	6.13939	1.16573	0.935617		+					13	26.4	323.31	0	0	0	9589800	9457600	11670000	0	0	0	14497000	9017500	10753000	0	0	0
Q96AE4	15	12	11	sp|Q96AE4|FUBP1_HUMAN Far upstream element-binding protein 1 OS=Homo sapiens OX=9606 GN=FUBP1 PE=1 SV=3	Far upstream element-binding protein 1	FUBP1															+	2.84886	4.24785	2.22159	1.39504	+						15	25.5	121.66	0	0	0	0	0	0	1389300	1482900	0	0	0	0	3189200	2451900	0
Q96AG4	6	6	6	sp|Q96AG4|LRC59_HUMAN Leucine-rich repeat-containing protein 59 OS=Homo sapiens OX=9606 GN=LRRC59 PE=1 SV=1	Leucine-rich repeat-containing protein 59	LRRC59	+	3.8663	3.95125							+	1.48363	1.78593	0.919257	1.38296	+	4.34242	5.29793	1.35338	0.672489	+						6	22.1	206.91	0	1985700	1444100	24724000	22277000	20364000	1798000	2574800	0	0	5934000	5733500	3008100	2296600	2617800
Q96C34	3	3	3	sp|Q96C34|RUND1_HUMAN RUN domain-containing protein 1 OS=Homo sapiens OX=9606 GN=RUNDC1 PE=1 SV=3	RUN domain-containing protein 1	RUNDC1				+	3.30106	2.35963	+	1.1639	1.61664				2.03149	-1.08918	+	3.9945	4.54721	0.742249	1.00373	+						3	7.7	82.468	0	0	0	0	0	0	0	0	0	4776600	4347300	6818900	0	0	0
Q96CW1	3	3	3	sp|Q96CW1|AP2M1_HUMAN AP-2 complex subunit mu OS=Homo sapiens OX=9606 GN=AP2M1 PE=1 SV=2	AP-2 complex subunit mu	AP2M1															+	2.95084	4.57699	2.28096	2.1477	+						3	6.4	16.36	0	0	0	0	0	0	0	0	0	0	0	0	0	0	0
Q96DH6	5	5	5	sp|Q96DH6|MSI2H_HUMAN RNA-binding protein Musashi homolog 2 OS=Homo sapiens OX=9606 GN=MSI2 PE=1 SV=1	RNA-binding protein Musashi homolog 2	MSI2							+	2.39969	0.798584									0.150009	-0.19888						+	5	24.4	110.03	0	0	0	0	8458500	6538800	0	0	0	0	0	0	0	0	0
Q96DX4	4	4	4	sp|Q96DX4|RSPRY_HUMAN RING finger and SPRY domain-containing protein 1 OS=Homo sapiens OX=9606 GN=RSPRY1 PE=1 SV=1	RING finger and SPRY domain-containing protein 1	RSPRY1															+	3.3881	3.92669	2.70375	1.75906	+						4	8.5	22.806	0	0	0	0	0	0	0	0	0	0	0	0	0	0	0
Q96DZ5	9	9	9	sp|Q96DZ5|CLIP3_HUMAN CAP-Gly domain-containing linker protein 3 OS=Homo sapiens OX=9606 GN=CLIP3 PE=1 SV=3	CAP-Gly domain-containing linker protein 3	CLIP3															+	4.32506	6.2882	2.6714	3.25448		+					9	15.5	148.13	0	0	0	0	0	0	0	0	0	3707200	0	4519300	0	0	0
Q96EX2	2	2	2	sp|Q96EX2|RNFT2_HUMAN RING finger and transmembrane domain-containing protein 2 OS=Homo sapiens OX=9606 GN=RNFT2 PE=2 SV=2	RING finger and transmembrane domain-containing protein 2	RNFT2															+	3.71788	3.26394	0.440981	0.368825	+						2	7	2.0611	0	0	0	0	0	0	0	0	0	0	0	0	0	0	0
Q96GL9	6	6	6	sp|Q96GL9|F163A_HUMAN Protein FAM163A OS=Homo sapiens OX=9606 GN=FAM163A PE=1 SV=1	Protein FAM163A	FAM163A															+	3.63743	4.5833	2.46703	2.26624					+		6	40.7	212.4	0	0	0	0	0	0	0	0	0	0	0	0	0	0	0
Q96GP6	9	9	9	sp|Q96GP6|SREC2_HUMAN Scavenger receptor class F member 2 OS=Homo sapiens OX=9606 GN=SCARF2 PE=1 SV=5	Scavenger receptor class F member 2	SCARF2															+	6.5004	7.50853	5.68049	4.79058	+						9	14.9	173.69	0	0	0	0	0	0	0	0	0	0	0	0	0	0	0
Q96GS6	3	3	3	sp|Q96GS6|AB17A_HUMAN Alpha/beta hydrolase domain-containing protein 17A OS=Homo sapiens OX=9606 GN=ABHD17A PE=1 SV=1	Alpha/beta hydrolase domain-containing protein 17A	ABHD17A															+	3.47734	4.02185	3.6184	0.840902	+						3	16.1	69.369	0	0	0	0	0	0	0	0	0	0	0	0	0	0	0
Q96HH4	3	3	3	sp|Q96HH4|TM169_HUMAN Transmembrane protein 169 OS=Homo sapiens OX=9606 GN=TMEM169 PE=2 SV=1	Transmembrane protein 169	TMEM169															+	4.86593	4.12713	2.67852	1.35839						+	3	10.1	2.7718	0	0	0	0	0	0	0	0	0	0	0	0	0	0	0
Q96IG2	4	4	4	sp|Q96IG2|FXL20_HUMAN F-box/LRR-repeat protein 20 OS=Homo sapiens OX=9606 GN=FBXL20 PE=1 SV=2	F-box/LRR-repeat protein 20	FBXL20															+	3.55305	4.40951	2.63025	2.29461	+						4	12.2	118.56	0	0	0	0	0	0	0	0	0	0	0	0	0	0	0
Q96JE9	30	30	30	sp|Q96JE9|MAP6_HUMAN Microtubule-associated protein 6 OS=Homo sapiens OX=9606 GN=MAP6 PE=1 SV=2	Microtubule-associated protein 6	MAP6	+	2.76981	4.02904	+	3.94204	2.64209	+	3.07022	2.58063				0.0267205	-0.0387214	+	4.89757	6.14186	2.05963	1.30269		+					30	43.2	323.31	0	0	0	17638000	11399000	14706000	0	0	0	4485400	4932000	5878800	0	0	0
Q96KP4	5	5	5	sp|Q96KP4|CNDP2_HUMAN Cytosolic non-specific dipeptidase OS=Homo sapiens OX=9606 GN=CNDP2 PE=1 SV=2	Cytosolic non-specific dipeptidase	CNDP2															+	3.75713	3.3367	1.77553	1.06777	+						5	13.1	13.182	0	0	0	0	0	0	0	0	0	0	0	0	0	0	0
Q96KR1	4	4	4	sp|Q96KR1|ZFR_HUMAN Zinc finger RNA-binding protein OS=Homo sapiens OX=9606 GN=ZFR PE=1 SV=2	Zinc finger RNA-binding protein	ZFR															+	4.06285	2.49062	0.488095	-0.135487	+						4	5	10.245	0	0	0	0	0	0	0	0	0	0	0	0	0	0	0
Q96MC5	8	8	8	sp|Q96MC5|MERB1_HUMAN bMERB domain-containing protein 1 OS=Homo sapiens OX=9606 GN=BMERB1 PE=1 SV=1	Uncharacterized protein C16orf45	C16orf45															+	5.25871	5.7293	2.5872	3.66322	+						8	34.8	15.931	0	0	0	7653600	5350300	0	0	0	0	0	0	0	0	0	0
Q96MV8	7	7	7	sp|Q96MV8|ZDH15_HUMAN Palmitoyltransferase ZDHHC15 OS=Homo sapiens OX=9606 GN=ZDHHC15 PE=1 SV=1	Palmitoyltransferase ZDHHC15	ZDHHC15															+	5.29538	5.10063	4.93902	2.81746					+		7	22.6	323.31	0	0	0	0	0	0	0	0	0	0	0	0	0	0	0
Q96QD8	3	3	3	sp|Q96QD8|S38A2_HUMAN Sodium-coupled neutral amino acid symporter 2 OS=Homo sapiens OX=9606 GN=SLC38A2 PE=1 SV=2	Sodium-coupled neutral amino acid transporter 2	SLC38A2				+	3.7734	4.83988							1.01442	-1.70738						+						3	9.3	323.31	0	0	0	0	0	0	0	0	0	27494000	31142000	25127000	0	0	0
Q96QE2	4	4	4	sp|Q96QE2|MYCT_HUMAN Proton myo-inositol cotransporter OS=Homo sapiens OX=9606 GN=SLC2A13 PE=1 SV=3	Proton myo-inositol cotransporter	SLC2A13															+	3.14335	3.56402	1.39075	1.1347	+						4	8	25.631	0	0	0	0	0	0	0	0	0	0	0	0	0	0	0
Q96QK1	4	4	4	sp|Q96QK1|VPS35_HUMAN Vacuolar protein sorting-associated protein 35 OS=Homo sapiens OX=9606 GN=VPS35 PE=1 SV=2	Vacuolar protein sorting-associated protein 35	VPS35	+	4.93944	4.06024																	+						4	6.3	21.962	0	0	0	11151000	13784000	10713000	0	0	0	0	0	0	0	0	0
Q96RQ1	6	6	6	sp|Q96RQ1|ERGI2_HUMAN Endoplasmic reticulum-Golgi intermediate compartment protein 2 OS=Homo sapiens OX=9606 GN=ERGIC2 PE=1 SV=2	Endoplasmic reticulum-Golgi intermediate compartment protein 2	ERGIC2										+	2.81145	1.79066	1.90443	2.16635	+	4.87549	6.26866	4.0225	4.2096	+						6	16.4	25.631	0	0	0	17522000	51241000	0	0	0	0	0	0	0	0	0	0
Q96RQ3	17	17	17	sp|Q96RQ3|MCCA_HUMAN Methylcrotonoyl-CoA carboxylase subunit alpha, mitochondrial OS=Homo sapiens OX=9606 GN=MCCC1 PE=1 SV=3	Methylcrotonoyl-CoA carboxylase subunit alpha, mitochondrial	MCCC1	+	1.54159	2.91354																	+						17	38.2	323.31	0	2252700	1944600	9729100	9842200	6944600	3113400	4853000	0	0	0	0	4602400	5170600	4132400
Q96RT1;Q96NW7	13;1	13;1	13;1	sp|Q96RT1|ERBIN_HUMAN Erbin OS=Homo sapiens OX=9606 GN=ERBIN PE=1 SV=2	Protein LAP2	ERBB2IP				+	3.54318	2.62131				+	2.48015	2.40979	1.18946	0.368885	+	4.52949	5.0975	1.77467	1.55901		+					13	12.8	323.31	0	0	0	0	19255000	20927000	0	0	0	7170400	7894800	5669300	0	0	0
Q96SJ8	4	4	4	sp|Q96SJ8|TSN18_HUMAN Tetraspanin-18 OS=Homo sapiens OX=9606 GN=TSPAN18 PE=2 SV=1	Tetraspanin-18	TSPAN18															+	5.68768	6.63618	3.85159	4.21656	+						4	12.1	323.31	0	0	0	0	0	0	0	0	0	0	0	0	0	0	0
Q99426	9	9	9	sp|Q99426|TBCB_HUMAN Tubulin-folding cofactor B OS=Homo sapiens OX=9606 GN=TBCB PE=1 SV=2	Tubulin-folding cofactor B	TBCB				+	1.57083	2.49006							1.01549	-1.4485						+						9	53.7	233.75	0	0	0	0	26014000	21529000	0	0	0	7355700	6588100	2795700	0	0	0
Q99436	7	7	7	sp|Q99436|PSB7_HUMAN Proteasome subunit beta type-7 OS=Homo sapiens OX=9606 GN=PSMB7 PE=1 SV=1	Proteasome subunit beta type-7	PSMB7	+	4.17493	4.49556	+	3.98397	3.20013	+	2.82925	2.27505				0.477844	-0.773453	+	5.17097	4.68414	0.535007	-0.296104	+						7	26.4	323.31	1946800	1904900	2776900	63987000	41808000	44187000	0	0	0	7384800	10033000	9829600	0	0	0
Q99460	4	4	4	sp|Q99460|PSMD1_HUMAN 26S proteasome non-ATPase regulatory subunit 1 OS=Homo sapiens OX=9606 GN=PSMD1 PE=1 SV=2	26S proteasome non-ATPase regulatory subunit 1	PSMD1															+	6.52163	4.65031	2.38068	1.66902	+						4	4.2	170.71	0	0	0	0	11761000	14557000	0	0	0	0	0	0	0	0	0
Q99471	6	6	6	sp|Q99471|PFD5_HUMAN Prefoldin subunit 5 OS=Homo sapiens OX=9606 GN=PFDN5 PE=1 SV=2	Prefoldin subunit 5	PFDN5	+	1.74668	2.43153																	+						6	53.9	157.63	0	2939300	3155300	8497800	10243000	15508000	0	0	0	0	0	0	0	0	0
Q99497	11	11	11	sp|Q99497|PARK7_HUMAN Parkinson disease protein 7 OS=Homo sapiens OX=9606 GN=PARK7 PE=1 SV=2	Protein deglycase DJ-1	PARK7	+	1.7436	4.75928	+	1.87999	1.78365	+	1.86369	0.993982	+	4.09738	3.90817	0.272408	0.229367	+	3.76802	6.56926	0.37215	-0.197107		+					11	59.3	323.31	0	6672500	6753500	58738000	83048000	99374000	5218700	8612400	5279600	24075000	29969000	13423000	14903000	9102000	12472000
Q99523	10	10	10	sp|Q99523|SORT_HUMAN Sortilin OS=Homo sapiens OX=9606 GN=SORT1 PE=1 SV=3	Sortilin	SORT1	+	5.38438	5.87076	+	3.93934	4.75756							0.598612	-1.34488	+	4.09624	6.51206	1.58188	2.46546		+					10	11.4	323.31	0	0	0	31919000	34321000	33123000	0	0	0	18860000	31192000	21520000	0	0	0
Q99536	9	9	9	sp|Q99536|VAT1_HUMAN Synaptic vesicle membrane protein VAT-1 homolog OS=Homo sapiens OX=9606 GN=VAT1 PE=1 SV=2	Synaptic vesicle membrane protein VAT-1 homolog	VAT1	+	4.37662	4.33277												+	3.43947	4.32854	0.939203	1.86636	+						9	36.6	323.31	2807900	2298400	3143400	44179000	68187000	55102000	0	0	0	8499600	14850000	0	9949500	7956900	6022900
Q99541	5	5	5	sp|Q99541|PLIN2_HUMAN Perilipin-2 OS=Homo sapiens OX=9606 GN=PLIN2 PE=1 SV=2	Perilipin-2	PLIN2	+	2.88412	3.84142																				+			5	14.9	24.395	0	0	0	21321000	8074800	8267900	0	0	0	0	0	0	0	0	0
Q99571	2	2	2	sp|Q99571|P2RX4_HUMAN P2X purinoceptor 4 OS=Homo sapiens OX=9606 GN=P2RX4 PE=1 SV=2	P2X purinoceptor 4	P2RX4															+	2.51967	3.41252	1.16197	1.16786	+						2	9.3	150.99	0	0	0	0	0	0	0	0	0	0	0	0	0	0	0
Q99594	6	6	2	sp|Q99594|TEAD3_HUMAN Transcriptional enhancer factor TEF-5 OS=Homo sapiens OX=9606 GN=TEAD3 PE=1 SV=2	Transcriptional enhancer factor TEF-5	TEAD3															+	4.09444	7.80506	3.44865	5.42313		+					6	13.6	12.656	0	0	0	0	0	0	0	0	0	0	0	0	0	0	0
Q99615	5	5	5	sp|Q99615|DNJC7_HUMAN DnaJ homolog subfamily C member 7 OS=Homo sapiens OX=9606 GN=DNAJC7 PE=1 SV=2	DnaJ homolog subfamily C member 7	DNAJC7	+	4.73459	4.21524																	+						5	15	104.68	0	0	0	6949500	8700900	7185400	0	0	0	0	0	0	0	0	0
Q99719	3	3	3	sp|Q99719|SEPT5_HUMAN Septin-5 OS=Homo sapiens OX=9606 GN=SEPTIN5 PE=1 SV=1	Septin-5	SEPTIN5															+	3.00034	3.59849	2.23648	0.951496	+						3	10	67.914	0	0	0	0	0	0	0	0	0	0	0	0	0	0	0
Q99798	8	8	8	sp|Q99798|ACON_HUMAN Aconitate hydratase, mitochondrial OS=Homo sapiens OX=9606 GN=ACO2 PE=1 SV=2	Aconitate hydratase, mitochondrial	ACO2															+	3.07125	4.17869	1.69839	1.47277	+						8	12.1	26.852	0	0	0	0	0	0	0	0	0	0	0	0	0	0	0
Q99832	15	15	15	sp|Q99832|TCPH_HUMAN T-complex protein 1 subunit eta OS=Homo sapiens OX=9606 GN=CCT7 PE=1 SV=2	T-complex protein 1 subunit eta	CCT7	+	3.9309	3.22468	+	2.41481	1.53546							0.168325	-0.082994	+	3.742	3.30091	1.28942	-0.908767	+						15	23.6	323.31	7873700	5542100	8921900	62333000	72214000	70656000	7689000	6487800	4538000	15042000	20040000	18293000	16636000	16301000	11492000
Q99873;Q9NR22	8;1	8;1	8;1	sp|Q99873|ANM1_HUMAN Protein arginine N-methyltransferase 1 OS=Homo sapiens OX=9606 GN=PRMT1 PE=1 SV=3	Protein arginine N-methyltransferase 1	PRMT1	+	2.88404	3.26896												+	5.82267	4.47063	2.51209	2.08483	+						8	29.1	183.6	0	1261100	1732400	12457000	9217700	11901000	0	0	0	0	0	0	0	0	0
Q9BPU6	6	6	6	sp|Q9BPU6|DPYL5_HUMAN Dihydropyrimidinase-related protein 5 OS=Homo sapiens OX=9606 GN=DPYSL5 PE=1 SV=1	Dihydropyrimidinase-related protein 5	DPYSL5	+	3.09567	5.1122												+	4.6582	5.25094	0.684972	1.05014	+						6	15.8	68.157	0	0	0	7902700	22040000	24236000	3314500	2616300	0	0	0	0	5186600	0	3615400
Q9BQ69	2	2	2	sp|Q9BQ69|MACD1_HUMAN ADP-ribose glycohydrolase MACROD1 OS=Homo sapiens OX=9606 GN=MACROD1 PE=1 SV=2	O-acetyl-ADP-ribose deacetylase MACROD1	MACROD1															+	4.78812	4.05186	2.54369	1.33658	+						2	6.5	4.2596	0	0	0	0	0	0	0	0	0	0	0	0	0	0	0
Q9BRA2	4	4	4	sp|Q9BRA2|TXD17_HUMAN Thioredoxin domain-containing protein 17 OS=Homo sapiens OX=9606 GN=TXNDC17 PE=1 SV=1	Thioredoxin domain-containing protein 17	TXNDC17	+	3.43799	4.11215	+	1.8294	2.40291	+	2.29563	1.12666				0.732202	-0.284585				0.345868	-0.740891				+			4	42.3	231.03	0	1447200	1546700	16637000	23395000	22251000	1974400	2243300	0	6299900	9924200	7045000	3713500	3845500	3045600
Q9BRX8	2	2	2	sp|Q9BRX8|PXL2A_HUMAN Peroxiredoxin-like 2A OS=Homo sapiens OX=9606 GN=PRXL2A PE=1 SV=3	Redox-regulatory protein FAM213A	FAM213A							+	2.70922	2.25925									1.37091	-1.28248	+						2	10	207.72	0	0	0	0	12246000	10850000	0	0	0	0	0	0	0	0	0
Q9BSW7	3	3	3	sp|Q9BSW7|SYT17_HUMAN Synaptotagmin-17 OS=Homo sapiens OX=9606 GN=SYT17 PE=1 SV=1	Synaptotagmin-17	SYT17															+	4.37217	4.04488	3.21637	2.42643					+		3	8.4	31.018	0	0	0	0	0	0	0	0	0	0	0	0	0	0	0
Q9BSY9	3	3	3	sp|Q9BSY9|DESI2_HUMAN Deubiquitinase DESI2 OS=Homo sapiens OX=9606 GN=DESI2 PE=1 SV=1	Desumoylating isopeptidase 2	DESI2	+	3.19092	7.82863	+	3.05987	4.86549	+	3.92125	5.65342	+	5.29291	5.9096	1.14378	0.375977	+	4.36303	7.17792	1.21801	-1.04637	+						3	13.4	323.31	0	0	0	54101000	256000000	276850000	2534700	5704200	1610200	71839000	86259000	93070000	0	0	0
Q9BT67	3	3	3	sp|Q9BT67|NFIP1_HUMAN NEDD4 family-interacting protein 1 OS=Homo sapiens OX=9606 GN=NDFIP1 PE=1 SV=1	NEDD4 family-interacting protein 1	NDFIP1	+	3.16263	9.10952	+	4.93024	6.77826							5.02768	-6.12639	+	4.80724	7.5649	3.4874	5.2416	+						3	12.7	323.31	0	0	0	142070000	783800000	794640000	0	0	0	112410000	103840000	134770000	0	0	0
Q9BT88	15	15	15	sp|Q9BT88|SYT11_HUMAN Synaptotagmin-11 OS=Homo sapiens OX=9606 GN=SYT11 PE=1 SV=2	Synaptotagmin-11	SYT11				+	2.99916	4.23536	+	2.61706	2.5617	+	2.94467	3.1673	0.063248	-0.0799083	+	4.06763	6.00472	1.72582	1.11116					+		15	36.9	323.31	0	0	0	0	20500000	22042000	0	0	0	15578000	9060600	20895000	0	0	0
Q9BTU6	8	8	8	sp|Q9BTU6|P4K2A_HUMAN Phosphatidylinositol 4-kinase type 2-alpha OS=Homo sapiens OX=9606 GN=PI4K2A PE=1 SV=1	Phosphatidylinositol 4-kinase type 2-alpha	PI4K2A															+	3.61756	4.77278	0.651463	1.08374		+					8	21.5	304.59	0	0	0	0	0	0	0	0	0	0	0	0	0	0	0
Q9BUJ2	5	5	5	sp|Q9BUJ2|HNRL1_HUMAN Heterogeneous nuclear ribonucleoprotein U-like protein 1 OS=Homo sapiens OX=9606 GN=HNRNPUL1 PE=1 SV=2	Heterogeneous nuclear ribonucleoprotein U-like protein 1	HNRNPUL1															+	5.51052	4.39657	2.39435	1.2439	+						5	7	49.058	0	0	0	0	10043000	11608000	0	0	0	0	0	0	0	0	0
Q9BVA1	16	6	1	sp|Q9BVA1|TBB2B_HUMAN Tubulin beta-2B chain OS=Homo sapiens OX=9606 GN=TUBB2B PE=1 SV=1	Tubulin beta-2B chain	TUBB2B	+	3.15426	2.70046												+	3.70046	3.23411	0.724414	0.58145	+						16	43.6	323.31	12607000	13366000	18370000	124090000	96051000	71325000	29051000	19207000	15860000	23807000	21477000	25959000	43170000	46194000	37657000
Q9BW30	4	4	4	sp|Q9BW30|TPPP3_HUMAN Tubulin polymerization-promoting protein family member 3 OS=Homo sapiens OX=9606 GN=TPPP3 PE=1 SV=1	Tubulin polymerization-promoting protein family member 3	TPPP3															+	3.07522	4.28695	1.73476	1.68783					+		4	34.1	54.234	0	0	0	0	0	0	0	0	0	0	0	0	0	0	0
Q9BXS4	5	5	5	sp|Q9BXS4|TMM59_HUMAN Transmembrane protein 59 OS=Homo sapiens OX=9606 GN=TMEM59 PE=1 SV=1	Transmembrane protein 59	TMEM59							+	1.80295	1.2131						+	3.56679	4.56856	0.970128	0.770835	+						5	15.5	170.7	0	0	0	0	21324000	17022000	0	0	0	0	8268400	5941800	0	0	0
Q9C004	11	11	11	sp|Q9C004|SPY4_HUMAN Protein sprouty homolog 4 OS=Homo sapiens OX=9606 GN=SPRY4 PE=1 SV=2	Protein sprouty homolog 4	SPRY4	+	4.45081	7.09652	+	3.75525	4.80605	+	3.01738	3.2266	+	3.91027	4.46729	1.21246	0.715535	+	4.12785	7.46071	1.67592	1.58302	+						11	37.1	323.31	0	0	0	42761000	79317000	80567000	0	0	0	25768000	19230000	26697000	0	0	0
Q9C0B5	9	9	9	sp|Q9C0B5|ZDHC5_HUMAN Palmitoyltransferase ZDHHC5 OS=Homo sapiens OX=9606 GN=ZDHHC5 PE=1 SV=2	Palmitoyltransferase ZDHHC5	ZDHHC5															+	3.45313	5.92192	2.44406	2.74666		+					9	17.8	18.643	0	0	0	0	0	0	0	0	0	0	0	0	0	0	0
Q9C0H2	7	7	7	sp|Q9C0H2|TTYH3_HUMAN Protein tweety homolog 3 OS=Homo sapiens OX=9606 GN=TTYH3 PE=1 SV=3	Protein tweety homolog 3	TTYH3	+	4.8089	6.41293	+	4.93439	4.91247	+	2.06875	2.20083	+	4.52353	3.13632	1.23515	-0.293573	+	4.95565	7.67253	2.47884	3.13252	+						7	16.1	323.31	0	0	0	71693000	59816000	57172000	0	0	0	22355000	23304000	19978000	0	0	0
Q9GZU7	3	3	3	sp|Q9GZU7|CTDS1_HUMAN Carboxy-terminal domain RNA polymerase II polypeptide A small phosphatase 1 OS=Homo sapiens OX=9606 GN=CTDSP1 PE=1 SV=1	Carboxy-terminal domain RNA polymerase II polypeptide A small phosphatase 1	CTDSP1				+	4.96611	4.43468				+	4.18057	2.72241	1.0923	-0.622125							+					3	10.7	323.31	0	0	0	0	26784000	32841000	0	0	0	15397000	17950000	22298000	0	0	0
Q9H0V1	4	4	4	sp|Q9H0V1|TM168_HUMAN Transmembrane protein 168 OS=Homo sapiens OX=9606 GN=TMEM168 PE=2 SV=2	Transmembrane protein 168	TMEM168	+	3.3374	5.16635	+	3.40359	4.40266	+	2.58468	2.15432	+	2.42195	2.24699	0.159082	-0.113524	+	3.7407	5.01535	0.955528	-0.347602	+						4	6.9	323.31	0	1055000	1209500	19208000	47444000	42488000	0	0	0	15590000	14226000	22717000	2177000	2578500	0
Q9H0X4	4	4	4	sp|Q9H0X4|F234A_HUMAN Protein FAM234A OS=Homo sapiens OX=9606 GN=FAM234A PE=1 SV=1	Protein ITFG3	ITFG3	+	4.09941	3.8775	+	2.50828	2.40642				+	2.96014	1.22657	0.868994	-0.564964						+						4	7.4	13.459	0	0	0	8300900	12051000	13998000	0	0	0	3975400	7736300	4014500	0	0	0
Q9H169	4	3	3	sp|Q9H169|STMN4_HUMAN Stathmin-4 OS=Homo sapiens OX=9606 GN=STMN4 PE=1 SV=1	Stathmin-4	STMN4															+	3.5953	5.9562	3.75194	3.46275					+		4	19.6	18.406	0	0	0	0	0	0	0	0	0	0	0	0	0	0	0
Q9H1E5	2	2	2	sp|Q9H1E5|TMX4_HUMAN Thioredoxin-related transmembrane protein 4 OS=Homo sapiens OX=9606 GN=TMX4 PE=1 SV=1	Thioredoxin-related transmembrane protein 4	TMX4															+	4.31387	4.30562	1.91616	1.6309	+						2	6.6	19.733	0	0	0	0	0	0	0	0	0	0	0	0	0	0	0
Q9H246	7	7	7	sp|Q9H246|CA021_HUMAN Uncharacterized protein C1orf21 OS=Homo sapiens OX=9606 GN=C1orf21 PE=1 SV=1	Uncharacterized protein C1orf21	C1orf21	+	3.93361	6.223	+	3.72452	4.88472				+	3.31881	2.94222	0.308336	-0.27915	+	5.73434	5.55519	3.18664	3.17955	+						7	60.3	214.76	0	0	0	49828000	55594000	63113000	0	0	0	15738000	30830000	16284000	0	0	0
Q9H2B2	16	16	16	sp|Q9H2B2|SYT4_HUMAN Synaptotagmin-4 OS=Homo sapiens OX=9606 GN=SYT4 PE=1 SV=1	Synaptotagmin-4	SYT4	+	3.38052	4.67055	+	3.18378	3.22661				+	3.13301	3.43602	1.42449	0.736055	+	5.90342	6.94898	2.59352	3.02753	+						16	35.1	323.31	0	0	0	13136000	17852000	27235000	0	0	0	10595000	16596000	9311100	0	0	0
Q9H2H9	3	3	3	sp|Q9H2H9|S38A1_HUMAN Sodium-coupled neutral amino acid symporter 1 OS=Homo sapiens OX=9606 GN=SLC38A1 PE=1 SV=1	Sodium-coupled neutral amino acid transporter 1	SLC38A1															+	4.40025	5.14813	3.1462	2.27719	+						3	3.5	46.358	0	0	0	0	0	0	0	0	0	3105300	8001800	0	0	0	0
Q9H305	3	3	3	sp|Q9H305|CDIP1_HUMAN Cell death-inducing p53-target protein 1 OS=Homo sapiens OX=9606 GN=CDIP1 PE=1 SV=1	Cell death-inducing p53-target protein 1	CDIP1							+	1.983	2.0392									2.93984	-2.20594	+						3	17.3	113.63	0	0	0	0	36186000	57095000	0	0	0	0	16758000	15564000	0	0	0
Q9H3K6	4	4	4	sp|Q9H3K6|BOLA2_HUMAN BolA-like protein 2 OS=Homo sapiens OX=9606 GN=BOLA2B PE=1 SV=1	BolA-like protein 2	BOLA2	+	5.2327	6.72819				+	2.81691	2.48732									2.43214	-2.58145						+	4	25.6	323.31	0	0	0	88447000	84626000	61983000	0	0	0	12355000	0	12155000	0	0	0
Q9H3N1	10	10	10	sp|Q9H3N1|TMX1_HUMAN Thioredoxin-related transmembrane protein 1 OS=Homo sapiens OX=9606 GN=TMX1 PE=1 SV=1	Thioredoxin-related transmembrane protein 1	TMX1	+	3.38002	6.1293	+	3.29303	4.94299	+	3.19549	3.04384	+	6.23398	4.44062	1.07615	0.25241	+	4.85743	7.04716	0.87876	0.570038		+					10	30.4	323.31	0	0	0	28684000	57685000	64298000	1284300	1461900	0	27201000	36239000	29051000	2423500	2879800	0
Q9H3W5	7	7	7	sp|Q9H3W5|LRRN3_HUMAN Leucine-rich repeat neuronal protein 3 OS=Homo sapiens OX=9606 GN=LRRN3 PE=2 SV=1	Leucine-rich repeat neuronal protein 3	LRRN3				+	4.23297	5.32931				+	3.45573	3.22939	0.310581	0.172743									+			7	13.4	157.67	0	0	0	0	33024000	42551000	0	0	0	19898000	19905000	26624000	0	0	0
Q9H3Z4	5	5	5	sp|Q9H3Z4|DNJC5_HUMAN DnaJ homolog subfamily C member 5 OS=Homo sapiens OX=9606 GN=DNAJC5 PE=1 SV=1	DnaJ homolog subfamily C member 5	DNAJC5	+	3.07021	5.68438	+	3.18343	3.44116				+	1.67908	1.25092	1.02685	-0.765525	+	5.08988	6.64493	3.10149	3.22927		+					5	27.8	323.31	0	0	0	53321000	20780000	16579000	0	0	0	12751000	7300300	8160200	0	0	0
Q9H6X2	6	6	6	sp|Q9H6X2|ANTR1_HUMAN Anthrax toxin receptor 1 OS=Homo sapiens OX=9606 GN=ANTXR1 PE=1 SV=2	Anthrax toxin receptor 1	ANTXR1	+	4.65298	4.72368	+	3.00433	2.66281				+	1.88257	1.64322	0.482699	0.352739	+	3.74802	5.75121	4.03473	3.12155		+					6	11	323.31	0	0	0	14121000	13669000	14626000	0	0	0	4121100	5121100	4999500	0	0	0
Q9H7F0	5	5	5	sp|Q9H7F0|AT133_HUMAN Polyamine-transporting ATPase 13A3 OS=Homo sapiens OX=9606 GN=ATP13A3 PE=1 SV=4	Probable cation-transporting ATPase 13A3	ATP13A3	+	2.89269	4.14468	+	2.69741	2.8867				+	2.63281	1.47763	0.367115	0.117204	+	3.87717	3.78238	1.81937	1.41527	+						5	4.8	38.223	0	0	0	5945000	13184000	17616000	0	0	0	5429200	5488900	5125000	0	0	0
Q9H813	4	4	4	sp|Q9H813|PACC1_HUMAN Proton-activated chloride channel OS=Homo sapiens OX=9606 GN=PACC1 PE=1 SV=1	Transmembrane protein 206	TMEM206	+	3.7058	4.38317												+	3.91149	5.83397	2.4746	3.08346	+						4	13.1	83.039	0	0	0	13116000	23163000	20957000	0	0	0	7576300	12125000	0	0	0	0
Q9H9S5	3	3	3	sp|Q9H9S5|FKRP_HUMAN Ribitol 5-phosphate transferase FKRP OS=Homo sapiens OX=9606 GN=FKRP PE=1 SV=1	Fukutin-related protein	FKRP															+	4.13537	3.30486	1.32888	1.11873	+						3	5.7	2.8979	0	0	0	0	0	0	0	0	0	0	0	0	0	0	0
Q9HAC8	3	3	2	sp|Q9HAC8|UBTD1_HUMAN Ubiquitin domain-containing protein 1 OS=Homo sapiens OX=9606 GN=UBTD1 PE=1 SV=1	Ubiquitin domain-containing protein 1	UBTD1										+	1.48269	0.778303	1.54549	0.958164						+						3	17.6	36.244	0	0	0	0	0	0	0	0	0	0	0	0	0	0	0
Q9HC35	7	7	7	sp|Q9HC35|EMAL4_HUMAN Echinoderm microtubule-associated protein-like 4 OS=Homo sapiens OX=9606 GN=EML4 PE=1 SV=3	Echinoderm microtubule-associated protein-like 4	EML4															+	4.33281	4.28402	1.7083	1.28002				+			7	7.7	31.749	0	0	0	0	0	0	0	0	0	0	0	0	0	0	0
Q9HC38	5	5	5	sp|Q9HC38|GLOD4_HUMAN Glyoxalase domain-containing protein 4 OS=Homo sapiens OX=9606 GN=GLOD4 PE=1 SV=1	Glyoxalase domain-containing protein 4	GLOD4							+	4.16672	2.63779									0.501135	-1.15942	+						5	19.8	323.31	0	0	0	0	34497000	30010000	0	0	0	0	0	0	0	0	0
Q9HC97	2	2	2	sp|Q9HC97|GPR35_HUMAN G-protein coupled receptor 35 OS=Homo sapiens OX=9606 GN=GPR35 PE=2 SV=4	G-protein coupled receptor 35	GPR35										+	3.20687	1.70039	1.20728	1.30053								+				2	8.1	272.8	0	0	0	0	0	0	0	0	0	0	0	0	0	0	0
Q9HCC0	12	12	12	sp|Q9HCC0|MCCB_HUMAN Methylcrotonoyl-CoA carboxylase beta chain, mitochondrial OS=Homo sapiens OX=9606 GN=MCCC2 PE=1 SV=1	Methylcrotonoyl-CoA carboxylase beta chain, mitochondrial	MCCC2	+	4.58735	6.14453																	+						12	37.1	323.31	0	0	0	74624000	41609000	44535000	0	0	0	0	0	0	0	0	0
Q9HCM3	5	5	5	sp|Q9HCM3|K1549_HUMAN UPF0606 protein KIAA1549 OS=Homo sapiens OX=9606 GN=KIAA1549 PE=1 SV=4	UPF0606 protein KIAA1549	KIAA1549															+	3.95147	4.2406	3.6771	2.23176	+						5	2.9	11.444	0	0	0	0	0	0	0	0	0	0	0	0	0	0	0
Q9NP72	4	4	4	sp|Q9NP72|RAB18_HUMAN Ras-related protein Rab-18 OS=Homo sapiens OX=9606 GN=RAB18 PE=1 SV=1	Ras-related protein Rab-18	RAB18	+	4.24157	4.60534	+	2.39087	2.22479	+	3.90716	1.93277				0.590571	-0.14608				0.439626	-0.802	+						4	26.7	323.31	0	0	0	11648000	14306000	15654000	0	0	0	5483500	5452500	5060100	0	0	0
Q9NQC3	7	7	7	sp|Q9NQC3|RTN4_HUMAN Reticulon-4 OS=Homo sapiens OX=9606 GN=RTN4 PE=1 SV=2	Reticulon-4	RTN4															+	5.39184	4.92538	5.61447	1.8996	+						7	8	323.31	0	0	0	0	0	0	0	0	0	0	0	0	0	0	0
Q9NQX7	9	9	9	sp|Q9NQX7|ITM2C_HUMAN Integral membrane protein 2C OS=Homo sapiens OX=9606 GN=ITM2C PE=1 SV=1	Integral membrane protein 2C;CT-BRI3	ITM2C	+	4.15519	6.07822	+	3.67597	4.92277	+	2.90098	4.2067	+	2.9786	3.59687	0.417409	0.18773	+	4.28013	7.21156	1.88842	1.46037	+						9	33.7	323.31	0	0	0	37123000	52517000	53650000	955630	1774300	801070	40969000	27929000	33127000	0	0	0
Q9NRR3	3	3	3	sp|Q9NRR3|C42S2_HUMAN CDC42 small effector protein 2 OS=Homo sapiens OX=9606 GN=CDC42SE2 PE=1 SV=1	CDC42 small effector protein 2	CDC42SE2	+	3.77573	6.53541	+	4.73772	4.56421				+	3.56032	2.9876	0.339011	-0.129591							+					3	46.4	323.31	0	0	0	43150000	85254000	76060000	0	0	0	15949000	16012000	17136000	0	0	0
Q9NRX4	4	4	4	sp|Q9NRX4|PHP14_HUMAN 14 kDa phosphohistidine phosphatase OS=Homo sapiens OX=9606 GN=PHPT1 PE=1 SV=1	14 kDa phosphohistidine phosphatase	PHPT1	+	1.79836	4.07235	+	3.79399	4.06283	+	2.19227	2.67083	+	2.76965	2.54364	0.249572	-0.135612	+	4.51978	5.12764	1.38165	-0.844059				+			4	46.4	323.31	0	2098000	2215000	7570800	44173000	51385000	0	0	0	13321000	10091000	12991000	0	0	0
Q9NRX5	3	3	3	sp|Q9NRX5|SERC1_HUMAN Serine incorporator 1 OS=Homo sapiens OX=9606 GN=SERINC1 PE=1 SV=1	Serine incorporator 1	SERINC1															+	4.0329	5.42942	2.82439	2.74106	+						3	9.3	323.31	0	0	0	0	0	0	0	0	0	0	0	0	0	0	0
Q9NRY6	3	3	3	sp|Q9NRY6|PLS3_HUMAN Phospholipid scramblase 3 OS=Homo sapiens OX=9606 GN=PLSCR3 PE=1 SV=2	Phospholipid scramblase 3	PLSCR3															+	5.01783	4.92791	2.71488	2.62712	+						3	17.3	94.276	0	0	0	0	0	0	0	0	0	0	0	0	0	0	0
Q9NTJ3	7	7	7	sp|Q9NTJ3|SMC4_HUMAN Structural maintenance of chromosomes protein 4 OS=Homo sapiens OX=9606 GN=SMC4 PE=1 SV=2	Structural maintenance of chromosomes protein 4	SMC4	+	2.66677	3.45883																	+						7	6.4	99.604	0	0	0	5526500	7121200	6763100	0	0	0	0	0	0	0	0	0
Q9NUE0	7	7	7	sp|Q9NUE0|ZDH18_HUMAN Palmitoyltransferase ZDHHC18 OS=Homo sapiens OX=9606 GN=ZDHHC18 PE=1 SV=2	Palmitoyltransferase ZDHHC18	ZDHHC18				+	3.29455	3.66568							0.847915	-1.23653	+	4.06168	5.87036	2.76879	2.95987		+					7	24.5	63.536	0	0	0	0	0	0	0	0	0	13238000	17259000	13517000	0	0	0
Q9NUQ9;Q9H0Q0	7;1	7;1	7;1	sp|Q9NUQ9|CYRIB_HUMAN CYFIP-related Rac1 interactor B OS=Homo sapiens OX=9606 GN=CYRIB PE=1 SV=1	Protein FAM49B	FAM49B										+	3.15305	1.63807	0.281548	0.31185	+	3.08733	4.61302	1.97139	0.916504	+						7	27.8	81.809	0	0	0	0	0	0	0	0	0	6067200	5938000	0	0	0	0
Q9NX63	10	10	10	sp|Q9NX63|MIC19_HUMAN MICOS complex subunit MIC19 OS=Homo sapiens OX=9606 GN=CHCHD3 PE=1 SV=1	MICOS complex subunit MIC19	CHCHD3	+	2.06623	3.95584												+	3.03117	5.35274	0.990623	1.7125	+						10	37	323.31	0	954370	1105900	49689000	13147000	7348200	2226800	3470100	0	0	0	0	2769000	2276700	2115300
Q9NXU5	4	4	4	sp|Q9NXU5|ARL15_HUMAN ADP-ribosylation factor-like protein 15 OS=Homo sapiens OX=9606 GN=ARL15 PE=1 SV=1	ADP-ribosylation factor-like protein 15	ARL15															+	4.17597	4.44391	1.89312	2.08765	+						4	29.4	182.26	0	0	0	6319600	0	14918000	0	0	0	0	0	0	0	0	0
Q9NY59	6	6	6	sp|Q9NY59|NSMA2_HUMAN Sphingomyelin phosphodiesterase 3 OS=Homo sapiens OX=9606 GN=SMPD3 PE=1 SV=1	Sphingomyelin phosphodiesterase 3	SMPD3				+	3.06375	2.41147	+	1.68181	1.49062	+	0.991176	1.08973	0.111906	0.0846944	+	3.40379	4.73999	0.378137	0.463718	+						6	14.4	235.1	0	0	0	0	9003800	15350000	0	0	0	5947800	3922500	6675200	0	0	0
Q9NY72	3	3	3	sp|Q9NY72|SCN3B_HUMAN Sodium channel subunit beta-3 OS=Homo sapiens OX=9606 GN=SCN3B PE=1 SV=1	Sodium channel subunit beta-3	SCN3B															+	3.46853	5.17244	2.53125	2.41817			+				3	17.2	15.053	0	0	0	0	0	0	0	0	0	0	0	0	0	0	0
Q9NYG2	2	2	2	sp|Q9NYG2|ZDHC3_HUMAN Palmitoyltransferase ZDHHC3 OS=Homo sapiens OX=9606 GN=ZDHHC3 PE=1 SV=2	Palmitoyltransferase ZDHHC3	ZDHHC3										+	2.76923	1.83759	3.46483	1.75763						+						2	8	22.247	0	0	0	0	0	0	0	0	0	0	0	0	0	0	0
Q9NZ72	15	15	15	sp|Q9NZ72|STMN3_HUMAN Stathmin-3 OS=Homo sapiens OX=9606 GN=STMN3 PE=1 SV=3	Stathmin-3	STMN3	+	3.80859	6.9182	+	2.55597	5.12138	+	2.3161	3.16241	+	4.20478	3.73884	1.38816	-0.409407	+	4.69862	7.7902	2.64167	3.22894	+						15	67.2	323.31	1998200	2947000	3434400	179450000	467790000	426220000	5224500	9032300	0	147360000	126290000	157840000	2346500	3030300	0
Q9NZW5	6	6	6	sp|Q9NZW5|PALS2_HUMAN Protein PALS2 OS=Homo sapiens OX=9606 GN=PALS2 PE=1 SV=2	MAGUK p55 subfamily member 6	MPP6				+	4.32116	3.28613							2.7232	-2.56976						+						6	15	156.64	0	0	0	0	0	0	0	0	0	8896200	8068600	8135300	0	0	0
Q9NZZ3	6	6	6	sp|Q9NZZ3|CHMP5_HUMAN Charged multivesicular body protein 5 OS=Homo sapiens OX=9606 GN=CHMP5 PE=1 SV=1	Charged multivesicular body protein 5	CHMP5	+	2.24597	3.4485	+	2.41351	2.23307							0.31668	-0.166543											+	6	27.4	296.16	0	2420300	2725500	19397000	18249000	16695000	0	0	0	4582900	5298000	3380300	7116100	6133900	3783400
Q9P0L0	5	4	4	sp|Q9P0L0|VAPA_HUMAN Vesicle-associated membrane protein-associated protein A OS=Homo sapiens OX=9606 GN=VAPA PE=1 SV=3	Vesicle-associated membrane protein-associated protein A	VAPA							+	1.82973	1.56712									0.462844	-0.535254	+						5	22.5	20.727	0	0	0	0	11373000	10985000	0	0	0	0	0	0	0	0	0
Q9P2B2	12	12	12	sp|Q9P2B2|FPRP_HUMAN Prostaglandin F2 receptor negative regulator OS=Homo sapiens OX=9606 GN=PTGFRN PE=1 SV=2	Prostaglandin F2 receptor negative regulator	PTGFRN	+	4.54096	6.32566	+	3.63107	3.73381	+	2.58555	2.23769	+	3.77732	1.52147	2.31805	-0.719185	+	3.84523	5.72482	1.28831	0.850849	+						12	15	323.31	0	0	0	53673000	48163000	37956000	0	0	0	12794000	12411000	9439200	0	0	0
Q9P2C4	4	4	4	sp|Q9P2C4|TM181_HUMAN Transmembrane protein 181 OS=Homo sapiens OX=9606 GN=TMEM181 PE=1 SV=2	Transmembrane protein 181	TMEM181				+	4.36137	4.82308							4.12554	-3.87103	+	5.59091	8.02497	4.95143	5.61466	+						4	7.2	145.45	0	0	0	0	0	0	0	0	0	27376000	28784000	23469000	0	0	0
Q9UBE0	7	7	7	sp|Q9UBE0|SAE1_HUMAN SUMO-activating enzyme subunit 1 OS=Homo sapiens OX=9606 GN=SAE1 PE=1 SV=1	SUMO-activating enzyme subunit 1;SUMO-activating enzyme subunit 1, N-terminally processed	SAE1	+	2.77035	4.58443	+	4.11944	2.13227	+	1.75841	2.13675	+	1.40403	1.88935	0.391057	0.225674	+	3.68442	4.98679	1.03303	-0.644932	+						7	18.2	258.76	0	1736500	1384600	34380000	18083000	26893000	2769700	3171500	2561900	13549000	12766000	10963000	3561600	0	3333500
Q9UBQ6	2	2	2	sp|Q9UBQ6|EXTL2_HUMAN Exostosin-like 2 OS=Homo sapiens OX=9606 GN=EXTL2 PE=1 SV=1	Exostosin-like 2;Processed exostosin-like 2	EXTL2				+	4.42224	4.94108							3.26882	-3.13745	+	4.17213	6.86094	3.41623	4.34325	+						2	7	120.51	0	0	0	0	0	0	0	0	0	27581000	18023000	27986000	0	0	0
Q9UBT2	4	4	4	sp|Q9UBT2|SAE2_HUMAN SUMO-activating enzyme subunit 2 OS=Homo sapiens OX=9606 GN=UBA2 PE=1 SV=2	SUMO-activating enzyme subunit 2	UBA2	+	4.35179	3.80264												+	4.09991	3.64561	1.31068	1.02151	+						4	8.4	293.28	0	811100	1007700	10486000	12676000	15975000	1707000	1389200	0	0	0	0	2215500	0	1658400
Q9UEY8	5	5	5	sp|Q9UEY8|ADDG_HUMAN Gamma-adducin OS=Homo sapiens OX=9606 GN=ADD3 PE=1 SV=1	Gamma-adducin	ADD3															+	4.90611	3.47605	2.19027	1.04179				+			5	9.9	7.3236	0	0	0	0	0	0	0	0	0	0	0	0	0	0	0
Q9UGI8	6	6	6	sp|Q9UGI8|TES_HUMAN Testin OS=Homo sapiens OX=9606 GN=TES PE=1 SV=1	Testin	TES															+	4.51487	4.09408	2.88356	1.89198	+						6	14.3	13.216	0	0	0	0	0	0	0	0	0	0	0	0	0	0	0
Q9UGQ2	2	2	2	sp|Q9UGQ2|FLOWR_HUMAN Calcium channel flower homolog OS=Homo sapiens OX=9606 GN=CACFD1 PE=1 SV=1	Calcium channel flower homolog	CACFD1							+	2.33356	2.39923									2.54877	-2.44207	+						2	12.2	92.112	0	0	0	0	41297000	65555000	0	0	0	0	0	0	0	0	0
Q9UHD8	14	14	14	sp|Q9UHD8|SEPT9_HUMAN Septin-9 OS=Homo sapiens OX=9606 GN=SEPTIN9 PE=1 SV=2	Septin-9	SEPTIN9	+	4.92943	4.93063												+	3.68985	4.7202	1.63042	2.16651	+						14	27	44.267	0	0	0	13425000	17162000	16144000	0	0	0	2839200	10559000	0	0	0	0
Q9UJS0;O75746	10;1	10;1	10;1	sp|Q9UJS0|S2513_HUMAN Electrogenic aspartate/glutamate antiporter SLC25A13, mitochondrial OS=Homo sapiens OX=9606 GN=SLC25A13 PE=1 SV=2	Calcium-binding mitochondrial carrier protein Aralar2	SLC25A13															+	2.1832	3.34045	0.640308	0.898143	+						10	17.2	323.31	0	1295100	835960	0	0	0	0	0	0	0	0	0	0	0	0
Q9UJU6	6	6	6	sp|Q9UJU6|DBNL_HUMAN Drebrin-like protein OS=Homo sapiens OX=9606 GN=DBNL PE=1 SV=1	Drebrin-like protein	DBNL	+	3.36695	3.97851																	+						6	17.4	31.162	0	0	0	11277000	8773000	11524000	0	0	0	0	0	0	0	0	0
Q9UKK9	5	5	5	sp|Q9UKK9|NUDT5_HUMAN ADP-sugar pyrophosphatase OS=Homo sapiens OX=9606 GN=NUDT5 PE=1 SV=1	ADP-sugar pyrophosphatase	NUDT5				+	1.33641	1.64197							0.307893	-0.227237						+						5	27.4	323.31	0	0	0	0	0	0	2016000	1290000	0	3331700	3675500	3372500	2453700	1907000	0
Q9UKM9	6	6	6	sp|Q9UKM9|RALY_HUMAN RNA-binding protein Raly OS=Homo sapiens OX=9606 GN=RALY PE=1 SV=1	RNA-binding protein Raly	RALY	+	3.31494	4.32937												+	4.39226	3.61626	0.531363	0.804859	+						6	17.6	210.15	1829600	1646200	2492200	65580000	27839000	33405000	3565800	4720300	2566200	0	0	0	5457200	3999800	4130200
Q9UKX7	6	6	6	sp|Q9UKX7|NUP50_HUMAN Nuclear pore complex protein Nup50 OS=Homo sapiens OX=9606 GN=NUP50 PE=1 SV=2	Nuclear pore complex protein Nup50	NUP50				+	4.26373	2.39093				+	2.21955	1.56311	0.588283	0.0517567						+						6	18.8	323.31	0	0	0	0	0	0	0	0	0	3881500	4436600	3973900	0	0	0
Q9ULF5	4	4	4	sp|Q9ULF5|S39AA_HUMAN Zinc transporter ZIP10 OS=Homo sapiens OX=9606 GN=SLC39A10 PE=1 SV=2	Zinc transporter ZIP10	SLC39A10	+	3.07293	5.80291	+	4.05797	3.76351				+	1.61941	1.77613	0.897611	-0.529464	+	3.54774	5.70628	0.588897	1.33681	+						4	3.5	120.09	0	0	0	14958000	56656000	42936000	0	0	0	11793000	13611000	8626400	0	0	0
Q9ULH0	12	12	12	sp|Q9ULH0|KDIS_HUMAN Kinase D-interacting substrate of 220 kDa OS=Homo sapiens OX=9606 GN=KIDINS220 PE=1 SV=3	Kinase D-interacting substrate of 220 kDa	KIDINS220				+	5.53454	4.56757				+	3.52425	2.81701	1.12857	-0.439351	+	4.34881	5.62106	0.743836	1.19062	+						12	7.8	323.31	0	0	0	0	106100000	150560000	0	0	0	27674000	21624000	23968000	0	0	0
Q9ULK5	7	7	6	sp|Q9ULK5|VANG2_HUMAN Vang-like protein 2 OS=Homo sapiens OX=9606 GN=VANGL2 PE=1 SV=2	Vang-like protein 2	VANGL2															+	4.29083	5.92997	3.13987	3.24354				+			7	15	162.35	0	0	0	0	0	0	0	0	0	4153000	3644400	0	0	0	0
Q9ULV4	5	5	5	sp|Q9ULV4|COR1C_HUMAN Coronin-1C OS=Homo sapiens OX=9606 GN=CORO1C PE=1 SV=1	Coronin-1C	CORO1C															+	4.12968	4.12335	2.6424	1.57092	+						5	9.7	59.929	0	863820	1026500	0	0	0	0	0	0	0	0	0	2497100	2297000	2942200
Q9UMS4	7	7	7	sp|Q9UMS4|PRP19_HUMAN Pre-mRNA-processing factor 19 OS=Homo sapiens OX=9606 GN=PRPF19 PE=1 SV=1	Pre-mRNA-processing factor 19	PRPF19	+	4.15991	4.79793	+	2.68758	2.75747	+	2.23243	1.40246	+	2.46433	1.29344	0.189795	-0.0963902	+	4.34155	5.27815	0.815444	-0.464735	+						7	20.2	323.31	1334900	1490800	1729600	29311000	50054000	50502000	2276700	2139200	0	9347900	12521000	13783000	4218700	4263600	3307100
Q9UN86	4	4	4	sp|Q9UN86|G3BP2_HUMAN Ras GTPase-activating protein-binding protein 2 OS=Homo sapiens OX=9606 GN=G3BP2 PE=1 SV=2	Ras GTPase-activating protein-binding protein 2	G3BP2	+	3.50211	3.74326																	+						4	13.5	323.31	0	0	0	12748000	11687000	8815600	0	0	0	0	0	0	0	0	0
Q9UNF1;Q12816	7;1	7;1	7;1	sp|Q9UNF1|MAGD2_HUMAN Melanoma-associated antigen D2 OS=Homo sapiens OX=9606 GN=MAGED2 PE=1 SV=2	Melanoma-associated antigen D2	MAGED2	+	3.15604	3.59674																	+						7	15.8	49.912	0	0	0	18028000	7968100	9009000	0	0	0	0	0	0	0	0	0
Q9UNK0	6	6	6	sp|Q9UNK0|STX8_HUMAN Syntaxin-8 OS=Homo sapiens OX=9606 GN=STX8 PE=1 SV=2	Syntaxin-8	STX8	+	2.03502	6.18217	+	3.73282	4.99945	+	2.98137	4.03922	+	4.16488	3.56074	0.329589	-0.128064				3.30441	-3.79431		+					6	39.8	323.31	0	0	0	9073000	134710000	118340000	0	0	0	25757000	30711000	21494000	0	0	0
Q9UQ80	11	11	11	sp|Q9UQ80|PA2G4_HUMAN Proliferation-associated protein 2G4 OS=Homo sapiens OX=9606 GN=PA2G4 PE=1 SV=3	Proliferation-associated protein 2G4	PA2G4	+	2.78121	2.46875	+	4.22929	1.50647	+	2.43656	1.19974				0.511916	0.131296	+	5.34967	3.26681	1.92561	-1.09036	+						11	30.5	323.31	3786400	3277600	4103400	29785000	14040000	20657000	4497500	4587600	3906200	12903000	11636000	12311000	5898800	5370200	5728400
Q9UQE7	6	6	6	sp|Q9UQE7|SMC3_HUMAN Structural maintenance of chromosomes protein 3 OS=Homo sapiens OX=9606 GN=SMC3 PE=1 SV=2	Structural maintenance of chromosomes protein 3	SMC3															+	4.53239	3.08314	0.297265	0.175588	+						6	5.3	10.877	0	0	0	0	0	0	0	0	0	0	0	0	0	0	0
Q9Y227	6	6	6	sp|Q9Y227|ENTP4_HUMAN Ectonucleoside triphosphate diphosphohydrolase 4 OS=Homo sapiens OX=9606 GN=ENTPD4 PE=1 SV=1	Ectonucleoside triphosphate diphosphohydrolase 4	ENTPD4															+	5.18814	4.2185	4.36202	2.15204	+						6	14	172.11	0	0	0	0	10522000	13249000	0	0	0	0	0	0	0	0	0
Q9Y230	8	8	8	sp|Q9Y230|RUVB2_HUMAN RuvB-like 2 OS=Homo sapiens OX=9606 GN=RUVBL2 PE=1 SV=3	RuvB-like 2	RUVBL2	+	6.14635	4.77711				+	2.38328	1.33824	+	1.92212	1.80132	2.7812	1.78263	+	3.7174	4.77551	1.01007	0.557026	+						8	16.8	320.22	0	0	0	20985000	19334000	18785000	0	0	0	0	0	0	0	0	0
Q9Y265	10	10	10	sp|Q9Y265|RUVB1_HUMAN RuvB-like 1 OS=Homo sapiens OX=9606 GN=RUVBL1 PE=1 SV=1	RuvB-like 1	RUVBL1	+	4.85827	5.92727	+	1.0984	2.11961	+	3.52821	3.27903	+	0.871136	1.21836	0.621943	-0.094683				3.33016	-2.67138	+						10	26.1	323.31	0	0	0	30935000	47072000	40318000	4451200	6063000	0	11120000	13675000	11796000	0	0	0
Q9Y266	9	9	9	sp|Q9Y266|NUDC_HUMAN Nuclear migration protein nudC OS=Homo sapiens OX=9606 GN=NUDC PE=1 SV=1	Nuclear migration protein nudC	NUDC	+	2.1799	4.01589	+	2.65867	2.7348							3.07411	-2.18984	+	5.20699	4.81067	1.75612	1.78467	+						9	31.1	89.838	0	0	0	32085000	9589200	7025100	0	0	0	9318800	9258500	10096000	0	0	0
Q9Y277	10	10	10	sp|Q9Y277|VDAC3_HUMAN Voltage-dependent anion-selective channel protein 3 OS=Homo sapiens OX=9606 GN=VDAC3 PE=1 SV=1	Voltage-dependent anion-selective channel protein 3	VDAC3										+	3.69399	1.39553	1.60467	1.24664	+	4.82608	6.16217	1.04475	1.51853	+						10	35.3	323.31	1752400	1265000	1825400	0	0	0	0	0	0	6716700	7314700	0	0	3533300	2749900
Q9Y282	3	3	3	sp|Q9Y282|ERGI3_HUMAN Endoplasmic reticulum-Golgi intermediate compartment protein 3 OS=Homo sapiens OX=9606 GN=ERGIC3 PE=1 SV=1	Endoplasmic reticulum-Golgi intermediate compartment protein 3	ERGIC3	+	2.06531	4.69919	+	3.05149	2.51644				+	3.24138	2.33663	0.98431	0.561786	+	3.75722	5.00266	2.42142	1.96424		+					3	9.1	323.31	0	0	0	5501000	47663000	31943000	0	0	0	4581300	8649400	5294400	0	0	0
Q9Y287	8	8	8	sp|Q9Y287|ITM2B_HUMAN Integral membrane protein 2B OS=Homo sapiens OX=9606 GN=ITM2B PE=1 SV=1	Integral membrane protein 2B;BRI2, membrane form;BRI2 intracellular domain;BRI2C, soluble form;Bri23 peptide	ITM2B	+	5.49256	6.4866	+	3.75635	4.59405	+	3.77987	3.13973	+	3.19274	3.25288	1.22529	-0.646678	+	4.66393	7.94592	2.73876	2.58518		+					8	38	323.31	0	0	0	54780000	72461000	82780000	0	0	0	23614000	37592000	22021000	0	0	0
Q9Y2G0;Q14156	9;1	9;1	9;1	sp|Q9Y2G0|EFR3B_HUMAN Protein EFR3 homolog B OS=Homo sapiens OX=9606 GN=EFR3B PE=1 SV=2	Protein EFR3 homolog B	EFR3B				+	2.01743	2.40088				+	2.5669	0.811399	0.183537	-0.147627	+	3.75674	5.04419	3.32309	2.52863	+						9	13.3	150.99	0	0	0	0	13025000	11956000	0	0	0	5442900	2887200	3880400	0	0	0
Q9Y2H0	5	5	5	sp|Q9Y2H0|DLGP4_HUMAN Disks large-associated protein 4 OS=Homo sapiens OX=9606 GN=DLGAP4 PE=1 SV=3	Disks large-associated protein 4	DLGAP4	+	3.5853	4.04104	+	3.45905	2.48584							2.71976	-1.55431	+	3.2046	4.12008	1.59694	1.74503	+						5	9.6	29.585	0	0	0	8921700	11727000	16471000	0	0	0	7204200	7281300	9382200	0	0	0
Q9Y2Y6	3	3	3	sp|Q9Y2Y6|TMM98_HUMAN Transmembrane protein 98 OS=Homo sapiens OX=9606 GN=TMEM98 PE=1 SV=1	Transmembrane protein 98	TMEM98															+	3.69486	5.16167	2.40575	2.29156	+						3	16.8	323.31	0	0	0	0	55064000	43831000	0	0	0	0	0	0	0	0	0
Q9Y2Z0	4	4	4	sp|Q9Y2Z0|SGT1_HUMAN Protein SGT1 homolog OS=Homo sapiens OX=9606 GN=SUGT1 PE=1 SV=3	Suppressor of G2 allele of SKP1 homolog	SUGT1				+	2.95025	2.29581							0.0214557	-0.0467577						+						4	12.1	167.64	0	0	0	0	0	0	0	0	0	6383000	4753500	6224400	0	0	0
Q9Y3E5	4	4	4	sp|Q9Y3E5|PTH2_HUMAN Peptidyl-tRNA hydrolase 2, mitochondrial OS=Homo sapiens OX=9606 GN=PTRH2 PE=1 SV=1	Peptidyl-tRNA hydrolase 2, mitochondrial	PTRH2				+	3.50522	4.01546	+	3.14543	3.07269	+	2.37444	2.40982	0.0767849	-0.0811157	+	3.05348	5.66035	0.275048	-0.421423		+					4	29.1	192.82	0	0	0	0	0	0	0	0	0	11137000	6322900	13478000	0	0	0
Q9Y3F4	17	17	17	sp|Q9Y3F4|STRAP_HUMAN Serine-threonine kinase receptor-associated protein OS=Homo sapiens OX=9606 GN=STRAP PE=1 SV=1	Serine-threonine kinase receptor-associated protein	STRAP	+	3.70322	4.45684	+	2.62865	1.94874							0.506203	-0.234811	+	3.08039	4.40665	0.132921	-0.22489	+						17	59.7	323.31	1545800	3452300	2426000	48103000	55750000	51129000	2894600	2753300	1646700	8714400	10606000	8168700	5601700	4895400	3606500
Q9Y3I0	12	12	12	sp|Q9Y3I0|RTCB_HUMAN RNA-splicing ligase RtcB homolog OS=Homo sapiens OX=9606 GN=RTCB PE=1 SV=1	tRNA-splicing ligase RtcB homolog	RTCB															+	4.38854	5.07679	1.98937	1.19341	+						12	28.1	111.43	0	932240	1064300	19867000	0	9381300	0	0	0	0	0	0	1908400	2056100	0
Q9Y3L5	13	13	7	sp|Q9Y3L5|RAP2C_HUMAN Ras-related protein Rap-2c OS=Homo sapiens OX=9606 GN=RAP2C PE=1 SV=1	Ras-related protein Rap-2c	RAP2C	+	4.02945	8.85157	+	3.67257	4.95288	+	3.58315	4.84804	+	2.98962	4.96714	0.266803	0.19716	+	6.13179	9.62059	2.20353	2.06398		+					13	71	323.31	0	0	0	105770000	320620000	355400000	2951600	5301200	2933500	139270000	77417000	126480000	0	0	0
Q9Y490;Q9Y4G6	11;3	11;3	11;3	sp|Q9Y490|TLN1_HUMAN Talin-1 OS=Homo sapiens OX=9606 GN=TLN1 PE=1 SV=3	Talin-1	TLN1															+	3.91137	3.40264	1.06658	0.576462	+						11	5.7	75.573	0	0	0	0	0	0	0	0	0	0	0	0	0	0	0
Q9Y4D1	4	4	4	sp|Q9Y4D1|DAAM1_HUMAN Disheveled-associated activator of morphogenesis 1 OS=Homo sapiens OX=9606 GN=DAAM1 PE=1 SV=2	Disheveled-associated activator of morphogenesis 1	DAAM1	+	3.29606	3.86257												+	4.40502	4.25833	2.91844	1.67838	+						4	3.8	128.89	0	0	0	6429300	8795000	14160000	0	0	0	5678100	4882000	0	0	0	0
Q9Y5B9	13	13	13	sp|Q9Y5B9|SP16H_HUMAN FACT complex subunit SPT16 OS=Homo sapiens OX=9606 GN=SUPT16H PE=1 SV=1	FACT complex subunit SPT16	SUPT16H	+	2.57274	3.16563	+	1.95882	1.12517							0.120741	-0.04728	+	4.00461	4.7986	1.6092	1.18083	+						13	13.7	323.31	0	1231100	898860	17855000	6150000	8395700	2095600	2139900	1319700	4571900	3671900	3658600	2283400	2250000	0
Q9Y5F8;Q9Y5F9	10;2	10;2	9;1	sp|Q9Y5F8|PCDGJ_HUMAN Protocadherin gamma-B7 OS=Homo sapiens OX=9606 GN=PCDHGB7 PE=2 SV=1	Protocadherin gamma-B7	PCDHGB7															+	3.91137	4.83915	2.13691	2.11491	+						10	15.2	323.31	0	0	0	0	16198000	19932000	0	0	0	0	0	0	0	0	0
Q9Y5S9	5	5	5	sp|Q9Y5S9|RBM8A_HUMAN RNA-binding protein 8A OS=Homo sapiens OX=9606 GN=RBM8A PE=1 SV=1	RNA-binding protein 8A	RBM8A	+	4.03713	3.75156																	+						5	43.1	323.31	0	0	0	11921000	11269000	9724100	0	0	0	0	3970400	2540300	0	0	0
Q9Y5W9	8	8	8	sp|Q9Y5W9|SNX11_HUMAN Sorting nexin-11 OS=Homo sapiens OX=9606 GN=SNX11 PE=1 SV=2	Sorting nexin-11	SNX11															+	5.30023	3.59354	3.21121	0.939335	+						8	33.3	23.286	0	0	0	0	0	0	0	0	0	0	0	0	0	0	0
Q9Y679	6	6	6	sp|Q9Y679|AUP1_HUMAN Lipid droplet-regulating VLDL assembly factor AUP1 OS=Homo sapiens OX=9606 GN=AUP1 PE=1 SV=2	Ancient ubiquitous protein 1	AUP1	+	3.15314	4.27874				+	1.74111	1.15164						+	4.77172	5.39895	2.45898	1.89056	+						6	15.4	243.09	0	0	0	18589000	7608000	12002000	0	0	0	0	0	0	0	0	0
Q9Y6M5	5	5	5	sp|Q9Y6M5|ZNT1_HUMAN Zinc transporter 1 OS=Homo sapiens OX=9606 GN=SLC30A1 PE=1 SV=3	Zinc transporter 1	SLC30A1	+	3.26928	4.89073	+	4.886	3.01982	+	2.55745	2.00546	+	2.86093	2.03929	0.320101	-0.155249				0.0183278	0.0330915	+						5	12.6	323.31	0	0	0	12012000	18523000	27896000	0	0	0	7327300	8668700	9606600	0	0	0
[truncated: 15 more columns]

## Sheet: S2-2
Supplementary Table S2-2: S-acylated proteins in SH-SY5Y cells during neuronal differentiation enriched by acyl-biotin exchange
Uniprot ID	Peptide counts (all)	Peptide counts (razor+unique)	Peptide counts (unique)	Fasta headers	Protein names	Gene names	t=0	t=0 p-value	t=0 fold change	t=1	t=1 p-value	t=1 fold change	t=7	t=7 p-value	t=7 fold change	t=1 RA	t=1 RA p-value	t=1 RA fold change	t=1 -RA vs +RA p-value	t=1 -RA vs +RA fold change	t=7 RA	t=7 RA p-value	t=7 RA fold change	t=7 -RA vs +RA p-value	t=7 -RA vs +RA fold change	Found	Validated	Predicted	Orthologues	Predicted_and_Orthologues	Not found	Number of proteins	Peptides	Sequence coverage [%]	Score	LFQ intensity t=0_1	LFQ intensity t=0_2	LFQ intensity t=0_3	LFQ intensity t=0_HA_1	LFQ intensity t=0_HA_2	LFQ intensity t=0_HA_3	LFQ intensity t=1_1	LFQ intensity t=1_2	LFQ intensity t=1_3	LFQ intensity t=1_HA_1	LFQ intensity t=1_HA_2	LFQ intensity t=1_HA_3	LFQ intensity t=7_1	LFQ intensity t=7_2
A0MZ66	14	14	14	sp|A0MZ66|SHOT1_HUMAN Shootin-1 OS=Homo sapiens OX=9606 GN=SHTN1 PE=1 SV=4	Shootin-1	KIAA1598	+	3.70301	1.93919	+	2.55708	1.37162				+	3.36429	1.50299	0.21725	-0.09875										+		1	14	28.8	82.595	2931200	2435200	2612000	8807500	10020000	11915000	3341100	3016300	4399000	10974000	8268100	8465300	12849000	12908000
A0PK00	8	8	8	sp|A0PK00|T120B_HUMAN Transmembrane protein 120B OS=Homo sapiens OX=9606 GN=TMEM120B PE=1 SV=1	Transmembrane protein 120B	TMEM120B	+	4.26003	6.41319	+	3.47942	5.26811	+	5.93692	4.5276	+	6.01819	5.42167	0.259389	0.102237	+	4.08331	5.29318	1.35741	-0.343483	+						1	8	32.2	323.31	0	0	0	140880000	133790000	129610000	0	0	0	76257000	63441000	89434000	0	0
A4D1U4	8	8	8	sp|A4D1U4|DEN11_HUMAN DENN domain-containing protein 11 OS=Homo sapiens OX=9606 GN=DENND11 PE=1 SV=1	Protein LCHN	LCHN	+	4.33743	7.00361	+	4.44468	5.93789	+	3.79445	4.16868	+	4.06019	5.03159	0.768704	-0.161492	+	5.17558	3.59357	3.6685	-0.781692	+						1	8	19.8	107.37	0	0	0	135170000	120470000	124680000	0	0	0	74853000	66188000	79975000	0	0
A5YKK6	10	10	10	sp|A5YKK6|CNOT1_HUMAN CCR4-NOT transcription complex subunit 1 OS=Homo sapiens OX=9606 GN=CNOT1 PE=1 SV=2	CCR4-NOT transcription complex subunit 1	CNOT1															+	2.77267	0.697753	0.177734	0.292119	+						1	10	5	219.41	2941100	3558400	4401800	0	0	0	6414400	6231500	7027900	0	0	0	15445000	16186000
A6NCS6	4	4	4	sp|A6NCS6|CB072_HUMAN Uncharacterized protein C2orf72 OS=Homo sapiens OX=9606 GN=C2orf72 PE=1 SV=2	Uncharacterized protein C2orf72	C2orf72	+	3.62479	4.7945	+	3.61686	3.74102	+	2.75876	2.30843	+	4.89766	3.38157	0.245534	0.0753457	+	5.04062	4.2006	2.2711	0.920404	+						1	4	23.4	130.76	0	0	0	37407000	27658000	47559000	0	0	0	25403000	18616000	21746000	0	0
A6NDB9	18	18	18	sp|A6NDB9|PALM3_HUMAN Paralemmin-3 OS=Homo sapiens OX=9606 GN=PALM3 PE=1 SV=2	Paralemmin-3	PALM3	+	4.4534	7.51707	+	4.16927	5.70374	+	3.06932	3.31417	+	3.71479	5.28134	0.510441	-0.239897	+	3.79733	4.36375	1.29782	0.612191					+		1	18	38.9	323.31	0	0	0	210430000	125970000	149970000	0	0	0	103350000	80832000	88001000	0	0
A6NDG6	4	4	4	sp|A6NDG6|PGP_HUMAN Glycerol-3-phosphate phosphatase OS=Homo sapiens OX=9606 GN=PGP PE=1 SV=1	Phosphoglycolate phosphatase	PGP	+	3.93631	2.31683	+	2.91475	2.34321							1.50361	-0.917782									+			1	4	14	80.221	0	0	0	6434500	8864800	7926700	0	0	0	9141100	7585500	10623000	14081000	6073400
A6NHR9	14	14	14	sp|A6NHR9|SMHD1_HUMAN Structural maintenance of chromosomes flexible hinge domain-containing protein 1 OS=Homo sapiens OX=9606 GN=SMCHD1 PE=1 SV=2	Structural maintenance of chromosomes flexible hinge domain-containing protein 1	SMCHD1	+	3.81137	2.73621																	+						1	14	11	226.54	0	0	0	13130000	11731000	11803000	2622500	3138400	3219100	0	0	0	18714000	19200000
A6NKG5	16	16	16	sp|A6NKG5|RTL1_HUMAN Retrotransposon-like protein 1 OS=Homo sapiens OX=9606 GN=RTL1 PE=3 SV=3	Retrotransposon-like protein 1	RTL1	+	3.13225	2.32991							+	2.92844	1.96904	1.29928	-0.20163								+				1	16	17.9	323.31	20448000	12402000	13675000	83824000	81205000	64749000	27727000	16122000	25995000	39003000	32081000	34726000	116080000	118450000
A7E2V4	3	3	3	sp|A7E2V4|ZSWM8_HUMAN Zinc finger SWIM domain-containing protein 8 OS=Homo sapiens OX=9606 GN=ZSWIM8 PE=1 SV=1	Zinc finger SWIM domain-containing protein 8	ZSWIM8	+	4.89264	6.94811	+	5.09592	5.65717							4.02087	-4.78149								+				1	3	3.8	6.6834	0	0	0	174350000	200250000	172490000	0	0	0	111720000	119860000	120150000	0	167190000
A7MBM2	5	5	5	sp|A7MBM2|DISP2_HUMAN Protein dispatched homolog 2 OS=Homo sapiens OX=9606 GN=DISP2 PE=2 SV=2	Protein dispatched homolog 2	DISP2	+	6.02902	4.32884							+	2.93308	2.58816	0.229358	0.243853	+	4.4516	2.9837	1.02319	1.62161	+						1	5	4.6	38.912	0	0	0	25773000	24601000	23235000	0	0	0	0	15503000	11226000	0	0
A8CG34;Q6PJE2;A6NF01	15;4;3	15;4;3	3;0;1	sp|A8CG34|P121C_HUMAN Nuclear envelope pore membrane protein POM 121C OS=Homo sapiens OX=9606 GN=POM121C PE=1 SV=3	Nuclear envelope pore membrane protein POM 121C	POM121C	+	4.66251	6.92841	+	2.99588	4.81227	+	3.51391	3.54761	+	4.35768	4.77907	0.8166	-0.274557	+	2.66821	4.33409	0.3969	-0.195619	+						3	15	17.8	323.31	0	0	0	169870000	151880000	166010000	5060500	0	6340400	112240000	104220000	109460000	6283400	10980000
A8MVW0	13	13	13	sp|A8MVW0|F1712_HUMAN Protein FAM171A2 OS=Homo sapiens OX=9606 GN=FAM171A2 PE=1 SV=1	Protein FAM171A2	FAM171A2	+	4.58894	7.49448	+	4.89461	6.07904				+	5.74808	5.37634	0.812422	-0.319797	+	5.69801	5.10214	0.478739	1.61767	+						1	13	25.7	271.31	0	0	0	328700000	168210000	162520000	0	0	0	150520000	97406000	125220000	0	0
A8MWY0	11	11	11	sp|A8MWY0|ELAP2_HUMAN Endosome/lysosome-associated apoptosis and autophagy regulator family member 2 OS=Homo sapiens OX=9606 GN=ELAPOR2 PE=1 SV=2	UPF0577 protein KIAA1324-like	KIAA1324L	+	6.19036	3.60708	+	5.39441	2.1375	+	6.0366	1.01194	+	4.10085	3.08082	1.339	-0.262298	+	4.11523	1.62737	3.98902	0.303368			+				1	11	16.4	41.286	2292200	2501400	2159000	27394000	28822000	28368000	3772700	3466200	3738800	16741000	15072000	16506000	7722700	7541100
C9JH25	6	6	6	sp|C9JH25|PRRT4_HUMAN Proline-rich transmembrane protein 4 OS=Homo sapiens OX=9606 GN=PRRT4 PE=2 SV=1	Proline-rich transmembrane protein 4	PRRT4	+	4.13715	7.17451	+	5.74214	6.16339	+	3.94159	4.13537				0.352632	-1.17357	+	4.07037	5.41975	0.633498	0.228073			+				1	6	7.3	26.931	0	0	0	279090000	113750000	187930000	0	0	0	104880000	84973000	92255000	0	0
E9PAV3;Q13765;Q9BZK3	5;5;1	5;5;1	5;5;1	sp|E9PAV3|NACAM_HUMAN Nascent polypeptide-associated complex subunit alpha, muscle-specific form OS=Homo sapiens OX=9606 GN=NACA PE=1 SV=1;sp|Q13765|NACA_HUMAN Nascent polypeptide-associated complex subunit alpha OS=Homo sapiens OX=9606 GN=NACA PE=1 SV=1	Nascent polypeptide-associated complex subunit alpha, muscle-specific form;Nascent polypeptide-associated complex subunit alpha	NACA	+	3.61236	3.42344	+	3.61327	2.98214	+	3.25638	1.79184	+	2.88863	2.23511	0.164308	-0.096748	+	2.45904	1.85529	1.36886	-0.606453	+						3	5	2.7	323.31	4787700	3119100	2540200	38596000	36441000	33309000	2996100	2510200	0	16145000	23133000	19008000	5863500	5766100
O00116	12	12	12	sp|O00116|ADAS_HUMAN Alkyldihydroxyacetonephosphate synthase, peroxisomal OS=Homo sapiens OX=9606 GN=AGPS PE=1 SV=1	Alkyldihydroxyacetonephosphate synthase, peroxisomal	AGPS	+	6.55544	2.72271	+	3.72784	1.67604				+	5.29632	1.91522	1.61588	0.202278	+	2.30788	0.669729	0.17707	-0.0478557	+						1	12	26.3	186.79	7657500	7476400	7294200	50480000	50586000	47039000	7899800	9233900	10630000	30024000	29758000	28319000	28385000	31103000
O00139	8	8	8	sp|O00139|KIF2A_HUMAN Kinesin-like protein KIF2A OS=Homo sapiens OX=9606 GN=KIF2A PE=1 SV=3	Kinesin-like protein KIF2A	KIF2A	+	5.77578	2.50679	+	1.64856	0.835023				+	3.53055	1.13615	0.366468	0.214548	+	3.28553	1.0018	0.948525	0.369607	+						1	8	12.5	54.501	6090700	6461100	6923600	36680000	35989000	37893000	13057000	12930000	15410000	18843000	31636000	24775000	21179000	24034000
O00148	6	4	4	sp|O00148|DX39A_HUMAN ATP-dependent RNA helicase DDX39A OS=Homo sapiens OX=9606 GN=DDX39A PE=1 SV=2	ATP-dependent RNA helicase DDX39A	DDX39A							+	2.6121	2.10894	+	1.74499	0.652567	2.22007	1.42061				0.356041	-0.515594	+						1	6	25.1	199.71	5337900	4611500	0	0	16144000	30945000	6174000	4982800	6267700	0	0	0	0	0
O00154;Q6ZUV0	20;2	20;2	20;2	sp|O00154|BACH_HUMAN Cytosolic acyl coenzyme A thioester hydrolase OS=Homo sapiens OX=9606 GN=ACOT7 PE=1 SV=3	Cytosolic acyl coenzyme A thioester hydrolase	ACOT7	+	4.95057	4.28765	+	5.15047	2.7364	+	2.9608	1.52864	+	4.47882	3.45974	2.52796	0.887593	+	5.41493	2.67433	2.53377	0.43529	+						2	20	53.7	323.31	18889000	17068000	15964000	410000000	313010000	298760000	25826000	23200000	21215000	152480000	150600000	163820000	56040000	85646000
O00161	20	20	20	sp|O00161|SNP23_HUMAN Synaptosomal-associated protein 23 OS=Homo sapiens OX=9606 GN=SNAP23 PE=1 SV=1	Synaptosomal-associated protein 23	SNAP23	+	4.83694	8.39614	+	5.32422	6.94669	+	6.18679	4.86827	+	5.76575	6.87146	0.346165	-0.14109	+	3.91043	3.51318	3.04819	-2.38136		+					1	20	87.2	323.31	0	0	0	412550000	334820000	406530000	0	0	0	262020000	167200000	223160000	0	0
O00170	5	5	5	sp|O00170|AIP_HUMAN AH receptor-interacting protein OS=Homo sapiens OX=9606 GN=AIP PE=1 SV=3	AH receptor-interacting protein	AIP	+	4.41327	3.17809	+	2.69163	1.98375				+	1.44302	2.59428	0.00561661	0.00365237	+	2.85659	1.08056	1.71008	-0.562512					+		1	5	20.6	122.42	4939000	6202700	5721000	44954000	47926000	60319000	12246000	11936000	8513300	56727000	33697000	40279000	38952000	42649000
O00186	2	2	2	sp|O00186|STXB3_HUMAN Syntaxin-binding protein 3 OS=Homo sapiens OX=9606 GN=STXBP3 PE=1 SV=2	Syntaxin-binding protein 3	STXBP3				+	2.75298	1.32536							0.170927	0.0888244	+	2.01096	0.557877	0.0135615	0.00536668	+						1	2	2.9	3.4285	1861300	1651100	1940800	0	12165000	15010000	2466200	2889100	3492500	6409000	7430400	8223300	8027600	0
O00192	30	30	30	sp|O00192|ARVC_HUMAN Splicing regulator ARVCF OS=Homo sapiens OX=9606 GN=ARVCF PE=1 SV=1	Armadillo repeat protein deleted in velo-cardio-facial syndrome	ARVCF	+	5.16835	7.89347	+	4.00054	6.63105	+	5.30571	4.65375	+	4.70898	6.41077	1.53656	-0.34643	+	5.98961	6.21788	3.72245	1.10651	+						1	30	38.9	323.31	0	0	0	389970000	303800000	344760000	0	0	0	189680000	151690000	193680000	0	0
O00231	12	12	12	sp|O00231|PSD11_HUMAN 26S proteasome non-ATPase regulatory subunit 11 OS=Homo sapiens OX=9606 GN=PSMD11 PE=1 SV=3	26S proteasome non-ATPase regulatory subunit 11	PSMD11	+	5.00483	2.38044	+	4.66949	1.44495							0.541003	-1.92729	+	3.57197	1.22615	1.70393	-0.40498	+						1	12	40.5	200.52	46043000	44280000	43546000	207750000	250360000	240970000	71868000	70957000	66620000	204120000	180690000	185880000	151010000	154210000
O00233	4	4	4	sp|O00233|PSMD9_HUMAN 26S proteasome non-ATPase regulatory subunit 9 OS=Homo sapiens OX=9606 GN=PSMD9 PE=1 SV=3	26S proteasome non-ATPase regulatory subunit 9	PSMD9	+	3.49629	3.53648	+	3.26203	1.83503							1.8096	-1.57528									+			1	4	20.2	38.289	0	0	0	18383000	18326000	20674000	4120300	4563400	0	13611000	12915000	14893000	0	11537000
O00273	7	7	7	sp|O00273|DFFA_HUMAN DNA fragmentation factor subunit alpha OS=Homo sapiens OX=9606 GN=DFFA PE=1 SV=1	DNA fragmentation factor subunit alpha	DFFA	+	4.27739	2.53371	+	3.29387	1.65228				+	3.98941	2.11023	0.753957	0.327958								+				1	7	38.1	165.01	6319800	6729200	7263900	35752000	35994000	46609000	8976600	9120000	9739800	25891000	36220000	26407000	18918000	21403000
O00299	4	4	4	sp|O00299|CLIC1_HUMAN Chloride intracellular channel protein 1 OS=Homo sapiens OX=9606 GN=CLIC1 PE=1 SV=4	Chloride intracellular channel protein 1	CLIC1	+	3.64027	2.14141	+	2.35123	1.05821							0.364336	-0.18292	+	1.7284	0.692146	0.249235	-0.073404	+						1	4	20.7	258.01	21202000	19503000	22275000	74598000	108290000	97918000	27004000	27674000	30179000	46622000	70589000	61878000	41617000	51526000
O00330	8	8	8	sp|O00330|ODPX_HUMAN Pyruvate dehydrogenase protein X component, mitochondrial OS=Homo sapiens OX=9606 GN=PDHX PE=1 SV=3	Pyruvate dehydrogenase protein X component, mitochondrial	PDHX										+	4.08556	5.31086	2.78093	3.00185	+	6.27276	4.12727	0.401715	1.20035	+						1	8	21	29.792	0	0	0	0	0	0	0	0	0	0	0	0	0	0
O00408	5	5	5	sp|O00408|PDE2A_HUMAN cGMP-dependent 3,5-cyclic phosphodiesterase OS=Homo sapiens OX=9606 GN=PDE2A PE=1 SV=1	cGMP-dependent 3,5-cyclic phosphodiesterase	PDE2A	+	4.98004	5.01827	+	3.09597	3.66828				+	4.82662	2.73762	1.49437	-0.363342							+			+		1	5	11.1	101.68	0	0	0	42199000	40641000	51997000	0	0	0	21570000	21386000	25159000	0	0
O00410	5	5	5	sp|O00410|IPO5_HUMAN Importin-5 OS=Homo sapiens OX=9606 GN=IPO5 PE=1 SV=4	Importin-5	IPO5	+	3.32398	6.24209																	+						1	5	8.3	323.31	2559300	0	1313000	87889000	144350000	80893000	2660600	0	3926100	0	136880000	162200000	271730000	145950000
O00411	4	4	4	sp|O00411|RPOM_HUMAN DNA-directed RNA polymerase, mitochondrial OS=Homo sapiens OX=9606 GN=POLRMT PE=1 SV=2	DNA-directed RNA polymerase, mitochondrial	POLRMT	+	3.4726	3.09953	+	3.62129	1.97314							0.945241	-1.24384	+	4.16816	1.48359	1.49675	1.13473	+						1	4	4.1	24.721	0	2587300	2706900	18088000	21581000	17599000	3261200	3171100	3075300	10443000	12147000	15174000	8099500	8168200
O00425;Q9NZI8;Q9Y6M1	16;2;1	16;2;1	16;2;1	sp|O00425|IF2B3_HUMAN Insulin-like growth factor 2 mRNA-binding protein 3 OS=Homo sapiens OX=9606 GN=IGF2BP3 PE=1 SV=2	Insulin-like growth factor 2 mRNA-binding protein 3	IGF2BP3	+	4.34577	2.50355	+	2.9955	1.10905				+	3.01177	0.973472	1.30825	-0.17746						+						3	16	34	323.31	6361400	6691900	6090700	30991000	36412000	41901000	9512500	8071900	10853000	21189000	19363000	20385000	36261000	32797000
O00429	10	10	10	sp|O00429|DNM1L_HUMAN Dynamin-1-like protein OS=Homo sapiens OX=9606 GN=DNM1L PE=1 SV=2	Dynamin-1-like protein	DNM1L	+	3.82119	2.3208	+	2.68114	1.5523				+	4.55155	1.82755	0.524508	0.096499	+	1.34578	0.88527	0.716467	0.503607	+						1	10	20.9	119.93	3553900	3843600	3428900	20994000	14556000	19114000	5419800	4460300	7283100	16323000	15084000	18039000	15633000	13145000
O00445	13	9	9	sp|O00445|SYT5_HUMAN Synaptotagmin-5 OS=Homo sapiens OX=9606 GN=SYT5 PE=1 SV=2	Synaptotagmin-5	SYT5	+	5.85557	8.14474	+	5.28714	6.55273	+	4.42769	4.67872	+	4.85968	7.04624	0.959857	0.320533	+	6.42414	6.54972	3.78296	1.29583					+		1	13	28.8	323.31	0	0	0	234410000	238410000	288200000	0	0	0	169730000	137990000	142250000	0	0
O00461	38	38	38	sp|O00461|GOLI4_HUMAN Golgi integral membrane protein 4 OS=Homo sapiens OX=9606 GN=GOLIM4 PE=1 SV=1	Golgi integral membrane protein 4	GOLIM4	+	4.62485	8.82481	+	6.09284	7.25527	+	4.64004	5.11441	+	5.2118	6.70436	0.6483	-0.203487	+	4.93468	6.49736	2.62395	-0.78428		+					1	38	47	323.31	1312900	1317600	2648700	969610000	745430000	591070000	2786100	2477400	3359800	450430000	404120000	454290000	9639000	9203200
O00505	5	5	4	sp|O00505|IMA4_HUMAN Importin subunit alpha-4 OS=Homo sapiens OX=9606 GN=KPNA3 PE=1 SV=2	Importin subunit alpha-4	KPNA3				+	2.38911	1.23188				+	1.1989	2.05527	0.613725	-0.238411	+	1.55773	0.627017	1.99921	-0.30721	+						1	5	12.7	166.44	9290600	8143700	9024300	0	44789000	41504000	11949000	11685000	18014000	31952000	30220000	33750000	23981000	32248000
O00559	9	9	9	sp|O00559|RCAS1_HUMAN Receptor-binding cancer antigen expressed on SiSo cells OS=Homo sapiens OX=9606 GN=EBAG9 PE=1 SV=1	Receptor-binding cancer antigen expressed on SiSo cells	EBAG9	+	6.5451	7.87713	+	4.46777	7.40677	+	4.72453	5.91963	+	5.08108	6.88845	0.565143	-0.232033	+	4.02671	6.15254	0.231815	-0.0927134		+					1	9	46.5	323.31	0	0	0	406640000	347220000	400900000	0	0	0	308730000	213490000	283720000	0	0
O00567	12	12	12	sp|O00567|NOP56_HUMAN Nucleolar protein 56 OS=Homo sapiens OX=9606 GN=NOP56 PE=1 SV=4	Nucleolar protein 56	NOP56	+	4.12915	2.74838	+	4.48532	1.96926	+	2.89256	0.731408	+	3.04159	1.80505	0.718949	-0.333153	+	1.30805	1.0158	2.8531	-0.635632	+						1	12	24.9	84.232	6904300	7727600	8220700	42106000	53184000	59427000	11003000	11596000	9534400	42440000	43702000	39378000	26253000	25506000
O00571;O15523	10;5	10;5	10;5	sp|O00571|DDX3X_HUMAN ATP-dependent RNA helicase DDX3X OS=Homo sapiens OX=9606 GN=DDX3X PE=1 SV=3;sp|O15523|DDX3Y_HUMAN ATP-dependent RNA helicase DDX3Y OS=Homo sapiens OX=9606 GN=DDX3Y PE=1 SV=2	ATP-dependent RNA helicase DDX3X;ATP-dependent RNA helicase DDX3Y	DDX3X;DDX3Y	+	4.42886	2.50299	+	3.2737	1.57093				+	2.43323	1.55135	0.422869	-0.16012						+						2	10	22.7	323.31	11292000	11242000	12257000	55765000	72331000	70265000	13083000	15852000	15322000	50880000	37305000	43902000	38516000	38161000
O00592	7	7	7	sp|O00592|PODXL_HUMAN Podocalyxin OS=Homo sapiens OX=9606 GN=PODXL PE=1 SV=2	Podocalyxin	PODXL	+	3.81086	4.1564	+	5.07426	3.91152	+	3.37187	2.72651	+	3.56375	3.44284	1.92283	-0.755343				2.33228	-2.13178	+						1	7	11.1	323.31	0	0	0	32395000	36219000	33995000	0	0	0	30753000	38901000	31140000	0	0
O00625	6	6	6	sp|O00625|PIR_HUMAN Pirin OS=Homo sapiens OX=9606 GN=PIR PE=1 SV=1	Pirin	PIR				+	2.38204	2.41798				+	4.35702	2.02325	1.25327	-0.25906											+	1	6	27.6	49.217	0	1683500	1617300	12679000	14034000	0	1760500	3667900	0	11418000	10739000	11611000	9844400	13842000
O00629	5	4	3	sp|O00629|IMA3_HUMAN Importin subunit alpha-3 OS=Homo sapiens OX=9606 GN=KPNA4 PE=1 SV=1	Importin subunit alpha-3	KPNA4				+	3.99766	3.01534							2.84971	-2.00598						+						1	5	15.9	85.643	0	0	0	0	0	0	0	0	0	12264000	14855000	17300000	17591000	14705000
O00743	4	4	4	sp|O00743|PPP6_HUMAN Serine/threonine-protein phosphatase 6 catalytic subunit OS=Homo sapiens OX=9606 GN=PPP6C PE=1 SV=1	Serine/threonine-protein phosphatase 6 catalytic subunit;Serine/threonine-protein phosphatase 6 catalytic subunit, N-terminally processed	PPP6C	+	3.63269	2.89238																					+		1	4	12.5	4.4078	2516400	2954400	2057900	15472000	23249000	17410000	0	0	0	0	0	0	0	19687000
O00764	3	3	3	sp|O00764|PDXK_HUMAN Pyridoxal kinase OS=Homo sapiens OX=9606 GN=PDXK PE=1 SV=1	Pyridoxal kinase	PDXK															+	3.93417	2.87756	2.50663	1.50065					+		1	3	12.2	69.477	0	0	0	0	0	0	0	0	0	19614000	0	14039000	0	0
O14514	3	3	3	sp|O14514|AGRB1_HUMAN Adhesion G protein-coupled receptor B1 OS=Homo sapiens OX=9606 GN=ADGRB1 PE=1 SV=2	Brain-specific angiogenesis inhibitor 1	BAI1										+	2.59851	2.61874	2.65035	2.29052								+				1	3	2.2	3.6305	0	0	0	0	0	0	0	0	0	0	0	0	0	0
O14531	21	21	21	sp|O14531|DPYL4_HUMAN Dihydropyrimidinase-related protein 4 OS=Homo sapiens OX=9606 GN=DPYSL4 PE=1 SV=2	Dihydropyrimidinase-related protein 4	DPYSL4	+	4.65532	2.10749	+	2.85979	1.13088				+	3.41902	0.929139	0.65214	-0.148927	+	2.05575	0.573279	2.28534	0.452273				+			1	21	44.8	323.31	24989000	25801000	29436000	108910000	124330000	112170000	34411000	36036000	46582000	79710000	86320000	88169000	82163000	91464000
O14561	2	2	2	sp|O14561|ACPM_HUMAN Acyl carrier protein, mitochondrial OS=Homo sapiens OX=9606 GN=NDUFAB1 PE=1 SV=3	Acyl carrier protein, mitochondrial	NDUFAB1	+	2.78954	2.35313												+	2.58447	1.67014	0.173321	0.0935888	+						1	2	12.2	19.79	0	0	0	7032300	6298900	8033000	0	0	0	6199300	0	5082500	0	0
O14562	7	7	7	sp|O14562|UBFD1_HUMAN Ubiquitin domain-containing protein UBFD1 OS=Homo sapiens OX=9606 GN=UBFD1 PE=1 SV=2	Ubiquitin domain-containing protein UBFD1	UBFD1	+	2.70237	3.29408	+	3.92982	1.94334				+	3.3053	2.12176	1.12184	-0.308641									+			1	7	30.1	63.538	8841300	4043100	3213200	40991000	48278000	54775000	8385400	8842300	7030000	34597000	30082000	28491000	39107000	30736000
O14672	15	15	15	sp|O14672|ADA10_HUMAN Disintegrin and metalloproteinase domain-containing protein 10 OS=Homo sapiens OX=9606 GN=ADAM10 PE=1 SV=1	Disintegrin and metalloproteinase domain-containing protein 10	ADAM10	+	3.9041	4.76882	+	2.62682	3.69782	+	4.15716	1.74568	+	5.54864	3.90274	0.828332	0.307864	+	4.36742	3.38836	0.0928414	-0.0518434	+						1	15	33.3	323.31	0	4013400	3257800	79850000	76468000	82139000	0	3961300	5271500	40964000	35467000	50213000	8012300	9941300
O14744	7	7	7	sp|O14744|ANM5_HUMAN Protein arginine N-methyltransferase 5 OS=Homo sapiens OX=9606 GN=PRMT5 PE=1 SV=4	Protein arginine N-methyltransferase 5;Protein arginine N-methyltransferase 5, N-terminally processed	PRMT5	+	2.55108	2.92527				+	0.833095	1.08193									1.21273	-1.3223	+						1	7	14.1	97.476	0	2916500	3983700	16377000	23970000	19378000	2979000	3794900	2853600	0	19279000	10666000	0	11970000
O14745	10	10	10	sp|O14745|NHRF1_HUMAN Na(+)/H(+) exchange regulatory cofactor NHE-RF1 OS=Homo sapiens OX=9606 GN=SLC9A3R1 PE=1 SV=4	Na(+)/H(+) exchange regulatory cofactor NHE-RF1	SLC9A3R1				+	4.30367	1.07736				+	2.82846	1.32905	1.07519	0.0690933						+						1	10	31.6	58.08	3149400	2453200	1929500	0	0	0	3661600	3844400	4071400	8360000	7722300	8341500	7888400	8000300
O14813	4	4	4	sp|O14813|PHX2A_HUMAN Paired mesoderm homeobox protein 2A OS=Homo sapiens OX=9606 GN=PHOX2A PE=1 SV=2	Paired mesoderm homeobox protein 2A	PHOX2A	+	3.87121	2.81783	+	3.70762	1.81698	+	1.88353	0.613734	+	3.43969	1.90172	0.596215	0.29316	+	3.97965	1.41849	0.410195	0.12686				+			1	4	30.6	296.67	17011000	18420000	19496000	112780000	113690000	167020000	27361000	27643000	27925000	81848000	113980000	99031000	60668000	63451000
O14818;Q8TAA3	6;1	6;1	6;1	sp|O14818|PSA7_HUMAN Proteasome subunit alpha type-7 OS=Homo sapiens OX=9606 GN=PSMA7 PE=1 SV=1	Proteasome subunit alpha type-7	PSMA7	+	4.52113	2.03707	+	2.05225	1.09531				+	2.2104	0.984768	0.518516	-0.27778						+						2	6	21.8	300.14	10914000	10931000	10797000	40089000	43996000	50485000	15350000	13388000	17262000	40290000	24928000	34450000	31867000	36993000
O14828	15	15	15	sp|O14828|SCAM3_HUMAN Secretory carrier-associated membrane protein 3 OS=Homo sapiens OX=9606 GN=SCAMP3 PE=1 SV=3	Secretory carrier-associated membrane protein 3	SCAMP3	+	5.34419	9.3084	+	5.72171	8.10217	+	7.09939	5.53806	+	6.41522	7.61803	0.838382	-0.322863	+	5.35604	6.04224	2.73093	-0.652387	+						1	15	43.2	323.31	6828200	7461900	9198600	6.5243e+09	3.6409e+09	5028700000	12039000	10442000	11705000	3.8062e+09	2471900000	3.245e+09	56026000	57242000
O14829	8	8	8	sp|O14829|PPE1_HUMAN Serine/threonine-protein phosphatase with EF-hands 1 OS=Homo sapiens OX=9606 GN=PPEF1 PE=1 SV=1	Serine/threonine-protein phosphatase with EF-hands 1	PPEF1	+	3.5199	4.57733	+	2.63921	3.32868				+	2.86847	3.54217	0.336494	0.170678	+	3.05778	2.3819	0.653401	0.739534					+		1	8	19.9	83.706	0	0	0	24981000	29133000	23158000	0	0	0	14688000	20767000	18030000	0	0
O14921	5	5	5	sp|O14921|RGS13_HUMAN Regulator of G-protein signaling 13 OS=Homo sapiens OX=9606 GN=RGS13 PE=1 SV=1	Regulator of G-protein signaling 13	RGS13															+	3.63068	3.45473	4.89714	2.32229			+				1	5	29.6	90.535	0	0	0	0	0	0	0	0	0	0	0	0	0	0
O14936	26	26	26	sp|O14936|CSKP_HUMAN Peripheral plasma membrane protein CASK OS=Homo sapiens OX=9606 GN=CASK PE=1 SV=3	Peripheral plasma membrane protein CASK	CASK	+	4.14807	6.90652	+	4.03968	4.38478	+	2.93884	4.13662	+	4.67495	4.7516	0.0618369	-0.036354	+	4.06204	4.82459	1.13968	-0.221593	+						1	26	34.3	323.31	0	2014800	2237500	210100000	227570000	158950000	2839000	4191500	4600300	62801000	94189000	84374000	7658100	9556400
O14939	8	8	8	sp|O14939|PLD2_HUMAN Phospholipase D2 OS=Homo sapiens OX=9606 GN=PLD2 PE=1 SV=2	Phospholipase D2	PLD2	+	4.44722	4.07436	+	2.58344	2.90874	+	3.1043	1.30862	+	3.81624	2.92421	0.615546	-0.272883	+	4.04229	2.3752	0.259108	-0.0720267	+						1	8	12.5	85.901	0	0	0	22456000	20305000	26057000	0	0	0	15231000	10456000	13469000	0	0
O14967	25	24	24	sp|O14967|CLGN_HUMAN Calmegin OS=Homo sapiens OX=9606 GN=CLGN PE=1 SV=1	Calmegin	CLGN	+	5.29005	8.08857	+	6.32616	6.14917	+	5.45636	2.79742	+	4.42438	7.3034	0.251973	0.0985766	+	4.51441	3.28681	1.72851	-0.28094	+						1	25	53.1	323.31	0	0	0	317950000	335080000	327470000	3238300	3129100	3245100	232520000	199330000	253620000	31315000	28340000
O14975	7	7	7	sp|O14975|S27A2_HUMAN Long-chain fatty acid transport protein 2 OS=Homo sapiens OX=9606 GN=SLC27A2 PE=1 SV=2	Very long-chain acyl-CoA synthetase	SLC27A2	+	2.88079	3.72353	+	2.41176	2.41159	+	2.21064	2.06352				1.11403	-1.4198				2.5441	-2.36526	+						1	7	13.1	68.098	0	0	0	15702000	24361000	10103000	0	0	0	6696500	11921000	8565300	0	0
O14979	10	8	8	sp|O14979|HNRDL_HUMAN Heterogeneous nuclear ribonucleoprotein D-like OS=Homo sapiens OX=9606 GN=HNRNPDL PE=1 SV=3	Heterogeneous nuclear ribonucleoprotein D-like	HNRNPDL	+	4.20379	2.0335	+	1.50443	0.709021				+	2.46164	0.889775	0.130957	-0.0745367						+						1	10	23.6	253.86	40432000	38969000	38989000	150000000	148380000	189390000	67182000	57601000	72732000	124420000	81876000	120690000	105480000	109830000
O14980	7	7	7	sp|O14980|XPO1_HUMAN Exportin-1 OS=Homo sapiens OX=9606 GN=XPO1 PE=1 SV=1	Exportin-1	XPO1	+	3.68185	2.53208	+	2.84058	1.5624				+	2.30769	1.2118	1.43074	-0.273125	+	3.38897	0.594545	2.25119	-0.46804	+						1	7	8.8	284.11	5839400	7822100	8907500	40764000	40458000	47738000	9736300	9308700	14212000	34184000	30371000	31963000	56009000	39332000
O15014	11	11	11	sp|O15014|ZN609_HUMAN Zinc finger protein 609 OS=Homo sapiens OX=9606 GN=ZNF609 PE=1 SV=2	Zinc finger protein 609	ZNF609										+	2.8184	1.60417	0.583436	0.579905											+	1	11	10	45.095	2067600	2260900	2165700	12550000	0	15768000	3293900	3367900	3393100	0	9052500	10554000	9036000	7712900
O15031	9	9	9	sp|O15031|PLXB2_HUMAN Plexin-B2 OS=Homo sapiens OX=9606 GN=PLXNB2 PE=1 SV=3	Plexin-B2	PLXNB2	+	3.22973	4.08681	+	2.86621	2.68261	+	3.3288	1.00074				1.33766	-1.46373	+	3.34348	1.79356	2.28795	-0.580398	+						1	9	8.8	323.31	0	0	0	26962000	29426000	27376000	0	3139600	3616400	14666000	17413000	21721000	12045000	13678000
O15042	7	7	7	sp|O15042|SR140_HUMAN U2 snRNP-associated SURP motif-containing protein OS=Homo sapiens OX=9606 GN=U2SURP PE=1 SV=2	U2 snRNP-associated SURP motif-containing protein	U2SURP	+	5.18877	4.45573	+	3.36286	1.74238				+	3.53595	3.39794	3.11791	1.22861						+						1	7	10.7	134.47	1832700	1688000	1701200	41668000	42373000	31496000	2627600	2249900	2527400	9098800	6708400	9168900	5601400	9188400
O15067	12	12	12	sp|O15067|PUR4_HUMAN Phosphoribosylformylglycinamidine synthase OS=Homo sapiens OX=9606 GN=PFAS PE=1 SV=4	Phosphoribosylformylglycinamidine synthase	PFAS	+	4.6121	3.1777	+	4.12429	2.91045	+	2.80082	0.884224	+	4.69895	2.40178	1.318	-0.34439	+	3.69462	1.31105	3.05898	-0.92895	+						1	12	14.1	323.31	36244000	32320000	30746000	319540000	251690000	331780000	37003000	34798000	47125000	304270000	255190000	332140000	114160000	137340000
O15069	10	10	10	sp|O15069|NACAD_HUMAN NAC-alpha domain-containing protein 1 OS=Homo sapiens OX=9606 GN=NACAD PE=1 SV=3	NAC-alpha domain-containing protein 1	NACAD	+	5.04212	3.59313	+	5.78707	3.26269	+	1.53836	0.830686	+	4.39865	2.12178	2.33852	-0.682105	+	2.07002	1.12211	0.332209	0.202014						+	1	10	10.6	114.91	5071600	5496100	4934200	73292000	57642000	57219000	5637100	6042500	6446200	55421000	56545000	61946000	18979000	25265000
O15075	8	6	6	sp|O15075|DCLK1_HUMAN Serine/threonine-protein kinase DCLK1 OS=Homo sapiens OX=9606 GN=DCLK1 PE=1 SV=2	Serine/threonine-protein kinase DCLK1	DCLK1				+	3.38511	1.48859							0.262509	-0.360096	+	2.63029	1.07516	2.55965	1.05364	+						1	8	11.9	27.258	2090600	1895600	1987000	0	11671000	8930400	2494000	2469300	2412400	6000000	8265300	6619700	6320500	7046100
O15118	10	10	10	sp|O15118|NPC1_HUMAN NPC intracellular cholesterol transporter 1 OS=Homo sapiens OX=9606 GN=NPC1 PE=1 SV=2	Niemann-Pick C1 protein	NPC1	+	4.4546	6.33104	+	3.64841	4.48803	+	5.10823	4.15298	+	3.25982	4.3943	0.34119	0.151305	+	4.00475	4.69213	0.10434	0.0251697		+					1	10	10.3	323.31	0	0	0	76327000	94572000	77295000	0	0	0	32244000	46320000	39172000	0	0
O15119;Q13207;Q9UL17	8;2;1	8;2;1	8;2;1	sp|O15119|TBX3_HUMAN T-box transcription factor TBX3 OS=Homo sapiens OX=9606 GN=TBX3 PE=1 SV=4	T-box transcription factor TBX3	TBX3	+	4.3516	2.41733																						+	3	8	13.7	117.99	4200400	3736200	3624300	20824000	17914000	23241000	3878700	3549200	5244400	0	0	0	0	0
O15126	19	19	19	sp|O15126|SCAM1_HUMAN Secretory carrier-associated membrane protein 1 OS=Homo sapiens OX=9606 GN=SCAMP1 PE=1 SV=2	Secretory carrier-associated membrane protein 1	SCAMP1	+	5.32539	8.44319	+	5.54338	6.78518	+	6.68847	6.03034	+	6.98086	6.78013	1.37139	-0.217954	+	3.9134	6.36208	0.104323	0.0434532	+						1	19	55	323.31	21784000	23597000	36960000	10111000000	8.3019e+09	9543700000	74590000	51425000	52890000	6.3956e+09	6.1803e+09	6.886e+09	91278000	78300000
O15127	6	6	6	sp|O15127|SCAM2_HUMAN Secretory carrier-associated membrane protein 2 OS=Homo sapiens OX=9606 GN=SCAMP2 PE=1 SV=2	Secretory carrier-associated membrane protein 2	SCAMP2	+	4.23746	7.41324	+	3.56433	5.60289	+	3.70394	4.3686	+	4.16838	5.74021	0.0611958	0.0186133	+	4.28713	4.4212	2.71674	-0.917693	+						1	6	15.5	236.88	0	0	0	396420000	194120000	167380000	0	0	0	95678000	76883000	72350000	0	0
O15143	7	7	7	sp|O15143|ARC1B_HUMAN Actin-related protein 2/3 complex subunit 1B OS=Homo sapiens OX=9606 GN=ARPC1B PE=1 SV=3	Actin-related protein 2/3 complex subunit 1B	ARPC1B	+	4.5051	3.09756	+	3.11287	2.192	+	2.32487	1.18573	+	3.79446	2.14557	1.02626	0.283641	+	2.90825	1.58231	2.80413	1.01289	+						1	7	25.5	323.31	10486000	8903200	9114500	84233000	68416000	92602000	12019000	13362000	8514500	59022000	42800000	51643000	18367000	26801000
O15145	5	5	5	sp|O15145|ARPC3_HUMAN Actin-related protein 2/3 complex subunit 3 OS=Homo sapiens OX=9606 GN=ARPC3 PE=1 SV=3	Actin-related protein 2/3 complex subunit 3	ARPC3				+	2.76463	2.65425							0.858198	-1.03994						+						1	5	27.5	47.006	0	1910700	1592400	14094000	23637000	0	0	0	0	9334400	17405000	7998000	11006000	8910200
O15155	3	3	3	sp|O15155|BET1_HUMAN BET1 homolog OS=Homo sapiens OX=9606 GN=BET1 PE=1 SV=1	BET1 homolog	BET1	+	5.54098	8.4433				+	5.76088	6.0633	+	3.76442	6.98122	0.431447	2.14732	+	4.91539	6.05229	1.4328	-0.463253	+						1	3	57.6	145.87	0	0	0	412950000	467300000	363650000	0	0	0	0	256790000	210270000	0	0
O15194	9	9	9	sp|O15194|CTDSL_HUMAN CTD small phosphatase-like protein OS=Homo sapiens OX=9606 GN=CTDSPL PE=1 SV=2	CTD small phosphatase-like protein	CTDSPL	+	4.65423	5.48147	+	4.15474	4.15557	+	2.33061	2.73855	+	5.60887	4.58099	0.295174	-0.073771	+	4.42332	3.55494	0.00789177	0.00539873	+						1	9	27.5	144.23	0	0	0	47886000	44731000	67821000	0	0	0	44113000	37024000	42407000	0	0
O15213	4	4	4	sp|O15213|WDR46_HUMAN WD repeat-containing protein 46 OS=Homo sapiens OX=9606 GN=WDR46 PE=1 SV=3	WD repeat-containing protein 46	WDR46							+	2.62941	1.26335									0.401817	-0.516801	+						1	4	13.8	57.113	0	0	0	0	0	0	0	0	0	0	0	0	0	0
O15226	8	8	8	sp|O15226|NKRF_HUMAN NF-kappa-B-repressing factor OS=Homo sapiens OX=9606 GN=NKRF PE=1 SV=2	NF-kappa-B-repressing factor	NKRF				+	2.24476	1.23193				+	3.22685	1.3429	0.463879	-0.176207	+	3.72356	1.32629	2.35301	0.503487	+						1	8	15.8	63.26	3451600	4049000	3843000	16500000	0	19884000	5587600	3534300	5519800	10337000	12204000	11197000	8590300	11484000
O15228	16	16	16	sp|O15228|GNPAT_HUMAN Dihydroxyacetone phosphate acyltransferase OS=Homo sapiens OX=9606 GN=GNPAT PE=1 SV=1	Dihydroxyacetone phosphate acyltransferase	GNPAT	+	6.10227	8.63149	+	5.65031	6.941	+	4.15743	4.69463	+	4.55368	6.93834	0.399582	0.182703	+	3.26335	5.46302	0.377881	0.195197	+						1	16	25.6	260.49	0	0	0	303630000	340360000	343990000	0	0	0	140890000	202120000	192890000	0	0
O15269	7	7	7	sp|O15269|SPTC1_HUMAN Serine palmitoyltransferase 1 OS=Homo sapiens OX=9606 GN=SPTLC1 PE=1 SV=1	Serine palmitoyltransferase 1	SPTLC1	+	3.17702	3.30889	+	2.37388	1.73173				+	2.76041	1.65785	0.53242	0.29194	+	2.50676	1.24975	0.627688	-0.280917	+						1	7	20.5	96.443	0	2678000	2801200	30844000	18718000	20100000	3481900	3588300	2069100	11543000	8180400	10030000	11044000	10039000
O15270	5	5	5	sp|O15270|SPTC2_HUMAN Serine palmitoyltransferase 2 OS=Homo sapiens OX=9606 GN=SPTLC2 PE=1 SV=1	Serine palmitoyltransferase 2	SPTLC2	+	4.54117	3.35164	+	3.54162	1.61949				+	3.22794	1.45733	0.0820552	-0.03784						+						1	5	10.9	131.99	1370900	0	1769600	14683000	16445000	13814000	2677100	2916100	3243600	7947900	8929000	10351000	7477100	9703700
O15305	4	4	4	sp|O15305|PMM2_HUMAN Phosphomannomutase 2 OS=Homo sapiens OX=9606 GN=PMM2 PE=1 SV=1	Phosphomannomutase 2	PMM2							+	3.92523	1.14748	+	5.98279	2.99706	0.224946	0.497247				1.71464	-1.07126					+		1	4	22.8	94.389	3082800	2867200	3417500	0	23679000	21709000	4167000	4070600	0	0	17045000	16071000	11173000	10224000
O15355	24	24	24	sp|O15355|PPM1G_HUMAN Protein phosphatase 1G OS=Homo sapiens OX=9606 GN=PPM1G PE=1 SV=1	Protein phosphatase 1G	PPM1G	+	5.02981	2.87258	+	3.71121	1.67095				+	3.4459	1.82094	0.582484	-0.183717	+	1.35533	0.723925	0.592087	0.311207	+						1	24	51.1	323.31	20745000	16895000	17774000	134340000	143140000	127260000	25926000	26029000	33519000	90321000	86302000	93689000	75671000	90841000
O15371	5	5	5	sp|O15371|EIF3D_HUMAN Eukaryotic translation initiation factor 3 subunit D OS=Homo sapiens OX=9606 GN=EIF3D PE=1 SV=1	Eukaryotic translation initiation factor 3 subunit D	EIF3D	+	4.03123	4.92332	+	3.00316	3.68629				+	3.55292	3.67743	0.042702	-0.0369317						+						1	5	17.5	261.38	0	0	0	37510000	40576000	33328000	0	0	0	23291000	21192000	23058000	23206000	25266000
O15394;Q9BXU1	52;1	52;1	52;1	sp|O15394|NCAM2_HUMAN Neural cell adhesion molecule 2 OS=Homo sapiens OX=9606 GN=NCAM2 PE=1 SV=2	Neural cell adhesion molecule 2	NCAM2	+	5.07991	4.45401	+	5.53734	3.25673	+	6.48046	4.04341	+	5.35077	6.22637	5.40823	3.26912	+	6.83388	5.80494	6.39723	5.26974		+					2	52	46	323.31	0	0	0	30804000	29745000	29155000	0	0	0	19573000	16383000	16684000	0	0
O15400	6	6	6	sp|O15400|STX7_HUMAN Syntaxin-7 OS=Homo sapiens OX=9606 GN=STX7 PE=1 SV=4	Syntaxin-7	STX7	+	4.28555	6.45239	+	4.34646	4.91269	+	2.67445	3.26974	+	4.97083	5.18504	0.45756	-0.168732	+	3.94784	4.06588	1.16906	0.552012		+					1	6	29.9	76.367	0	0	0	89188000	132030000	90527000	0	0	0	53228000	60881000	60145000	0	0
O15439	14	14	14	sp|O15439|MRP4_HUMAN ATP-binding cassette sub-family C member 4 OS=Homo sapiens OX=9606 GN=ABCC4 PE=1 SV=3	Multidrug resistance-associated protein 4	ABCC4	+	4.27068	5.03746	+	3.68025	4.42843	+	3.52578	2.71723	+	4.12188	3.31434	0.620183	-0.276503	+	2.82094	1.87287	3.51909	-2.03225	+						1	14	14.8	195.51	0	0	0	41766000	42349000	42814000	0	0	0	20015000	28245000	26440000	0	0
O15484	19	19	19	sp|O15484|CAN5_HUMAN Calpain-5 OS=Homo sapiens OX=9606 GN=CAPN5 PE=1 SV=2	Calpain-5	CAPN5	+	4.84427	7.63375	+	4.92354	5.74238	+	6.23138	4.58311	+	5.54118	5.64235	0.138289	0.0624766	+	6.29702	5.2356	4.86003	0.97271	+						1	19	29.8	323.31	0	2899600	3974300	649210000	519510000	538490000	4856400	6655100	7092300	284420000	390880000	316330000	13222000	11185000
O15498	6	6	6	sp|O15498|YKT6_HUMAN Synaptobrevin homolog YKT6 OS=Homo sapiens OX=9606 GN=YKT6 PE=1 SV=1	Synaptobrevin homolog YKT6	YKT6	+	3.87368	8.28439	+	3.86973	6.92039	+	2.42995	4.08046	+	3.82902	6.79765	0.642044	-0.206953	+	4.90282	6.04733	0.533629	0.129007		+			+		1	6	30.8	172.63	0	0	0	333760000	449890000	421080000	0	0	0	215630000	229280000	186950000	11997000	0
O43143	13	13	13	sp|O43143|DHX15_HUMAN ATP-dependent RNA helicase DHX15 OS=Homo sapiens OX=9606 GN=DHX15 PE=1 SV=2	Pre-mRNA-splicing factor ATP-dependent RNA helicase DHX15	DHX15	+	3.65301	1.96587				+	3.42301	0.650201	+	2.98774	1.4268	1.51521	0.26834	+	3.35177	0.929768	1.12493	-0.194633	+						1	13	15.8	154.57	19197000	14961000	15984000	62739000	57962000	75259000	28318000	21746000	33189000	42128000	34053000	39528000	28958000	26862000
O43148	19	19	19	sp|O43148|MCES_HUMAN mRNA cap guanine-N7 methyltransferase OS=Homo sapiens OX=9606 GN=RNMT PE=1 SV=1	mRNA cap guanine-N7 methyltransferase	RNMT	+	4.44649	2.323	+	3.32409	1.42113				+	3.42351	1.48921	0.0739334	-0.0364004	+	2.33438	0.769894	0.619286	-0.171155	+						1	19	48.3	323.31	9075700	9042700	9345400	43823000	41045000	53419000	12568000	12549000	14006000	41486000	31644000	32315000	31172000	34205000
O43172	7	7	7	sp|O43172|PRP4_HUMAN U4/U6 small nuclear ribonucleoprotein Prp4 OS=Homo sapiens OX=9606 GN=PRPF4 PE=1 SV=2	U4/U6 small nuclear ribonucleoprotein Prp4	PRPF4	+	4.76206	2.19848	+	3.82929	3.61807				+	4.49613	1.6695	4.17552	-2.74507	+	4.23667	0.865163	0.923479	-0.0826453	+						1	7	15.5	69.603	4765900	4627800	5192100	20406000	22164000	24484000	9610200	7331300	11227000	144160000	93203000	108980000	17127000	14611000
O43174	5	5	5	sp|O43174|CP26A_HUMAN Cytochrome P450 26A1 OS=Homo sapiens OX=9606 GN=CYP26A1 PE=1 SV=2	Cytochrome P450 26A1	CYP26A1										+	7.32681	4.59022	3.77016	6.34097	+	4.41185	2.15552	3.54137	5.73028			+				1	5	10.5	127.68	0	0	0	0	0	0	0	0	0	0	0	0	0	0
O43175	24	24	24	sp|O43175|SERA_HUMAN D-3-phosphoglycerate dehydrogenase OS=Homo sapiens OX=9606 GN=PHGDH PE=1 SV=4	D-3-phosphoglycerate dehydrogenase	PHGDH	+	4.8378	2.65103	+	4.25073	1.7112				+	3.70766	1.52189	0.183635	0.0469267	+	4.82275	1.06754	0.686898	-0.0828234	+						1	24	40.3	323.31	57487000	70274000	68117000	385180000	437710000	404470000	81908000	93645000	78530000	257720000	295030000	278100000	200660000	252060000
O43237	14	14	14	sp|O43237|DC1L2_HUMAN Cytoplasmic dynein 1 light intermediate chain 2 OS=Homo sapiens OX=9606 GN=DYNC1LI2 PE=1 SV=1	Cytoplasmic dynein 1 light intermediate chain 2	DYNC1LI2	+	4.54068	2.51014	+	4.97075	1.60356				+	3.32098	1.70297	0.991471	0.249837	+	3.10378	1.58748	1.11709	0.466415				+			1	14	34.3	323.31	5301400	5133500	5492400	27325000	28604000	35356000	5767800	5407200	5901900	17480000	18128000	16302000	13904000	15337000
O43242	5	5	5	sp|O43242|PSMD3_HUMAN 26S proteasome non-ATPase regulatory subunit 3 OS=Homo sapiens OX=9606 GN=PSMD3 PE=1 SV=2	26S proteasome non-ATPase regulatory subunit 3	PSMD3	+	2.48287	3.204																	+						1	5	18.7	120.92	0	5072000	4935500	35900000	30146000	31699000	4941500	5591700	3425700	0	0	0	0	18286000
O43252	8	8	8	sp|O43252|PAPS1_HUMAN Bifunctional 3-phosphoadenosine 5-phosphosulfate synthase 1 OS=Homo sapiens OX=9606 GN=PAPSS1 PE=1 SV=2	Bifunctional 3-phosphoadenosine 5-phosphosulfate synthase 1;Sulfate adenylyltransferase;Adenylyl-sulfate kinase	PAPSS1	+	3.60254	2.30295	+	2.98559	1.03208				+	2.79004	0.762871	2.00315	0.534005										+		1	8	18.3	163.44	7056900	8351800	6545500	30744000	34130000	44179000	8621300	7881800	6845400	15135000	15006000	17515000	19970000	19275000
O43264	7	7	7	sp|O43264|ZW10_HUMAN Centromere/kinetochore protein zw10 homolog OS=Homo sapiens OX=9606 GN=ZW10 PE=1 SV=3	Centromere/kinetochore protein zw10 homolog	ZW10	+	2.4688	2.88586	+	1.1379	1.87818				+	1.93531	2.11172	0.0367124	0.025085						+						1	7	16.3	129.48	0	4514300	4586400	22412000	23322000	28475000	6134400	8312200	0	12451000	17313000	17713000	14841000	16094000
O43290	8	8	8	sp|O43290|SNUT1_HUMAN U4/U6.U5 tri-snRNP-associated protein 1 OS=Homo sapiens OX=9606 GN=SART1 PE=1 SV=1	U4/U6.U5 tri-snRNP-associated protein 1	SART1				+	2.51151	1.5285	+	2.53491	1.38135				1.72825	-1.04444	+	4.15594	1.34304	1.7769	-0.652236	+						1	8	12.1	45.878	2786600	2765500	2846000	0	0	0	3522200	2690900	4524200	11425000	10073000	8945600	5290600	6719600
O43306	11	11	11	sp|O43306|ADCY6_HUMAN Adenylate cyclase type 6 OS=Homo sapiens OX=9606 GN=ADCY6 PE=1 SV=2	Adenylate cyclase type 6	ADCY6	+	2.82927	4.52985	+	3.77242	3.50708	+	3.50795	1.96953	+	3.15546	3.7105	0.00791504	-0.00287366	+	4.34768	3.97866	3.62482	1.14217	+						1	11	10.9	235.53	0	0	0	30707000	26588000	30614000	0	0	0	18338000	18446000	21191000	0	0
O43314;Q6PFW1	7;2	7;2	7;2	sp|O43314|VIP2_HUMAN Inositol hexakisphosphate and diphosphoinositol-pentakisphosphate kinase 2 OS=Homo sapiens OX=9606 GN=PPIP5K2 PE=1 SV=3	Inositol hexakisphosphate and diphosphoinositol-pentakisphosphate kinase 2	PPIP5K2	+	4.84341	2.60005	+	3.61541	1.55238	+	1.86972	0.711084	+	2.31794	1.848	0.0308313	0.0183867	+	2.68487	1.20156	0.103632	-0.0312433				+			2	7	6	13.795	2967700	2559700	2355500	16568000	15463000	15567000	3070000	3018600	3617600	9564300	10515000	8410900	5661500	4859900
O43374;C9J798	11;9	11;9	11;9	sp|O43374|RASL2_HUMAN Ras GTPase-activating protein 4 OS=Homo sapiens OX=9606 GN=RASA4 PE=2 SV=2;sp|C9J798|RAS4B_HUMAN Ras GTPase-activating protein 4B OS=Homo sapiens OX=9606 GN=RASA4B PE=3 SV=2	Ras GTPase-activating protein 4;Putative Ras GTPase-activating protein 4B	RASA4;RASA4B	+	3.56714	2.6153							+	1.92663	2.28827	6.3843	2.85173	+	2.44462	1.86696	1.19402	1.4135					+		2	11	20.5	50.371	3127400	4115900	5199800	23356000	25754000	25600000	3012100	0	3486400	0	0	0	0	0
O43390	25	25	18	sp|O43390|HNRPR_HUMAN Heterogeneous nuclear ribonucleoprotein R OS=Homo sapiens OX=9606 GN=HNRNPR PE=1 SV=1	Heterogeneous nuclear ribonucleoprotein R	HNRNPR	+	4.65709	3.01644	+	2.12685	1.66802				+	3.81885	2.74163	2.61631	0.714513	+	2.20634	0.58933	1.05001	-0.0894467	+						1	25	38.2	323.31	12574000	17124000	14866000	115210000	124050000	118660000	32098000	44328000	20593000	100600000	86872000	107590000	121950000	147990000
O43395	3	3	3	sp|O43395|PRPF3_HUMAN U4/U6 small nuclear ribonucleoprotein Prp3 OS=Homo sapiens OX=9606 GN=PRPF3 PE=1 SV=2	U4/U6 small nuclear ribonucleoprotein Prp3	PRPF3							+	1.8513	1.13108									0.955896	-0.812576	+						1	3	4.8	8.7684	2219500	1883800	2232000	0	0	0	2889100	3057900	3417300	0	0	0	0	0
O43396	6	6	6	sp|O43396|TXNL1_HUMAN Thioredoxin-like protein 1 OS=Homo sapiens OX=9606 GN=TXNL1 PE=1 SV=3	Thioredoxin-like protein 1	TXNL1	+	4.13109	2.22214	+	1.93977	1.01658				+	3.64615	1.17172	1.26855	-0.256673	+	2.68472	0.613635	0.634872	-0.224483	+						1	6	22.5	216.55	9844600	8622200	9308900	42814000	50016000	37481000	11748000	12477000	19397000	29126000	29346000	27545000	24665000	25757000
O43581	8	8	8	sp|O43581|SYT7_HUMAN Synaptotagmin-7 OS=Homo sapiens OX=9606 GN=SYT7 PE=1 SV=3	Synaptotagmin-7	SYT7	+	4.80091	6.39229	+	6.39068	5.52872	+	5.68125	4.17535	+	5.06121	6.10479	2.30603	1.08423	+	3.0363	4.30442	1.21114	-0.200481	+						1	8	20.1	111.5	0	0	0	127980000	122080000	149500000	0	0	0	78654000	66129000	71764000	0	0
O43597	10	10	10	sp|O43597|SPY2_HUMAN Protein sprouty homolog 2 OS=Homo sapiens OX=9606 GN=SPRY2 PE=1 SV=1	Protein sprouty homolog 2	SPRY2	+	5.48017	6.65236	+	4.62391	5.48114	+	3.32845	5.11034	+	3.88517	4.70671	3.53039	-1.09759				1.92994	-3.46393	+						1	10	45.1	323.31	0	0	0	194690000	174160000	170490000	0	0	0	110970000	89877000	99029000	0	0
O43602	10	10	7	sp|O43602|DCX_HUMAN Neuronal migration protein doublecortin OS=Homo sapiens OX=9606 GN=DCX PE=1 SV=4	Neuronal migration protein doublecortin	DCX	+	3.55011	2.40756	+	3.44017	1.46988				+	2.97604	1.34599	2.33756	-0.42768	+	1.97518	0.69799	0.755159	0.272315					+		1	10	35.3	323.31	6992500	5796500	6224300	31539000	42916000	27840000	10225000	8423100	10329000	29659000	23901000	26672000	26608000	38846000
O43609	13	13	13	sp|O43609|SPY1_HUMAN Protein sprouty homolog 1 OS=Homo sapiens OX=9606 GN=SPRY1 PE=1 SV=2	Protein sprouty homolog 1	SPRY1	+	4.75678	4.33995							+	4.51517	4.75269	2.77549	2.68952	+	7.39002	5.04941	3.05727	5.98186	+						1	13	42.9	323.31	0	0	0	20731000	22925000	19322000	0	0	0	10806000	0	8917100	0	0
O43617	10	10	10	sp|O43617|TPPC3_HUMAN Trafficking protein particle complex subunit 3 OS=Homo sapiens OX=9606 GN=TRAPPC3 PE=1 SV=1	Trafficking protein particle complex subunit 3	TRAPPC3	+	4.18609	7.70905	+	4.79004	7.23479	+	3.47881	6.34691	+	5.99022	7.15027	0.621598	0.33172	+	4.028	6.5316	0.340748	-0.309147		+					1	10	33.9	323.31	0	0	0	257200000	403750000	172110000	0	0	0	154310000	256400000	210410000	0	0
O43657	4	4	4	sp|O43657|TSN6_HUMAN Tetraspanin-6 OS=Homo sapiens OX=9606 GN=TSPAN6 PE=1 SV=1	Tetraspanin-6	TSPAN6	+	4.28475	6.12137	+	3.64064	4.9832	+	4.11133	3.92342	+	4.49234	4.97571	1.06128	0.230541	+	3.99838	3.5125	2.94513	-1.31856	+						1	4	20.4	323.31	0	0	0	89579000	106120000	81280000	0	0	0	46942000	48687000	50421000	0	0
O43660	5	5	5	sp|O43660|PLRG1_HUMAN Pleiotropic regulator 1 OS=Homo sapiens OX=9606 GN=PLRG1 PE=1 SV=1	Pleiotropic regulator 1	PLRG1	+	3.28688	3.84314												+	2.90894	2.73047	2.94888	1.90296	+						1	5	19.1	187.94	3633400	2287800	1735200	31262000	29202000	46704000	0	0	0	0	0	0	0	13545000
O43663	2	2	2	sp|O43663|PRC1_HUMAN Protein regulator of cytokinesis 1 OS=Homo sapiens OX=9606 GN=PRC1 PE=1 SV=2	Protein regulator of cytokinesis 1	PRC1				+	4.01061	4.10587				+	4.12031	3.27753	0.883005	-0.590978						+						1	2	3.5	2.9482	0	0	0	32185000	35677000	0	0	0	0	25445000	40938000	26288000	0	25552000
O43670	4	4	4	sp|O43670|ZN207_HUMAN BUB3-interacting and GLEBS motif-containing protein ZNF207 OS=Homo sapiens OX=9606 GN=ZNF207 PE=1 SV=1	BUB3-interacting and GLEBS motif-containing protein ZNF207	ZNF207	+	4.80993	4.80886	+	1.69464	2.6215				+	1.18943	1.7949	3.21544	-0.728887						+						1	4	11.5	41.21	0	0	0	31234000	31844000	31272000	4584900	7937900	0	24037000	23436000	22873000	15556000	29654000
O43681	7	7	7	sp|O43681|GET3_HUMAN ATPase GET3 OS=Homo sapiens OX=9606 GN=GET3 PE=1 SV=2	ATPase ASNA1	ASNA1	+	3.41356	3.23285	+	2.58621	1.93924				+	4.9263	1.04834	0.363179	-0.178604						+						1	7	34.2	266.92	2711300	4863300	4480300	31373000	36572000	42782000	5584100	7433800	4321300	17856000	27403000	20678000	29829000	31694000
O43684	12	12	12	sp|O43684|BUB3_HUMAN Mitotic checkpoint protein BUB3 OS=Homo sapiens OX=9606 GN=BUB3 PE=1 SV=1	Mitotic checkpoint protein BUB3	BUB3	+	4.43619	2.38395	+	3.18852	1.09668				+	2.78952	0.961354	0.214683	-0.0687787	+	2.63532	0.588797	1.36754	-0.299268	+						1	12	49.7	323.31	13285000	15806000	14732000	80082000	66810000	82222000	22869000	21423000	25263000	50051000	44147000	54790000	39224000	45028000
O43707;P35609;Q08043	18;1;1	18;1;1	15;0;0	sp|O43707|ACTN4_HUMAN Alpha-actinin-4 OS=Homo sapiens OX=9606 GN=ACTN4 PE=1 SV=2	Alpha-actinin-4	ACTN4	+	4.46005	2.42898	+	2.38732	1.29711				+	3.34995	0.953742	0.482236	-0.271507						+						3	18	27.1	256.89	4765400	4686900	5024000	24758000	30375000	23302000	7206200	6747200	6728800	13038000	21954000	16961000	16414000	23462000
O43719	13	13	13	sp|O43719|HTSF1_HUMAN HIV Tat-specific factor 1 OS=Homo sapiens OX=9606 GN=HTATSF1 PE=1 SV=1	HIV Tat-specific factor 1	HTATSF1	+	4.07649	2.37215	+	2.42417	1.27594				+	3.88198	1.75948	0.410835	-0.134916										+		1	13	21.3	323.31	6111000	4864300	4396000	24876000	27012000	26985000	6830000	6053500	9631100	16614000	17567000	19374000	13336000	10507000
O43752	9	9	9	sp|O43752|STX6_HUMAN Syntaxin-6 OS=Homo sapiens OX=9606 GN=STX6 PE=1 SV=1	Syntaxin-6	STX6	+	4.43411	5.22257	+	5.17332	4.26247	+	4.45399	3.01893				0.260706	-0.536365	+	3.06639	3.65853	0.100202	0.037474		+					1	9	49	323.31	0	0	0	60249000	59988000	42698000	0	0	0	25104000	22011000	28913000	0	0
O43776	14	14	14	sp|O43776|SYNC_HUMAN Asparagine--tRNA ligase, cytoplasmic OS=Homo sapiens OX=9606 GN=NARS1 PE=1 SV=1	Asparagine--tRNA ligase, cytoplasmic	NARS	+	3.87228	2.20388	+	2.78216	1.15977				+	1.64177	0.599084	1.4254	-0.478843	+	3.32489	0.541147	3.79548	-0.738234	+						1	14	25.2	173.05	12921000	11073000	13042000	56632000	66527000	48434000	19458000	18263000	15249000	41456000	43293000	33673000	41640000	37068000
O43795;Q9UKN7	25;1	25;1	23;0	sp|O43795|MYO1B_HUMAN Unconventional myosin-Ib OS=Homo sapiens OX=9606 GN=MYO1B PE=1 SV=3	Unconventional myosin-Ib	MYO1B	+	3.88462	2.46462	+	2.4624	1.42787				+	3.6431	1.16595	1.20407	-0.22815	+	3.7768	0.845518	2.12391	-0.253195	+						2	25	22.7	323.31	17556000	20106000	22303000	97483000	102520000	132480000	28656000	35143000	20633000	69832000	72915000	79476000	60909000	55415000
O43809	2	2	2	sp|O43809|CPSF5_HUMAN Cleavage and polyadenylation specificity factor subunit 5 OS=Homo sapiens OX=9606 GN=NUDT21 PE=1 SV=1	Cleavage and polyadenylation specificity factor subunit 5	NUDT21							+	1.64124	0.715846									0.951572	-0.867731	+						1	2	4.4	4.6527	0	0	0	0	0	0	0	0	0	0	0	0	0	0
O43813	3	3	3	sp|O43813|LANC1_HUMAN Glutathione S-transferase LANCL1 OS=Homo sapiens OX=9606 GN=LANCL1 PE=1 SV=1	LanC-like protein 1	LANCL1	+	4.41077	2.7529	+	3.11625	1.5078				+	4.48998	1.83818	0.656996	0.205658	+	2.98507	1.20322	0.389695	0.090018	+						1	3	5.5	164.9	7477100	7844400	8700500	50717000	48312000	63789000	12481000	11030000	13860000	42086000	30886000	33757000	25126000	27274000
O43815	8	8	8	sp|O43815|STRN_HUMAN Striatin OS=Homo sapiens OX=9606 GN=STRN PE=1 SV=4	Striatin	STRN										+	2.15786	1.70215	2.12171	1.75838									+			1	8	11.5	57.658	0	2363700	3034200	0	0	0	2901300	3887200	4150500	0	0	0	8772200	7977500
O43823	5	5	5	sp|O43823|AKAP8_HUMAN A-kinase anchor protein 8 OS=Homo sapiens OX=9606 GN=AKAP8 PE=1 SV=1	A-kinase anchor protein 8	AKAP8				+	2.79808	1.2014							1.37365	-0.947063	+	2.36187	2.06261	0.840976	0.988766	+						1	5	11.1	77.463	0	0	0	20575000	22218000	0	5206300	4112400	4853000	10277000	12738000	9652500	34094000	0
O43847	9	9	9	sp|O43847|NRDC_HUMAN Nardilysin OS=Homo sapiens OX=9606 GN=NRDC PE=1 SV=3	Nardilysin	NRD1	+	4.48372	3.23158	+	3.78364	1.97271				+	4.10615	1.89348	0.24345	0.0672176										+		1	9	9.6	55.188	2564700	2849200	2532500	22056000	22838000	30446000	5445500	4458200	4140400	19742000	16329000	18855000	9405200	13458000
O43861	10	9	9	sp|O43861|ATP9B_HUMAN Probable phospholipid-transporting ATPase IIB OS=Homo sapiens OX=9606 GN=ATP9B PE=2 SV=4	Probable phospholipid-transporting ATPase IIB	ATP9B	+	3.95442	5.2576	+	3.66614	4.65299	+	3.51548	2.59416	+	3.25649	3.93683	0.479865	-0.19541	+	4.48636	3.78769	0.582869	0.122696	+						1	10	10.6	73.492	0	0	0	59705000	55674000	73469000	0	0	0	28962000	35770000	41159000	0	0
O43865	7	7	5	sp|O43865|SAHH2_HUMAN S-adenosylhomocysteine hydrolase-like protein 1 OS=Homo sapiens OX=9606 GN=AHCYL1 PE=1 SV=2	Putative adenosylhomocysteinase 2	AHCYL1	+	2.56199	3.02806	+	3.99485	1.65565				+	2.40162	2.44371	1.36188	0.493898	+	2.21118	1.19088	0.168517	0.0989799	+						1	7	19.2	39.88	0	3057400	3043100	14656000	18883000	23472000	3817700	3981900	4010000	10806000	12770000	13816000	10896000	7017400
O43909	8	8	8	sp|O43909|EXTL3_HUMAN Exostosin-like 3 OS=Homo sapiens OX=9606 GN=EXTL3 PE=1 SV=1	Exostosin-like 3	EXTL3	+	4.7537	5.95451	+	3.80326	4.71632	+	2.86988	3.49901	+	4.67754	3.40924	1.03078	-0.754352	+	5.51097	3.93567	1.40468	-0.263829	+						1	8	9.4	93.331	0	0	0	66071000	95826000	83010000	0	0	0	35160000	71970000	45661000	0	0
O60256	2	2	2	sp|O60256|KPRB_HUMAN Phosphoribosyl pyrophosphate synthase-associated protein 2 OS=Homo sapiens OX=9606 GN=PRPSAP2 PE=1 SV=1	Phosphoribosyl pyrophosphate synthase-associated protein 2	PRPSAP2	+	5.4159	4.80796	+	5.55105	4.75083							0.444262	-1.11259	+	1.39186	1.85246	1.78769	-0.623679					+		1	2	8.1	31.155	0	0	0	32717000	34525000	43343000	0	0	0	29666000	25539000	27498000	20931000	18599000
O60264	13	13	11	sp|O60264|SMCA5_HUMAN SWI/SNF-related matrix-associated actin-dependent regulator of chromatin subfamily A member 5 OS=Homo sapiens OX=9606 GN=SMARCA5 PE=1 SV=1	SWI/SNF-related matrix-associated actin-dependent regulator of chromatin subfamily A member 5	SMARCA5	+	5.77829	2.23465	+	1.31993	0.780804				+	2.22015	0.560988	3.32581	-0.740291						+						1	13	17.9	147.35	5283700	4912200	4717200	23532000	23795000	22795000	9215500	6760100	12961000	16611000	16659000	14798000	0	13862000
O60266	5	5	5	sp|O60266|ADCY3_HUMAN Adenylate cyclase type 3 OS=Homo sapiens OX=9606 GN=ADCY3 PE=1 SV=3	Adenylate cyclase type 3	ADCY3	+	5.69861	4.63628	+	3.57667	3.57205	+	3.09997	2.17441	+	3.92842	2.82289	1.59644	-0.670004	+	4.41555	3.07995	0.19044	-0.0764873	+						1	5	4.9	22.762	0	0	0	31166000	35453000	34685000	0	0	0	28806000	17666000	21792000	0	0
O60271	19	19	19	sp|O60271|JIP4_HUMAN C-Jun-amino-terminal kinase-interacting protein 4 OS=Homo sapiens OX=9606 GN=SPAG9 PE=1 SV=4	C-Jun-amino-terminal kinase-interacting protein 4	SPAG9	+	5.2864	2.80771	+	2.92616	1.28582				+	4.34325	1.58214	0.981838	0.215907	+	2.6081	0.592594	0.0996512	0.0228827	+						1	19	20.2	284.21	3922400	4502000	3853300	28774000	26901000	30174000	6021700	5763800	7509300	17347000	13630000	15978000	13811000	12537000
O60282	29	24	21	sp|O60282|KIF5C_HUMAN Kinesin heavy chain isoform 5C OS=Homo sapiens OX=9606 GN=KIF5C PE=1 SV=1	Kinesin heavy chain isoform 5C	KIF5C	+	4.93629	2.52099	+	1.82635	1.00259				+	3.12949	1.63277	0.342024	0.219868						+						1	29	41	323.31	8139500	8719500	7794700	51109000	42265000	48427000	10562000	10075000	12727000	27329000	16417000	24279000	24743000	35429000
O60306	6	6	6	sp|O60306|AQR_HUMAN RNA helicase aquarius OS=Homo sapiens OX=9606 GN=AQR PE=1 SV=4	Intron-binding protein aquarius	AQR	+	3.11236	2.46467	+	2.9414	1.37879				+	3.38153	1.33902	0.398508	-0.133433						+						1	6	5.6	57.515	4108800	3036100	4542500	17323000	19807000	27778000	5109700	4911700	5910900	15846000	14521000	11338000	17441000	18262000
O60313	15	15	15	sp|O60313|OPA1_HUMAN Dynamin-like 120 kDa protein, mitochondrial OS=Homo sapiens OX=9606 GN=OPA1 PE=1 SV=3	Dynamin-like 120 kDa protein, mitochondrial;Dynamin-like 120 kDa protein, form S1	OPA1				+	3.20413	2.53391							2.14497	-2.77821						+						1	15	17.2	244.11	7437000	5745000	6344700	15549000	20477000	0	24771000	24696000	14888000	113050000	137150000	114100000	20255000	24663000
O60341	2	2	2	sp|O60341|KDM1A_HUMAN Lysine-specific histone demethylase 1A OS=Homo sapiens OX=9606 GN=KDM1A PE=1 SV=2	Lysine-specific histone demethylase 1A	KDM1A				+	1.21661	1.37334							1.58106	-1.06872						+						1	2	2.8	40.241	3475000	5099400	3769300	0	0	0	0	6211100	6688800	13131000	10192000	11830000	0	0
O60443	6	6	6	sp|O60443|GSDME_HUMAN Gasdermin-E OS=Homo sapiens OX=9606 GN=GSDME PE=1 SV=2	Non-syndromic hearing impairment protein 5	DFNA5	+	4.30838	2.65346	+	3.5949	1.48648				+	3.25196	1.34783	1.48277	-0.225858	+	3.97571	1.23063	1.85172	0.206352			+				1	6	14.7	95.814	4458600	4420400	4968500	24436000	33399000	29884000	5642500	6038300	7424600	17346000	17556000	18275000	16472000	15732000
O60499	4	4	4	sp|O60499|STX10_HUMAN Syntaxin-10 OS=Homo sapiens OX=9606 GN=STX10 PE=1 SV=1	Syntaxin-10	STX10				+	4.61613	5.05712	+	4.00937	3.83611				2.95987	-3.88522				0.631528	-2.00193	+						1	4	33.7	323.31	0	0	0	223080000	0	97165000	0	0	0	62098000	53139000	84874000	0	0
O60502	4	4	4	sp|O60502|OGA_HUMAN Protein O-GlcNAcase OS=Homo sapiens OX=9606 GN=OGA PE=1 SV=2	Protein O-GlcNAcase	MGEA5				+	3.7174	2.99541							0.820985	-0.958074						+						1	4	6.7	22.26	0	0	0	15915000	0	17352000	0	0	0	10446000	11111000	11347000	9636800	9972000
O60506	25	18	18	sp|O60506|HNRPQ_HUMAN Heterogeneous nuclear ribonucleoprotein Q OS=Homo sapiens OX=9606 GN=SYNCRIP PE=1 SV=2	Heterogeneous nuclear ribonucleoprotein Q	SYNCRIP	+	4.97883	2.42172	+	3.53274	1.1414				+	4.86037	2.01207	2.77042	0.710695	+	2.74198	0.756748	1.65068	-0.277639	+						1	25	39.8	323.31	19188000	19540000	22329000	108570000	116360000	101940000	28430000	24777000	24197000	52259000	60780000	57604000	55270000	64677000
O60512	3	3	3	sp|O60512|B4GT3_HUMAN Beta-1,4-galactosyltransferase 3 OS=Homo sapiens OX=9606 GN=B4GALT3 PE=1 SV=2	Beta-1,4-galactosyltransferase 3;N-acetyllactosamine synthase;Beta-N-acetylglucosaminylglycopeptide beta-1,4-galactosyltransferase;Beta-N-acetylglucosaminyl-glycolipid beta-1,4-galactosyltransferase	B4GALT3	+	3.91526	5.67916	+	4.06822	4.75792	+	2.86952	3.02059	+	4.43531	4.39529	0.527141	-0.273242				0.234901	-0.532055	+						1	3	10.9	159.59	0	0	0	62265000	68168000	68920000	0	0	0	40002000	53140000	48262000	0	0
O60524	5	5	5	sp|O60524|NEMF_HUMAN Ribosome quality control complex subunit NEMF OS=Homo sapiens OX=9606 GN=NEMF PE=1 SV=4	Nuclear export mediator factor NEMF	NEMF				+	2.931	1.35866							3.36834	-1.42419										+		1	5	4.1	7.4327	2552900	2350700	2620200	6570000	7237500	0	2986700	3518200	4415600	9092900	9113400	9443000	5282600	5371700
O60566	9	9	9	sp|O60566|BUB1B_HUMAN Mitotic checkpoint serine/threonine-protein kinase BUB1 beta OS=Homo sapiens OX=9606 GN=BUB1B PE=1 SV=3	Mitotic checkpoint serine/threonine-protein kinase BUB1 beta	BUB1B	+	4.8774	3.57563																			+				1	9	10.6	87.357	0	0	0	17708000	16409000	14132000	0	3494900	5092300	0	6886100	7694600	0	0
O60613	4	4	4	sp|O60613|SEP15_HUMAN Selenoprotein F OS=Homo sapiens OX=9606 GN=SELENOF PE=1 SV=4	15 kDa selenoprotein	SELENOF	+	3.43732	3.93682	+	3.73417	2.8029				+	3.80094	1.65666	2.41611	-0.624268	+	3.47473	1.28587	0.958379	0.381097	+						1	4	26.1	323.31	3166100	5710500	2566200	51650000	53330000	60499000	6311300	5983800	4085500	36398000	34886000	41294000	12230000	13382000
O60637	2	2	2	sp|O60637|TSN3_HUMAN Tetraspanin-3 OS=Homo sapiens OX=9606 GN=TSPAN3 PE=2 SV=1	Tetraspanin-3	TSPAN3							+	2.19837	1.39589									1.08953	-1.57659	+						1	2	9.1	9.9962	0	0	0	0	0	0	0	0	0	0	0	0	0	0
O60678	5	5	5	sp|O60678|ANM3_HUMAN Protein arginine N-methyltransferase 3 OS=Homo sapiens OX=9606 GN=PRMT3 PE=1 SV=4	Protein arginine N-methyltransferase 3	PRMT3	+	2.8113	2.7033																			+				1	5	11.5	21.18	838020	1704200	1547700	7544800	7812200	10360000	1917000	2609300	1564500	5794300	0	6161100	5159700	4389000
O60716	29	29	29	sp|O60716|CTND1_HUMAN Catenin delta-1 OS=Homo sapiens OX=9606 GN=CTNND1 PE=1 SV=1	Catenin delta-1	CTNND1	+	4.80647	6.32586	+	3.96525	4.09046	+	4.01151	3.18788	+	3.52483	4.35612	1.31504	-0.283205	+	4.97909	3.61562	1.89247	0.61949		+					1	29	41.4	323.31	0	2859000	2619700	254830000	188460000	159330000	3565100	4582200	6663100	80127000	76504000	87783000	7648400	9285800
O60763	15	15	15	sp|O60763|USO1_HUMAN General vesicular transport factor p115 OS=Homo sapiens OX=9606 GN=USO1 PE=1 SV=2	General vesicular transport factor p115	USO1	+	4.26564	2.20006	+	1.92658	0.920839				+	3.41427	1.43708	1.15002	0.361089	+	4.37274	0.922274	0.588627	-0.103818	+						1	15	18.9	323.31	5295400	5066700	4726300	25799000	19899000	23964000	8451300	6249200	9818600	16698000	13615000	15478000	14001000	17005000
O60831	7	7	7	sp|O60831|PRAF2_HUMAN PRA1 family protein 2 OS=Homo sapiens OX=9606 GN=PRAF2 PE=1 SV=1	PRA1 family protein 2	PRAF2	+	4.28006	5.24865	+	4.22868	5.09256	+	2.84043	3.97428	+	3.17267	5.10223	0.00718869	0.00668103	+	3.79772	5.40938	2.55257	1.15162	+						1	7	29.2	323.31	0	0	0	86953000	73510000	49222000	0	0	0	47140000	71215000	55161000	0	0
O60832	8	8	8	sp|O60832|DKC1_HUMAN H/ACA ribonucleoprotein complex subunit DKC1 OS=Homo sapiens OX=9606 GN=DKC1 PE=1 SV=3	H/ACA ribonucleoprotein complex subunit 4	DKC1	+	3.21984	2.39732	+	2.98558	1.45116				+	2.35933	1.25484	0.688773	-0.293289						+						1	8	18.7	97.69	10948000	9368100	10403000	43135000	48904000	73955000	14396000	11621000	15481000	43431000	32896000	37057000	40683000	38183000
O60884	8	8	8	sp|O60884|DNJA2_HUMAN DnaJ homolog subfamily A member 2 OS=Homo sapiens OX=9606 GN=DNAJA2 PE=1 SV=1	DnaJ homolog subfamily A member 2	DNAJA2	+	5.28405	2.71707	+	4.18014	2.48178				+	3.20405	1.65168	1.80497	-0.589426	+	3.81126	0.951795	0.659312	0.170882	+						1	8	24	178.77	6074900	6308500	6336500	37742000	40088000	45628000	8176800	7782900	8760500	45037000	39540000	54565000	31464000	28411000
O60927	3	3	3	sp|O60927|PP1RB_HUMAN E3 ubiquitin-protein ligase PPP1R11 OS=Homo sapiens OX=9606 GN=PPP1R11 PE=1 SV=1	Protein phosphatase 1 regulatory subunit 11	PPP1R11	+	3.46527	4.00424																					+		1	3	37.3	323.31	0	1520600	1916200	19426000	21260000	25719000	0	0	0	0	0	0	0	0
O60942	4	4	4	sp|O60942|MCE1_HUMAN mRNA-capping enzyme OS=Homo sapiens OX=9606 GN=RNGTT PE=1 SV=1	mRNA-capping enzyme;Polynucleotide 5-triphosphatase;mRNA guanylyltransferase	RNGTT							+	2.77422	3.90116	+	4.7466	4.30692	2.67378	2.97367				6.21075	-4.682					+		1	4	7.7	20.251	0	0	0	227540000	0	218290000	2425500	3107200	3724700	0	12492000	9880400	0	9899200
O75027	6	6	6	sp|O75027|ABCB7_HUMAN Iron-sulfur clusters transporter ABCB7, mitochondrial OS=Homo sapiens OX=9606 GN=ABCB7 PE=1 SV=2	ATP-binding cassette sub-family B member 7, mitochondrial	ABCB7	+	4.32334	4.03155	+	4.57553	2.94314	+	3.48421	1.4917	+	3.50513	2.37344	0.679001	-0.297848	+	4.8887	2.24694	0.0866741	0.0242783	+						1	6	10.5	129.81	0	0	0	26263000	25074000	31088000	2978700	2368500	2733800	22319000	18093000	21727000	6161700	5111200
O75061	4	4	4	sp|O75061|AUXI_HUMAN Putative tyrosine-protein phosphatase auxilin OS=Homo sapiens OX=9606 GN=DNAJC6 PE=1 SV=3	Putative tyrosine-protein phosphatase auxilin	DNAJC6	+	3.31014	2.65239	+	2.68153	2.16341				+	2.33932	1.71102	0.364991	-0.123									+			1	4	6	26.306	1425200	1983100	1974500	8892300	10838000	14390000	2167300	2816800	1396100	9949000	8316500	9260400	0	10303000
O75071	7	7	7	sp|O75071|EFC14_HUMAN EF-hand calcium-binding domain-containing protein 14 OS=Homo sapiens OX=9606 GN=EFCAB14 PE=1 SV=1	EF-hand calcium-binding domain-containing protein 14	EFCAB14	+	5.26771	6.24914	+	5.06363	5.15151	+	2.60822	4.2927	+	5.2466	4.628	0.540685	-0.110338	+	6.00724	4.73995	2.55275	0.317923		+					1	7	21	150.58	0	0	0	71105000	72275000	97237000	0	0	0	58302000	47696000	51094000	0	0
O75083	21	21	21	sp|O75083|WDR1_HUMAN WD repeat-containing protein 1 OS=Homo sapiens OX=9606 GN=WDR1 PE=1 SV=4	WD repeat-containing protein 1	WDR1	+	5.6015	4.08395	+	4.43035	3.05488				+	5.15163	2.71151	0.0500164	0.02459						+						1	21	53.6	323.31	8268900	8416400	9869700	137520000	151950000	160320000	11935000	12169000	13669000	94893000	126860000	94642000	67673000	87459000
O75110	19	19	18	sp|O75110|ATP9A_HUMAN Probable phospholipid-transporting ATPase IIA OS=Homo sapiens OX=9606 GN=ATP9A PE=1 SV=3	Probable phospholipid-transporting ATPase IIA	ATP9A	+	4.06922	6.08933	+	5.46917	5.09268	+	3.11084	3.48712	+	3.78838	4.90063	0.299088	-0.0958873	+	4.7021	4.34687	2.77287	0.486427	+						1	19	21	323.31	0	0	0	111090000	93529000	108580000	0	0	0	83198000	60597000	71471000	16059000	9312400
O75116	13	13	11	sp|O75116|ROCK2_HUMAN Rho-associated protein kinase 2 OS=Homo sapiens OX=9606 GN=ROCK2 PE=1 SV=4	Rho-associated protein kinase 2	ROCK2	+	3.82835	2.09835							+	3.52886	1.55815	4.6211	1.90049						+						1	13	12.2	208.09	5175500	4295200	4052900	20602000	16605000	20680000	6093700	5148500	6971200	0	0	0	15591000	11845000
O75122	23	23	20	sp|O75122|CLAP2_HUMAN CLIP-associating protein 2 OS=Homo sapiens OX=9606 GN=CLASP2 PE=1 SV=3	CLIP-associating protein 2	CLASP2	+	7.13068	6.03229	+	5.41242	4.81231	+	5.08803	1.76083	+	5.12413	4.79064	0.568997	-0.16157	+	6.50972	4.66232	5.76409	1.97218	+						1	23	24.8	323.31	4184900	4117100	3888500	250290000	285200000	263130000	5782300	5320200	6826500	186960000	152440000	163430000	22622000	24820000
O75131	16	16	16	sp|O75131|CPNE3_HUMAN Copine-3 OS=Homo sapiens OX=9606 GN=CPNE3 PE=1 SV=1	Copine-3	CPNE3	+	4.85081	2.7019	+	4.74349	1.55485				+	3.69978	1.41385	0.535193	0.077845	+	2.21751	0.718313	0.979526	-0.265313	+						1	16	38.4	209.1	10717000	10905000	12529000	68836000	71259000	82228000	16994000	15765000	18062000	47611000	50373000	51170000	48219000	52662000
O75152	20	20	19	sp|O75152|ZC11A_HUMAN Zinc finger CCCH domain-containing protein 11A OS=Homo sapiens OX=9606 GN=ZC3H11A PE=1 SV=3	Zinc finger CCCH domain-containing protein 11A	ZC3H11A	+	3.58495	1.70403	+	1.8549	0.792362	+	4.64829	2.18239	+	5.83343	3.14111	3.62596	2.11691	+	5.11254	2.6167	3.40526	-0.748303	+						1	20	27.8	323.31	7581800	6267000	7059900	23452000	19451000	25433000	10223000	8670500	10122000	18892000	13134000	18784000	24209000	20431000
O75164	8	8	8	sp|O75164|KDM4A_HUMAN Lysine-specific demethylase 4A OS=Homo sapiens OX=9606 GN=KDM4A PE=1 SV=2	Lysine-specific demethylase 4A	KDM4A	+	4.42002	3.79154	+	4.77638	2.61991				+	2.80264	2.08659	0.221451	0.106297								+				1	8	11.8	54.769	0	0	0	17870000	21343000	22308000	0	0	0	9653800	8008200	8782600	0	0
O75175	5	5	5	sp|O75175|CNOT3_HUMAN CCR4-NOT transcription complex subunit 3 OS=Homo sapiens OX=9606 GN=CNOT3 PE=1 SV=1	CCR4-NOT transcription complex subunit 3	CNOT3				+	3.40712	3.00059							2.91273	-2.8122									+			1	5	6.9	155.73	1744500	1676100	1861600	0	0	0	2590000	1895200	3492100	21624000	22563000	18010000	4759600	3557800
O75190;Q8WWF6;Q8NHS0	3;1;1	3;1;1	3;1;1	sp|O75190|DNJB6_HUMAN DnaJ homolog subfamily B member 6 OS=Homo sapiens OX=9606 GN=DNAJB6 PE=1 SV=2	DnaJ homolog subfamily B member 6	DNAJB6	+	4.01419	4.73452							+	4.22985	2.49065	0.494991	0.725643						+						3	3	15.6	75.94	0	0	0	29764000	33120000	30424000	0	0	0	15063000	0	11638000	0	0
O75223	11	11	11	sp|O75223|GGCT_HUMAN Gamma-glutamylcyclotransferase OS=Homo sapiens OX=9606 GN=GGCT PE=1 SV=1	Gamma-glutamylcyclotransferase	GGCT	+	5.05359	3.06829	+	3.58049	1.95722	+	2.82945	0.753245	+	3.57848	1.85041	0.115701	0.0368667	+	3.59564	1.30826	0.120988	-0.0168833	+						1	11	50.5	323.31	19666000	17977000	17509000	137240000	154650000	172110000	29012000	25374000	34996000	128190000	103750000	113420000	72032000	59512000
O75330	13	13	12	sp|O75330|HMMR_HUMAN Hyaluronan mediated motility receptor OS=Homo sapiens OX=9606 GN=HMMR PE=1 SV=2	Hyaluronan mediated motility receptor	HMMR	+	7.01498	5.06705	+	3.27727	1.26529							0.837634	-0.265509									+			1	13	19.2	44.1	2183900	2398000	2376400	74086000	81051000	78075000	3397000	3277800	3238200	9017200	6756200	8220100	7284200	6289700
O75367	6	6	6	sp|O75367|H2AY_HUMAN Core histone macro-H2A.1 OS=Homo sapiens OX=9606 GN=MACROH2A1 PE=1 SV=5	Core histone macro-H2A.1	H2AFY	+	4.48242	1.72474	+	1.19093	0.712683							0.676715	-0.991632	+	2.94967	0.687367	2.76127	0.393064	+						1	6	23.6	323.31	8007700	7111800	6905500	23246000	23458000	26040000	11364000	7810300	14799000	17787000	20009000	16245000	18944000	25324000
O75369	92	89	88	sp|O75369|FLNB_HUMAN Filamin-B OS=Homo sapiens OX=9606 GN=FLNB PE=1 SV=2	Filamin-B	FLNB	+	4.398	2.6638	+	3.92057	1.98948				+	3.80647	1.79822	1.35828	0.433001						+						1	92	51.2	323.31	6829700	7527200	7357400	44453000	39938000	54215000	8835400	9979000	10550000	37493000	34616000	44876000	43883000	48142000
O75379	9	9	9	sp|O75379|VAMP4_HUMAN Vesicle-associated membrane protein 4 OS=Homo sapiens OX=9606 GN=VAMP4 PE=1 SV=2	Vesicle-associated membrane protein 4	VAMP4	+	4.41396	10.1077	+	4.56384	9.05659	+	6.60667	7.15108	+	6.45322	9.08002	1.69084	0.252527	+	5.74436	7.9642	1.65807	0.682916	+						1	9	62.4	323.31	0	0	0	1387500000	1.5051e+09	1331000000	0	0	0	796190000	773310000	858350000	0	0
O75380	5	5	5	sp|O75380|NDUS6_HUMAN NADH dehydrogenase [ubiquinone] iron-sulfur protein 6, mitochondrial OS=Homo sapiens OX=9606 GN=NDUFS6 PE=1 SV=1	NADH dehydrogenase [ubiquinone] iron-sulfur protein 6, mitochondrial	NDUFS6	+	5.72177	6.12438	+	4.34184	5.17711	+	2.8183	2.10783	+	4.1334	4.157	2.24045	-0.93196				0.342229	-0.874883	+						1	5	44.4	160.1	0	0	0	101570000	89819000	102470000	0	0	0	63995000	44469000	58959000	0	0
O75390	8	8	8	sp|O75390|CISY_HUMAN Citrate synthase, mitochondrial OS=Homo sapiens OX=9606 GN=CS PE=1 SV=2	Citrate synthase, mitochondrial	CS	+	3.91316	3.35398	+	5.46156	2.24163				+	2.36003	1.39219	1.46854	-0.651815						+						1	8	19.5	270.72	3171300	5305200	4609700	43915000	46096000	40953000	6560100	6626400	6668300	29536000	34009000	30525000	30045000	26263000
O75400	11	11	10	sp|O75400|PR40A_HUMAN Pre-mRNA-processing factor 40 homolog A OS=Homo sapiens OX=9606 GN=PRPF40A PE=1 SV=2	Pre-mRNA-processing factor 40 homolog A	PRPF40A															+	3.52365	1.20595	1.98314	1.84412	+						1	11	13.3	81.783	3375400	2783400	3542500	19889000	27721000	0	4308200	3989400	6431300	0	25293000	14704000	13063000	14652000
O75437;Q86V71	5;1	5;1	2;0	sp|O75437|ZN254_HUMAN Zinc finger protein 254 OS=Homo sapiens OX=9606 GN=ZNF254 PE=2 SV=3	Zinc finger protein 254	ZNF254										+	4.38624	4.20525	0.282431	1.08896								+				2	5	10.2	5.0188	0	0	0	32215000	0	20180000	0	0	0	0	59374000	50108000	0	0
O75475	15	15	15	sp|O75475|PSIP1_HUMAN PC4 and SFRS1-interacting protein OS=Homo sapiens OX=9606 GN=PSIP1 PE=1 SV=1	PC4 and SFRS1-interacting protein	PSIP1	+	6.18628	2.48451	+	3.24334	1.22106				+	2.47047	1.06768	0.505081	-0.20408	+	2.92033	0.513826	0.360511	-0.0981467	+						1	15	31.1	323.31	15718000	16520000	16378000	86151000	91514000	94549000	23735000	20890000	26477000	59737000	55448000	50210000	69355000	66469000
O75521	3	3	3	sp|O75521|ECI2_HUMAN Enoyl-CoA delta isomerase 2 OS=Homo sapiens OX=9606 GN=ECI2 PE=1 SV=4	Enoyl-CoA delta isomerase 2, mitochondrial	ECI2										+	3.68557	1.20878	0.69991	0.42857						+						1	3	14.7	138.57	0	0	0	0	0	0	3047400	2929200	2005500	0	0	0	0	7972900
O75533	13	13	13	sp|O75533|SF3B1_HUMAN Splicing factor 3B subunit 1 OS=Homo sapiens OX=9606 GN=SF3B1 PE=1 SV=3	Splicing factor 3B subunit 1	SF3B1				+	1.87619	1.20177				+	2.10092	0.971711	0.154388	-0.109482						+						1	13	17.1	263.94	5973100	8325300	8805100	0	31809000	45782000	10052000	9280200	12438000	33472000	18282000	23076000	25935000	38132000
O75534	18	18	18	sp|O75534|CSDE1_HUMAN Cold shock domain-containing protein E1 OS=Homo sapiens OX=9606 GN=CSDE1 PE=1 SV=2	Cold shock domain-containing protein E1	CSDE1	+	5.0805	2.50618	+	3.66776	1.40621				+	4.69666	1.63291	0.132108	0.0305047						+						1	18	29.2	230.53	7362200	8012200	7468400	39805000	42446000	47810000	9756100	9749100	11939000	28272000	25798000	28987000	23183000	22566000
O75569	5	5	5	sp|O75569|PRKRA_HUMAN Interferon-inducible double-stranded RNA-dependent protein kinase activator A OS=Homo sapiens OX=9606 GN=PRKRA PE=1 SV=1	Interferon-inducible double-stranded RNA-dependent protein kinase activator A	PRKRA															+	1.27508	0.998786	2.74862	1.27906	+						1	5	23.6	29.749	0	0	0	0	0	0	0	0	0	0	0	0	0	10062000
O75616	6	6	6	sp|O75616|ERAL1_HUMAN GTPase Era, mitochondrial OS=Homo sapiens OX=9606 GN=ERAL1 PE=1 SV=2	GTPase Era, mitochondrial	ERAL1	+	3.21566	2.25045																	+						1	6	18.3	97.544	1768600	2413600	1946600	9584300	7716200	12105000	2565100	2317600	2367000	0	0	0	5668100	6377600
O75643;Q86VH2	33;1	33;1	33;1	sp|O75643|U520_HUMAN U5 small nuclear ribonucleoprotein 200 kDa helicase OS=Homo sapiens OX=9606 GN=SNRNP200 PE=1 SV=2	U5 small nuclear ribonucleoprotein 200 kDa helicase	SNRNP200	+	6.56317	6.25269	+	4.21382	4.70751	+	4.86408	2.47097	+	6.65459	5.07766	1.09707	0.5864	+	5.10102	3.69917	3.42915	1.34133	+						2	33	20.6	323.31	12696000	11905000	12883000	848220000	1.0249e+09	993030000	23520000	23023000	32063000	502580000	824450000	747380000	47568000	48819000
O75663	7	7	7	sp|O75663|TIPRL_HUMAN TIP41-like protein OS=Homo sapiens OX=9606 GN=TIPRL PE=1 SV=2	TIP41-like protein	TIPRL	+	5.28849	3.17065	+	3.62828	1.68448	+	2.09495	0.661554	+	3.34442	2.45602	2.49449	0.779169	+	4.07655	1.32017	0.873228	0.237269				+			1	7	34.9	125.7	9792100	8101200	8281100	74532000	77837000	82673000	12976000	11631000	13595000	42219000	46097000	35010000	29266000	28941000
O75694	10	10	10	sp|O75694|NU155_HUMAN Nuclear pore complex protein Nup155 OS=Homo sapiens OX=9606 GN=NUP155 PE=1 SV=1	Nuclear pore complex protein Nup155	NUP155	+	3.33914	2.32852	+	3.15822	1.64846				+	3.12401	1.35405	1.23772	-0.280844						+						1	10	11.4	323.31	7434500	7591700	8926100	35836000	33648000	52947000	10020000	11605000	14119000	40274000	38896000	32292000	27279000	33241000
O75695	18	18	18	sp|O75695|XRP2_HUMAN Protein XRP2 OS=Homo sapiens OX=9606 GN=RP2 PE=1 SV=4	Protein XRP2	RP2	+	6.02023	7.59569	+	3.802	6.22394	+	4.28758	4.54934	+	5.27559	5.86898	0.601317	-0.283403	+	3.41316	5.7339	0.225388	-0.0861366		+					1	18	38.3	323.31	0	0	0	275190000	251690000	256150000	0	0	0	123420000	183190000	151890000	0	0
O75717	20	20	20	sp|O75717|WDHD1_HUMAN WD repeat and HMG-box DNA-binding protein 1 OS=Homo sapiens OX=9606 GN=WDHD1 PE=1 SV=1	WD repeat and HMG-box DNA-binding protein 1	WDHD1	+	4.30036	2.40432	+	2.54548	1.39676				+	2.37786	1.20464	0.412782	-0.260119						+						1	20	20.5	317.28	5429000	4626700	5042700	25347000	23975000	30923000	6994600	6721900	8545100	21360000	15069000	22787000	14893000	14261000
O75781;Q8IXS6	29;1	29;1	29;1	sp|O75781|PALM_HUMAN Paralemmin-1 OS=Homo sapiens OX=9606 GN=PALM PE=1 SV=2	Paralemmin-1	PALM	+	5.22194	9.59131	+	5.34361	7.92894	+	5.37205	6.22118	+	6.55362	6.94767	1.21093	-0.250803	+	4.23393	6.89999	1.04538	-0.51007		+					2	29	68.5	323.31	0	0	0	868750000	608550000	666760000	0	0	0	466230000	356930000	398390000	0	4977800
O75821	19	19	19	sp|O75821|EIF3G_HUMAN Eukaryotic translation initiation factor 3 subunit G OS=Homo sapiens OX=9606 GN=EIF3G PE=1 SV=2	Eukaryotic translation initiation factor 3 subunit G	EIF3G	+	6.11095	1.78546	+	1.35823	0.87099							2.25253	-0.671453						+						1	19	68.8	323.31	64064000	64338000	67444000	221470000	221040000	232630000	57212000	62549000	107560000	136570000	117580000	146640000	187060000	185740000
O75874	7	7	7	sp|O75874|IDHC_HUMAN Isocitrate dehydrogenase [NADP] cytoplasmic OS=Homo sapiens OX=9606 GN=IDH1 PE=1 SV=2	Isocitrate dehydrogenase [NADP] cytoplasmic	IDH1															+	2.88835	0.823469	0.760576	1.24047	+						1	7	28.5	122.66	4613500	7137900	5371100	0	0	0	7947300	7343100	9192600	0	0	0	26215000	23755000
O75882	9	9	9	sp|O75882|ATRN_HUMAN Attractin OS=Homo sapiens OX=9606 GN=ATRN PE=1 SV=2	Attractin	ATRN	+	4.1697	4.27849	+	3.10433	3.78863	+	2.66407	2.57268	+	3.60723	3.61652	0.763857	0.250398	+	3.0382	3.30315	2.66926	0.701404	+						1	9	6.6	323.31	0	0	0	26961000	29355000	35536000	0	0	0	20313000	22763000	18630000	0	0
O75911	3	3	3	sp|O75911|DHRS3_HUMAN Short-chain dehydrogenase/reductase 3 OS=Homo sapiens OX=9606 GN=DHRS3 PE=1 SV=2	Short-chain dehydrogenase/reductase 3	DHRS3															+	3.33458	2.95766	2.13316	2.13738				+			1	3	14.2	25.443	0	0	0	0	0	0	0	0	0	0	0	0	0	0
O75940	5	5	5	sp|O75940|SPF30_HUMAN Survival of motor neuron-related-splicing factor 30 OS=Homo sapiens OX=9606 GN=SMNDC1 PE=1 SV=1	Survival of motor neuron-related-splicing factor 30	SMNDC1	+	4.08237	2.47637							+	3.2817	1.41839	0.618358	0.507487											+	1	5	34	153.57	3322300	3568800	4269900	18992000	19241000	23876000	5522700	4901000	3969600	0	15413000	13277000	11072000	14236000
O75955	45	45	45	sp|O75955|FLOT1_HUMAN Flotillin-1 OS=Homo sapiens OX=9606 GN=FLOT1 PE=1 SV=3	Flotillin-1	FLOT1	+	6.26697	8.72247	+	5.28417	7.14705	+	6.44179	5.75215	+	6.73045	7.31787	0.112948	0.0168468	+	6.18414	6.66149	2.3385	0.65997		+					1	45	73.3	323.31	2694200	2901500	3688600	1414400000	1222800000	1256500000	4096300	6270300	6500100	829460000	756470000	757610000	15669000	16972000
O75962	8	8	8	sp|O75962|TRIO_HUMAN Triple functional domain protein OS=Homo sapiens OX=9606 GN=TRIO PE=1 SV=2	Triple functional domain protein	TRIO	+	3.67644	4.40557	+	4.07249	2.7595							2.16726	-1.78922										+		1	8	4.3	323.31	0	0	0	21604000	30644000	25734000	2775800	2189500	2734800	20363000	14958000	16944000	20860000	10534000
O75976	14	14	14	sp|O75976|CBPD_HUMAN Carboxypeptidase D OS=Homo sapiens OX=9606 GN=CPD PE=1 SV=2	Carboxypeptidase D	CPD	+	5.60031	5.48815	+	4.74209	3.6551	+	3.08105	3.39202	+	5.0806	3.60524	0.0887974	-0.036759	+	5.35858	2.20664	2.29285	0.323613	+						1	14	15.2	323.31	2689900	2267500	2082100	97379000	99778000	118190000	4310500	4636000	3619900	58094000	45200000	55079000	0	4595900
O76003	15	15	15	sp|O76003|GLRX3_HUMAN Glutaredoxin-3 OS=Homo sapiens OX=9606 GN=GLRX3 PE=1 SV=2	Glutaredoxin-3	GLRX3	+	3.96949	2.79203	+	2.67832	1.42061				+	3.42233	1.29585	0.253348	-0.155722	+	3.6478	0.936315	4.78103	-0.785775	+						1	15	49	323.31	9986700	11196000	14459000	72771000	81262000	90830000	18696000	20758000	20276000	42041000	67189000	53442000	46537000	63267000
O76031	10	10	10	sp|O76031|CLPX_HUMAN ATP-dependent Clp protease ATP-binding subunit clpX-like, mitochondrial OS=Homo sapiens OX=9606 GN=CLPX PE=1 SV=2	ATP-dependent Clp protease ATP-binding subunit clpX-like, mitochondrial	CLPX	+	4.58246	2.79638	+	4.45569	1.48953				+	1.8262	1.29246	0.18597	-0.119993	+	2.61306	0.966523	0.0459933	0.0206933	+						1	10	22.1	59.011	2984400	3303900	3446200	25979000	22065000	19874000	4193600	3978200	4302900	11811000	10730000	12541000	11403000	12729000
O76062	2	2	2	sp|O76062|ERG24_HUMAN Delta(14)-sterol reductase TM7SF2 OS=Homo sapiens OX=9606 GN=TM7SF2 PE=1 SV=3	Delta(14)-sterol reductase	TM7SF2															+	2.90971	3.55091	2.8267	3.34754	+						1	2	4.8	14.092	0	0	0	0	0	0	0	0	0	0	0	0	0	0
O76071	5	5	5	sp|O76071|CIAO1_HUMAN Probable cytosolic iron-sulfur protein assembly protein CIAO1 OS=Homo sapiens OX=9606 GN=CIAO1 PE=1 SV=1	Probable cytosolic iron-sulfur protein assembly protein CIAO1	CIAO1										+	1.78723	0.732424	2.56142	1.58442						+						1	5	23	73.536	5665600	6312200	0	31339000	29151000	0	10268000	9962800	10057000	0	0	0	0	0
O76094	11	11	11	sp|O76094|SRP72_HUMAN Signal recognition particle subunit SRP72 OS=Homo sapiens OX=9606 GN=SRP72 PE=1 SV=3	Signal recognition particle subunit SRP72	SRP72	+	4.82749	2.16477							+	2.16811	1.02695	0.161381	0.15919						+						1	11	25.2	311.63	6680500	6252600	7313800	29083000	32631000	29022000	10838000	11610000	11158000	11455000	23022000	17100000	17556000	26552000
O94760	7	7	7	sp|O94760|DDAH1_HUMAN N(G),N(G)-dimethylarginine dimethylaminohydrolase 1 OS=Homo sapiens OX=9606 GN=DDAH1 PE=1 SV=3	N(G),N(G)-dimethylarginine dimethylaminohydrolase 1	DDAH1				+	2.11029	1.95681							0.377719	-1.02078	+	3.76184	1.45389	3.22078	0.546251	+						1	7	34	73.861	0	0	0	23645000	29900000	0	3764500	5351600	3989100	10923000	26085000	16501000	14598000	22375000
O94763	7	7	7	sp|O94763|RMP_HUMAN Unconventional prefoldin RPB5 interactor 1 OS=Homo sapiens OX=9606 GN=URI1 PE=1 SV=3	Unconventional prefoldin RPB5 interactor 1	URI1	+	3.17252	2.23745	+	2.3318	0.784653				+	2.3957	0.949336	0.415415	0.13694	+	1.31569	0.791796	0.0917113	-0.0739233	+						1	7	19.4	123.22	4901200	4846500	4435500	22855000	16699000	28948000	6725600	6082100	5978300	12081000	9063200	11418000	11368000	9175100
O94776	8	8	8	sp|O94776|MTA2_HUMAN Metastasis-associated protein MTA2 OS=Homo sapiens OX=9606 GN=MTA2 PE=1 SV=1	Metastasis-associated protein MTA2	MTA2				+	4.44702	0.972589				+	2.24916	0.913727	0.867412	-0.25745	+	1.03109	1.17923	0.160929	-0.0680233	+						1	8	18.6	84.059	4376200	4044500	3498200	0	27138000	14682000	7093900	7076600	6757000	13185000	14505000	13403000	11846000	23996000
O94805	5	4	4	sp|O94805|ACL6B_HUMAN Actin-like protein 6B OS=Homo sapiens OX=9606 GN=ACTL6B PE=1 SV=1	Actin-like protein 6B	ACTL6B							+	2.11557	1.19755						+	2.74149	1.07279	0.716878	-0.104513				+			1	5	19.7	146.89	650850	1365500	1667500	0	0	0	0	0	0	0	0	0	0	0
O94817	2	2	2	sp|O94817|ATG12_HUMAN Ubiquitin-like protein ATG12 OS=Homo sapiens OX=9606 GN=ATG12 PE=1 SV=1	Ubiquitin-like protein ATG12	ATG12	+	5.53711	5.09592				+	2.18238	1.66201									1.55925	-1.50045	+						1	2	11.4	1.8951	0	0	0	41240000	38437000	36710000	0	0	0	18491000	23841000	0	0	0
O94826	15	15	15	sp|O94826|TOM70_HUMAN Mitochondrial import receptor subunit TOM70 OS=Homo sapiens OX=9606 GN=TOMM70 PE=1 SV=1	Mitochondrial import receptor subunit TOM70	TOMM70A	+	3.71868	1.89972	+	1.7629	0.730244				+	4.68383	1.26667	0.298671	0.0456477						+						1	15	30.4	323.31	9985600	9548400	8979300	33307000	31278000	42696000	13464000	13607000	19644000	26767000	23752000	25843000	30848000	30699000
O94854	15	15	12	sp|O94854|K0754_HUMAN Microtubule-actin cross-linking factor 1, isoforms 6/7 OS=Homo sapiens OX=9606 GN=MACF1 PE=2 SV=5	Uncharacterized protein KIAA0754	KIAA0754	+	6.01432	5.12124	+	3.59778	3.79312	+	4.37499	2.62013	+	4.56388	3.95509	0.463283	-0.25743	+	3.6583	2.08395	3.25799	-1.0088	+						1	15	4.7	254.73	0	0	0	45703000	38815000	48504000	0	2336100	3390400	43413000	27717000	33261000	3977300	4482500
O94880	16	16	16	sp|O94880|PHF14_HUMAN PHD finger protein 14 OS=Homo sapiens OX=9606 GN=PHF14 PE=1 SV=3	PHD finger protein 14	PHF14	+	3.61767	1.79529	+	1.91469	0.8765				+	1.81438	0.881144	0.270384	0.135883	+	2.25775	0.734608	0.139589	0.053604	+						1	16	21.4	323.31	6847000	5223000	5103700	20803000	18524000	19804000	7938300	6815600	10200000	14590000	13462000	17387000	16508000	16596000
O94888	5	5	5	sp|O94888|UBXN7_HUMAN UBX domain-containing protein 7 OS=Homo sapiens OX=9606 GN=UBXN7 PE=1 SV=2	UBX domain-containing protein 7	UBXN7	+	5.117	3.10593	+	4.14979	2.10966				+	2.90819	1.51624	1.20562	-0.410621	+	2.94689	1.15199	0.658044	-0.190142				+			1	5	16	248.85	7183300	6263100	7443000	55015000	59435000	65354000	8933000	10822000	10422000	43967000	47840000	38508000	25233000	27308000
O94901	7	7	7	sp|O94901|SUN1_HUMAN SUN domain-containing protein 1 OS=Homo sapiens OX=9606 GN=SUN1 PE=1 SV=4	SUN domain-containing protein 1	SUN1	+	4.77422	3.20743	+	4.00301	1.93958	+	2.70508	1.19388	+	5.41159	2.48491	1.5602	0.223805	+	3.44025	2.26877	0.856146	0.351936	+						1	7	16.2	241.59	5527300	4207300	5084600	48874000	42190000	45194000	7098200	6270900	8405100	27275000	27146000	28521000	10426000	7614900
O94903	4	4	4	sp|O94903|PLPHP_HUMAN Pyridoxal phosphate homeostasis protein OS=Homo sapiens OX=9606 GN=PLPBP PE=1 SV=1	Proline synthase co-transcribed bacterial homolog protein	PROSC	+	3.97959	5.24306	+	1.08479	2.74737				+	1.40642	2.39103	0.255441	-0.0884332	+	2.07413	1.01217	0.0419796	-0.019846						+	1	4	18.9	141.91	0	0	0	51270000	51600000	63485000	0	11822000	16128000	45801000	39574000	37759000	49254000	23392000
O94905	7	7	5	sp|O94905|ERLN2_HUMAN Erlin-2 OS=Homo sapiens OX=9606 GN=ERLIN2 PE=1 SV=1	Erlin-2	ERLIN2	+	3.87342	2.60583	+	3.59851	1.39756				+	3.09552	1.25021	0.450853	-0.125204	+	3.76617	0.881346	0.180649	0.0327143	+						1	7	22.4	106.86	4287500	4177700	4551500	21957000	25159000	33291000	6080500	6064200	6832300	18982000	15094000	16079000	17318000	14923000
O94906	10	10	10	sp|O94906|PRP6_HUMAN Pre-mRNA-processing factor 6 OS=Homo sapiens OX=9606 GN=PRPF6 PE=1 SV=1	Pre-mRNA-processing factor 6	PRPF6	+	4.02428	2.14471	+	3.42734	0.856956				+	2.48404	0.766007	1.59821	-0.246893						+						1	10	13.1	110.61	14270000	13606000	14017000	58825000	54113000	73929000	19293000	19054000	22324000	36482000	37623000	35525000	37372000	55495000
O94910	5	3	3	sp|O94910|AGRL1_HUMAN Adhesion G protein-coupled receptor L1 OS=Homo sapiens OX=9606 GN=ADGRL1 PE=1 SV=1	Latrophilin-1	LPHN1	+	3.83684	4.18893	+	3.06064	2.53835	+	1.49704	0.824652	+	3.06085	3.13064	2.13189	0.622177	+	1.69972	0.891516	1.34956	-0.375353	+						1	5	3.3	8.9387	0	0	0	37716000	20622000	28750000	0	0	0	11063000	8292400	10829000	0	0
O94923	8	8	8	sp|O94923|GLCE_HUMAN D-glucuronyl C5-epimerase OS=Homo sapiens OX=9606 GN=GLCE PE=1 SV=3	D-glucuronyl C5-epimerase	GLCE	+	6.60052	5.37367	+	3.80367	4.27378				+	2.61363	4.44653	0.208161	-0.258198	+	3.07066	4.22375	0.690831	1.65207	+						1	8	14.9	123.83	0	0	0	54235000	57626000	56680000	0	0	0	48047000	31754000	37386000	0	0
O94925	5	5	5	sp|O94925|GLSK_HUMAN Glutaminase kidney isoform, mitochondrial OS=Homo sapiens OX=9606 GN=GLS PE=1 SV=1	Glutaminase kidney isoform, mitochondrial	GLS	+	4.81625	2.78359	+	3.13001	1.69772				+	4.35134	2.87918	2.58838	0.753105						+						1	5	8.2	323.31	8497700	7100500	7269300	52082000	57455000	47852000	11472000	9660000	14802000	38880000	39521000	36440000	33706000	56559000
O94964	12	11	11	sp|O94964|SOGA1_HUMAN Protein SOGA1 OS=Homo sapiens OX=9606 GN=SOGA1 PE=1 SV=2	Protein SOGA1;N-terminal form;C-terminal 80 kDa form	SOGA1	+	5.26419	2.48652	+	1.83479	1.13862				+	2.79419	1.42027	0.0926973	0.0606667	+	2.3333	0.755143	1.7025	0.527437	+						1	12	8.5	35.906	2623100	2723100	2679700	14007000	14481000	16610000	4214500	4191800	5735600	13545000	7750000	10302000	8313700	0
O94966	8	8	8	sp|O94966|UBP19_HUMAN Ubiquitin carboxyl-terminal hydrolase 19 OS=Homo sapiens OX=9606 GN=USP19 PE=1 SV=2	Ubiquitin carboxyl-terminal hydrolase 19	USP19	+	4.10698	3.18454	+	2.31179	1.89258				+	2.88091	2.37003	0.933202	-0.265985	+	1.62104	1.12988	0.0517783	-0.0475406	+						1	8	9.9	113.99	2311600	3136500	2305100	25701000	24935000	19598000	5868500	5458800	2984900	18971000	14181000	18194000	19545000	14935000
O95163	8	8	8	sp|O95163|ELP1_HUMAN Elongator complex protein 1 OS=Homo sapiens OX=9606 GN=ELP1 PE=1 SV=3	Elongator complex protein 1	IKBKAP	+	4.37518	1.64708	+	3.7209	1.517				+	2.35829	1.25548	0.066121	0.0292966										+		1	8	8.3	88.494	3550500	3399700	3273900	10087000	10124000	11889000	3543400	3959200	4399700	12446000	11013000	10556000	11597000	9370500
O95185	5	5	5	sp|O95185|UNC5C_HUMAN Netrin receptor UNC5C OS=Homo sapiens OX=9606 GN=UNC5C PE=1 SV=2	Netrin receptor UNC5C	UNC5C															+	1.32178	0.745031	0.851967	1.03762					+		1	5	7.5	8.3474	0	0	0	0	0	0	0	0	0	0	0	0	0	0
O95197	8	8	8	sp|O95197|RTN3_HUMAN Reticulon-3 OS=Homo sapiens OX=9606 GN=RTN3 PE=1 SV=2	Reticulon-3	RTN3	+	3.73818	2.81666							+	2.78454	0.940045	1.82405	0.449897	+	1.55697	1.35915	1.06239	0.857521	+						1	8	13.8	258.21	13092000	9454800	11347000	93257000	82589000	63772000	24608000	17675000	40623000	33354000	25284000	29798000	22883000	57021000
O95218	8	8	8	sp|O95218|ZRAB2_HUMAN Zinc finger Ran-binding domain-containing protein 2 OS=Homo sapiens OX=9606 GN=ZRANB2 PE=1 SV=2	Zinc finger Ran-binding domain-containing protein 2	ZRANB2	+	3.39906	1.99317	+	1.84989	1.14309				+	2.05309	0.855082	0.614202	-0.335233	+	0.653415	1.74799	0.844443	-0.204271					+		1	8	26.4	180.97	14932000	12825000	12907000	46062000	50102000	67580000	18557000	13969000	22242000	46331000	30341000	44183000	33281000	42239000
O95232	6	6	6	sp|O95232|LC7L3_HUMAN Luc7-like protein 3 OS=Homo sapiens OX=9606 GN=LUC7L3 PE=1 SV=2	Luc7-like protein 3	LUC7L3	+	3.18745	3.59199	+	2.63131	2.08629							0.624516	-0.929594	+	2.84023	2.13683	0.0423309	-0.0700957	+						1	6	31.7	304.8	0	0	0	16759000	12382000	15225000	3524500	2225100	0	11309000	8737000	11210000	46141000	21435000
O95239;Q2VIQ3	91;32	91;32	90;31	sp|O95239|KIF4A_HUMAN Chromosome-associated kinesin KIF4A OS=Homo sapiens OX=9606 GN=KIF4A PE=1 SV=3	Chromosome-associated kinesin KIF4A	KIF4A	+	3.35213	1.19673																	+						2	91	70.4	323.31	204430000	247160000	192810000	504930000	469280000	495160000	207250000	178070000	272530000	228410000	206550000	276440000	385950000	477880000
O95251	5	5	5	sp|O95251|KAT7_HUMAN Histone acetyltransferase KAT7 OS=Homo sapiens OX=9606 GN=KAT7 PE=1 SV=1	Histone acetyltransferase KAT7	KAT7	+	5.23541	2.4432	+	2.77262	1.21907				+	3.26263	1.7153	0.0163794	-0.00622336	+	3.49006	1.06117	1.53282	-0.175597	+						1	5	10.8	77.674	2805100	3347100	3157700	16805000	17183000	16515000	4443400	4181700	5707500	10006000	12307000	10865000	7372400	11640000
O95260	13	13	13	sp|O95260|ATE1_HUMAN Arginyl-tRNA--protein transferase 1 OS=Homo sapiens OX=9606 GN=ATE1 PE=1 SV=2	Arginyl-tRNA--protein transferase 1	ATE1	+	2.89247	3.60718																			+				1	13	27.8	168.43	0	1765400	2565500	20816000	24147000	15792000	3775400	4439000	2843000	0	17650000	13208000	11715000	10178000
O95292	11	10	10	sp|O95292|VAPB_HUMAN Vesicle-associated membrane protein-associated protein B/C OS=Homo sapiens OX=9606 GN=VAPB PE=1 SV=3	Vesicle-associated membrane protein-associated protein B/C	VAPB	+	4.79222	2.84802	+	3.06296	1.65826				+	4.03751	1.79709	0.0329745	-0.0185023	+	2.70214	1.13995	0.0168119	0.0107693	+						1	11	42.4	137.29	9948700	11002000	10683000	71241000	69643000	87972000	15220000	14668000	16685000	61809000	40799000	46448000	37252000	36808000
O95347	35	35	35	sp|O95347|SMC2_HUMAN Structural maintenance of chromosomes protein 2 OS=Homo sapiens OX=9606 GN=SMC2 PE=1 SV=2	Structural maintenance of chromosomes protein 2	SMC2	+	5.3571	2.49516	+	2.947	1.43074				+	4.07361	1.72711	0.404973	0.111895	+	2.76862	0.755411	4.47118	-1.25281	+						1	35	27.5	323.31	10691000	9358400	9993500	54619000	54473000	60224000	13855000	11337000	16433000	40924000	34668000	35645000	27020000	28329000
O95373	2	2	1	sp|O95373|IPO7_HUMAN Importin-7 OS=Homo sapiens OX=9606 GN=IPO7 PE=1 SV=1	Importin-7	IPO7	+	2.36239	2.06602	+	1.86404	2.11618	+	3.88365	1.9344				0.834695	-0.513234				1.66465	-0.977352	+						1	2	2.9	39.128	6670900	3867000	4724900	19478000	15561000	29524000	0	5145700	3710900	18128000	11554000	12903000	0	0
O95394	7	7	7	sp|O95394|AGM1_HUMAN Phosphoacetylglucosamine mutase OS=Homo sapiens OX=9606 GN=PGM3 PE=1 SV=1	Phosphoacetylglucosamine mutase	PGM3				+	2.4445	1.98438							1.3283	-0.822758										+		1	7	20.8	168.56	0	0	0	0	0	0	0	2899900	3736500	8689400	11319000	13559000	18770000	13808000
O95427	5	5	5	sp|O95427|PIGN_HUMAN GPI ethanolamine phosphate transferase 1 OS=Homo sapiens OX=9606 GN=PIGN PE=1 SV=1	GPI ethanolamine phosphate transferase 1	PIGN	+	4.38828	3.98841				+	3.90257	2.76174	+	2.21745	1.50257	0.0219282	0.05159	+	2.5081	2.08085	0.98734	-0.605823	+						1	5	5.6	23.533	0	0	0	14875000	23446000	18646000	0	0	0	8359800	18056000	0	0	0
O95453	6	6	6	sp|O95453|PARN_HUMAN Poly(A)-specific ribonuclease PARN OS=Homo sapiens OX=9606 GN=PARN PE=1 SV=1	Poly(A)-specific ribonuclease PARN	PARN				+	3.56176	0.952188	+	1.68232	0.688438				0.461614	-0.532729				1.25963	-0.603759	+						1	6	9.9	21.441	0	0	0	0	0	0	0	0	0	4542000	4615400	4958800	3213900	0
O95470	5	5	5	sp|O95470|SGPL1_HUMAN Sphingosine-1-phosphate lyase 1 OS=Homo sapiens OX=9606 GN=SGPL1 PE=1 SV=3	Sphingosine-1-phosphate lyase 1	SGPL1															+	2.37282	1.18126	4.36696	2.00711	+						1	5	11.1	25.402	0	0	0	0	0	0	0	0	0	0	0	0	0	0
O95490;Q9HAR2	19;1	19;1	17;0	sp|O95490|AGRL2_HUMAN Adhesion G protein-coupled receptor L2 OS=Homo sapiens OX=9606 GN=ADGRL2 PE=1 SV=2	Latrophilin-2	LPHN2	+	5.06109	7.29355	+	4.70394	5.80403	+	3.14208	2.41689	+	4.33668	5.33987	0.346692	-0.13181	+	2.97026	2.07886	2.91111	-0.762775					+		2	19	16.4	323.31	0	0	0	164990000	125080000	165760000	0	0	0	98826000	78262000	80267000	3311000	6029700
O95551	2	2	2	sp|O95551|TYDP2_HUMAN Tyrosyl-DNA phosphodiesterase 2 OS=Homo sapiens OX=9606 GN=TDP2 PE=1 SV=1	Tyrosyl-DNA phosphodiesterase 2	TDP2										+	4.57889	2.24632	0.722261	0.555655										+		1	2	7.7	44.151	1643600	0	1521800	0	0	0	2566700	2071200	2741700	0	0	0	0	0
O95639	5	5	5	sp|O95639|CPSF4_HUMAN Cleavage and polyadenylation specificity factor subunit 4 OS=Homo sapiens OX=9606 GN=CPSF4 PE=1 SV=1	Cleavage and polyadenylation specificity factor subunit 4	CPSF4	+	4.60127	2.68386	+	4.39931	1.77757							0.59881	-1.10928	+	1.89357	0.828037	2.44921	-0.982049	+						1	5	26.4	10.529	3466700	4248400	4364400	24990000	24366000	28008000	5712000	6316200	5632200	21355000	18191000	21080000	13171000	11009000
O95747	9	9	9	sp|O95747|OXSR1_HUMAN Serine/threonine-protein kinase OSR1 OS=Homo sapiens OX=9606 GN=OXSR1 PE=1 SV=1	Serine/threonine-protein kinase OSR1	OXSR1	+	4.81591	2.45767	+	2.87106	1.42125				+	3.1427	1.25775	2.19527	-0.520213	+	1.63539	0.693211	1.21681	-0.402504	+						1	9	25.8	195.28	5757000	5751600	6823100	31020000	34796000	34697000	7173500	6311900	8814500	21650000	16949000	20893000	15027000	19431000
O95757	15	12	12	sp|O95757|HS74L_HUMAN Heat shock 70 kDa protein 4L OS=Homo sapiens OX=9606 GN=HSPA4L PE=1 SV=3	Heat shock 70 kDa protein 4L	HSPA4L	+	3.86796	3.18165	+	4.4508	1.51532				+	2.61839	2.35997	0.593553	0.141658						+						1	15	24.3	128.21	4289200	2895000	3310000	25794000	36205000	32876000	5057300	4845000	5738100	14659000	15195000	14745000	16287000	15905000
O95772	6	6	6	sp|O95772|STR3N_HUMAN STARD3 N-terminal-like protein OS=Homo sapiens OX=9606 GN=STARD3NL PE=1 SV=1	MLN64 N-terminal domain homolog	STARD3NL	+	4.92424	5.40858							+	4.01452	4.31468	0.373403	0.716254						+						1	6	32.5	109.04	0	0	0	65130000	56560000	49039000	0	0	0	20891000	29438000	0	0	0
O95785	4	4	4	sp|O95785|WIZ_HUMAN Protein Wiz OS=Homo sapiens OX=9606 GN=WIZ PE=1 SV=2	Protein Wiz	WIZ	+	3.10893	2.31643	+	3.06248	1.04591				+	3.27041	1.21178	0.133607	0.0501801						+						1	4	2.8	5.4371	2125000	2744200	2233600	13123000	8606900	14251000	3543000	3633100	3378100	7217800	6359500	8337700	6541100	7802900
O95793	8	8	8	sp|O95793|STAU1_HUMAN Double-stranded RNA-binding protein Staufen homolog 1 OS=Homo sapiens OX=9606 GN=STAU1 PE=1 SV=2	Double-stranded RNA-binding protein Staufen homolog 1	STAU1	+	1.72377	2.8698	+	2.5617	1.22392							0.343893	-0.465933						+						1	8	25.3	113.79	0	2845600	4587000	12884000	18138000	18116000	5398100	4556200	6986800	12531000	13882000	12589000	8896100	10761000
O95807	3	3	3	sp|O95807|TM50A_HUMAN Transmembrane protein 50A OS=Homo sapiens OX=9606 GN=TMEM50A PE=1 SV=1	Transmembrane protein 50A	TMEM50A	+	3.74605	6.42153	+	5.96418	5.40887	+	4.55694	3.16693	+	4.08233	4.76553	1.2588	-0.7187	+	3.016	4.24628	0.00958069	-0.00500234	+						1	3	11.5	115.25	0	0	0	130270000	105480000	77980000	0	0	0	71410000	71859000	73531000	0	0
O95825	5	5	5	sp|O95825|QORL1_HUMAN Quinone oxidoreductase-like protein 1 OS=Homo sapiens OX=9606 GN=CRYZL1 PE=1 SV=2	Quinone oxidoreductase-like protein 1	CRYZL1	+	4.58767	3.79254	+	3.60485	2.26305				+	2.37017	1.92368	1.26357	0.365364									+			1	5	17.2	12.58	0	0	0	19209000	21740000	26304000	0	0	0	11473000	12564000	11822000	0	0
O95831	6	6	6	sp|O95831|AIFM1_HUMAN Apoptosis-inducing factor 1, mitochondrial OS=Homo sapiens OX=9606 GN=AIFM1 PE=1 SV=1	Apoptosis-inducing factor 1, mitochondrial	AIFM1				+	1.70476	1.46247							0.122755	-0.0444912	+	2.60093	0.800725	2.10235	0.257947	+						1	6	10.1	21.187	0	0	0	12768000	0	10894000	3602300	0	4786300	9781500	7966900	9095600	0	0
O95865	9	9	9	sp|O95865|DDAH2_HUMAN N(G),N(G)-dimethylarginine dimethylaminohydrolase 2 OS=Homo sapiens OX=9606 GN=DDAH2 PE=1 SV=1	N(G),N(G)-dimethylarginine dimethylaminohydrolase 2	DDAH2	+	4.53047	3.49048	+	4.23457	2.45407				+	3.32753	2.14249	0.494329	-0.233763	+	3.12004	0.790349	2.12937	0.562677	+						1	9	29.8	323.31	3293800	4141000	3413700	38403000	35763000	48133000	6632200	7194200	6632600	40573000	31103000	41260000	29579000	36395000
O95870	6	6	6	sp|O95870|ABHGA_HUMAN Phosphatidylserine lipase ABHD16A OS=Homo sapiens OX=9606 GN=ABHD16A PE=1 SV=3	Abhydrolase domain-containing protein 16A	ABHD16A	+	5.48157	5.78411	+	4.43601	4.25102	+	3.70754	2.9285	+	5.2042	4.14922	0.895743	-0.315901	+	7.07158	4.89954	3.41072	0.845054		+					1	6	10.2	166.94	0	0	0	83880000	60127000	71358000	0	0	0	50841000	34160000	47435000	0	0
O95983	6	6	6	sp|O95983|MBD3_HUMAN Methyl-CpG-binding domain protein 3 OS=Homo sapiens OX=9606 GN=MBD3 PE=1 SV=1	Methyl-CpG-binding domain protein 3	MBD3	+	4.92543	3.59861	+	2.64169	2.35981							0.401849	-0.455939	+	3.7912	1.28658	0.413751	-0.122393			+				1	6	27.1	40.079	0	0	0	15955000	16636000	19864000	0	0	0	10389000	13276000	11204000	5957200	9043700
O96008	11	11	11	sp|O96008|TOM40_HUMAN Mitochondrial import receptor subunit TOM40 homolog OS=Homo sapiens OX=9606 GN=TOMM40 PE=1 SV=1	Mitochondrial import receptor subunit TOM40 homolog	TOMM40	+	4.42062	4.92076	+	3.15426	3.7319				+	1.97632	3.61086	2.13491	-0.509616	+	2.47763	1.46052	0.0794931	-0.0452697	+						1	11	42.9	323.31	5461700	3571500	3088700	122220000	118580000	115530000	8347200	6535700	3355100	72401000	79800000	74307000	57568000	48825000
O96019	9	9	8	sp|O96019|ACL6A_HUMAN Actin-like protein 6A OS=Homo sapiens OX=9606 GN=ACTL6A PE=1 SV=1	Actin-like protein 6A	ACTL6A	+	1.31265	3.18765	+	3.35777	4.45625				+	3.00761	0.956565	0.884784	-0.147963						+						1	9	40.3	323.31	0	10359000	13477000	45818000	55326000	47060000	0	0	0	32305000	34378000	31897000	19845000	42278000
O96028	17	17	17	sp|O96028|NSD2_HUMAN Histone-lysine N-methyltransferase NSD2 OS=Homo sapiens OX=9606 GN=NSD2 PE=1 SV=1	Histone-lysine N-methyltransferase NSD2	WHSC1	+	5.06925	4.27547	+	3.9573	1.96821				+	2.98669	1.39358	2.4719	-1.10628						+						1	17	18.2	229.97	3258200	3715400	3332100	63459000	58002000	79597000	6578900	6038000	7845500	25928000	24822000	29009000	24059000	28481000
P00338	20	20	20	sp|P00338|LDHA_HUMAN L-lactate dehydrogenase A chain OS=Homo sapiens OX=9606 GN=LDHA PE=1 SV=2	L-lactate dehydrogenase A chain	LDHA	+	4.13774	2.86451	+	2.87956	1.84033	+	3.01807	1.02573	+	6.60195	1.72068	0.348955	-0.20812	+	3.60633	1.27208	3.82093	-1.25932	+						1	20	59.6	323.31	63375000	61582000	70843000	402290000	584250000	454400000	88656000	93031000	100850000	262370000	447130000	325570000	188400000	183800000
P00367	10	10	3	sp|P00367|DHE3_HUMAN Glutamate dehydrogenase 1, mitochondrial OS=Homo sapiens OX=9606 GN=GLUD1 PE=1 SV=2	Glutamate dehydrogenase 1, mitochondrial	GLUD1	+	4.22011	2.2947	+	4.20083	1.26166				+	3.2957	1.27443	0.0666292	0.0249206	+	2.3115	0.575282	0.307689	-0.0972889	+						1	10	26	323.31	7468300	6710100	7861700	30841000	38629000	39061000	11582000	10907000	11983000	25750000	29732000	27255000	31548000	30086000
P00390	14	14	14	sp|P00390|GSHR_HUMAN Glutathione reductase, mitochondrial OS=Homo sapiens OX=9606 GN=GSR PE=1 SV=2	Glutathione reductase, mitochondrial	GSR	+	5.12682	3.16448	+	3.55406	1.88316				+	4.27565	1.72109	0.344203	-0.158157	+	4.46145	1.27247	2.3883	0.572367	+						1	14	33.9	323.31	8816700	8583900	10039000	75281000	90825000	80094000	13421000	14742000	14379000	43460000	62603000	52487000	36483000	33273000
P00441	6	6	6	sp|P00441|SODC_HUMAN Superoxide dismutase [Cu-Zn] OS=Homo sapiens OX=9606 GN=SOD1 PE=1 SV=2	Superoxide dismutase [Cu-Zn]	SOD1	+	3.79679	2.73059	+	2.8694	1.64035				+	3.01271	1.27479	0.803347	-0.332251	+	1.84577	0.771374	0.449314	0.170605		+					1	6	44.2	230.24	3954100	4546400	4814100	28657000	23995000	36800000	6719600	7394100	6976900	27413000	16927000	22633000	11311000	11785000
P00492	3	3	3	sp|P00492|HPRT_HUMAN Hypoxanthine-guanine phosphoribosyltransferase OS=Homo sapiens OX=9606 GN=HPRT1 PE=1 SV=2	Hypoxanthine-guanine phosphoribosyltransferase	HPRT1	+	5.32446	2.30912				+	2.26737	0.750794	+	3.34029	1.36387	5.02624	2.84048				4.87477	-3.18576	+						1	3	18.8	22.281	11110000	10695000	9832300	55361000	49754000	51625000	17123000	12033000	14661000	0	0	0	30100000	31224000
P00505	7	7	7	sp|P00505|AATM_HUMAN Aspartate aminotransferase, mitochondrial OS=Homo sapiens OX=9606 GN=GOT2 PE=1 SV=3	Aspartate aminotransferase, mitochondrial	GOT2	+	3.14635	2.09126	+	1.4014	1.07541				+	2.53589	0.618696	0.620954	-0.185919	+	2.66271	0.74241	1.09691	0.190992	+						1	7	21.9	211.08	13961000	18938000	21660000	70032000	70291000	90014000	30907000	27775000	14778000	55042000	40959000	52659000	64735000	68326000
P00558	26	26	23	sp|P00558|PGK1_HUMAN Phosphoglycerate kinase 1 OS=Homo sapiens OX=9606 GN=PGK1 PE=1 SV=3	Phosphoglycerate kinase 1	PGK1	+	4.87565	2.34655	+	4.24058	1.37907				+	2.02287	0.74118	0.954895	-0.279377						+						1	26	55.4	323.31	109500000	124880000	122270000	563790000	589260000	662140000	147760000	162030000	160360000	383560000	396180000	444580000	438700000	477610000
P00568	3	3	3	sp|P00568|KAD1_HUMAN Adenylate kinase isoenzyme 1 OS=Homo sapiens OX=9606 GN=AK1 PE=1 SV=3	Adenylate kinase isoenzyme 1	AK1	+	3.87439	4.13911	+	4.14901	3.46594							0.48539	-0.894847	+	3.37578	2.82427	0.243081	0.472084	+						1	3	23.2	60.19	0	0	0	23482000	32893000	22382000	0	0	0	13381000	21138000	16603000	0	0
P01111	14	7	6	sp|P01111|RASN_HUMAN GTPase NRas OS=Homo sapiens OX=9606 GN=NRAS PE=1 SV=1	GTPase NRas	NRAS	+	8.27919	10.5162	+	5.52917	9.38047	+	5.69938	8.32881	+	6.26371	9.62302	0.939656	0.131353	+	4.39502	8.80801	0.677785	0.197453		+					1	14	73.5	323.31	0	0	0	2186200000	1.9211e+09	2.0214e+09	0	0	0	1.0355e+09	968120000	1099300000	0	0
P01112	18	18	10	sp|P01112|RASH_HUMAN GTPase HRas OS=Homo sapiens OX=9606 GN=HRAS PE=1 SV=1	GTPase HRas;GTPase HRas, N-terminally processed	HRAS	+	6.53071	8.1001	+	7.37328	6.65583	+	7.15411	5.61759	+	2.58265	8.03607	0.596447	-0.16242	+	6.84659	6.40054	0.263372	0.0498899		+					1	18	85.2	323.31	17012000	17993000	21769000	5413600000	5305900000	4792600000	37905000	34946000	33470000	3.7058e+09	3.4412e+09	3.5643e+09	65310000	72614000
P01116	10	4	4	sp|P01116|RASK_HUMAN GTPase KRas OS=Homo sapiens OX=9606 GN=KRAS PE=1 SV=1	GTPase KRas;GTPase KRas, N-terminally processed	KRAS	+	4.95113	5.97491							+	2.68479	3.48078	2.31401	2.25929	+	2.19686	3.17192	3.29396	2.33837	+						1	10	75.7	15.192	0	0	0	49459000	67478000	68393000	0	0	0	0	0	0	0	0
P02545	21	21	21	sp|P02545|LMNA_HUMAN Prelamin-A/C OS=Homo sapiens OX=9606 GN=LMNA PE=1 SV=1	Prelamin-A/C;Lamin-A/C	LMNA	+	4.12702	1.88964	+	1.53875	0.971854				+	5.11445	1.35398	0.621813	0.295839						+						1	21	31.6	314.32	21325000	18236000	17395000	76803000	65188000	68740000	22124000	17760000	27323000	52893000	31608000	48452000	24212000	21092000
P02786;Q9UP52	47;1	47;1	46;1	sp|P02786|TFR1_HUMAN Transferrin receptor protein 1 OS=Homo sapiens OX=9606 GN=TFRC PE=1 SV=2	Transferrin receptor protein 1;Transferrin receptor protein 1, serum form	TFRC	+	5.56839	7.19493	+	4.9006	5.52075	+	4.91709	4.96427	+	5.18781	5.90151	0.588079	-0.246003	+	5.08798	5.63721	2.11838	-0.61466		+					2	47	49.2	323.31	21467000	25987000	30697000	3.6956e+09	4362600000	3.3409e+09	45508000	41298000	62681000	2.0455e+09	2600800000	2.1428e+09	51695000	67154000
P04040	5	5	5	sp|P04040|CATA_HUMAN Catalase OS=Homo sapiens OX=9606 GN=CAT PE=1 SV=3	Catalase	CAT	+	4.83286	4.08489							+	3.61989	3.14991	0.423296	0.537823						+						1	5	14.6	66.898	0	0	0	21366000	23613000	21434000	0	3257900	5976600	0	12418000	12415000	8145500	6618000
P04075	17	17	17	sp|P04075|ALDOA_HUMAN Fructose-bisphosphate aldolase A OS=Homo sapiens OX=9606 GN=ALDOA PE=1 SV=2	Fructose-bisphosphate aldolase A	ALDOA	+	5.52687	3.40163	+	4.1262	2.41937				+	4.18765	2.28163	0.714449	-0.24656						+						1	17	49.2	323.31	69970000	71952000	77137000	705380000	853810000	761040000	90151000	103640000	104830000	463380000	625670000	517140000	412780000	557170000
P04183	3	3	3	sp|P04183|KITH_HUMAN Thymidine kinase, cytosolic OS=Homo sapiens OX=9606 GN=TK1 PE=1 SV=2	Thymidine kinase, cytosolic	TK1	+	3.3212	2.42285	+	3.618	1.73952	+	1.64829	1.1949	+	2.23216	1.24551	0.649666	-0.286875	+	2.21935	1.02092	2.69775	-1.24013			+				1	3	16.7	117.79	5483300	6246900	6006500	27807000	26401000	43212000	6448900	6379800	7112400	26223000	19213000	21626000	10309000	5830000
P04350;Q3ZCM7;A6NNZ2	15;5;4	3;0;0	2;0;0	sp|P04350|TBB4A_HUMAN Tubulin beta-4A chain OS=Homo sapiens OX=9606 GN=TUBB4A PE=1 SV=2	Tubulin beta-4A chain	TUBB4A				+	1.5829	1.35638							2.14418	-0.846466						+						3	15	52.9	81.105	0	0	0	0	0	0	0	0	0	6072300	7535000	6350400	0	0
P04406	31	31	31	sp|P04406|G3P_HUMAN Glyceraldehyde-3-phosphate dehydrogenase OS=Homo sapiens OX=9606 GN=GAPDH PE=1 SV=3	Glyceraldehyde-3-phosphate dehydrogenase	GAPDH	+	3.93717	3.72496	+	1.51071	2.185	+	1.65525	0.879459	+	3.65282	2.77373	2.76222	1.42662	+	4.6094	1.29432	0.462184	0.188526		+					1	31	76.1	323.31	457100000	655370000	712420000	6.4474e+09	9188700000	8.3285e+09	829280000	1.7976e+09	375810000	3.5339e+09	4582500000	3.2528e+09	4936300000	6.4522e+09
P04792	8	8	8	sp|P04792|HSPB1_HUMAN Heat shock protein beta-1 OS=Homo sapiens OX=9606 GN=HSPB1 PE=1 SV=2	Heat shock protein beta-1	HSPB1	+	4.77541	4.27797	+	3.03536	2.70218				+	3.74876	2.56228	0.633072	0.409883	+	2.6405	1.87357	3.05584	2.21999	+						1	8	49.8	323.31	4244700	3785600	4141200	88966000	62283000	87681000	4445000	4081100	4828000	37852000	19225000	33172000	0	0
P04843	12	12	12	sp|P04843|RPN1_HUMAN Dolichyl-diphosphooligosaccharide--protein glycosyltransferase subunit 1 OS=Homo sapiens OX=9606 GN=RPN1 PE=1 SV=1	Dolichyl-diphosphooligosaccharide--protein glycosyltransferase subunit 1	RPN1	+	5.28307	2.88747	+	3.45477	2.12431	+	3.93238	1.00189	+	5.64527	2.22118	0.218776	0.0686297	+	3.13445	1.41678	1.19161	0.233073	+						1	12	33.6	227.25	12072000	10877000	11087000	78784000	80494000	93014000	12582000	12501000	16388000	72303000	54732000	53984000	32273000	31987000
P04844	5	5	5	sp|P04844|RPN2_HUMAN Dolichyl-diphosphooligosaccharide--protein glycosyltransferase subunit 2 OS=Homo sapiens OX=9606 GN=RPN2 PE=1 SV=3	Dolichyl-diphosphooligosaccharide--protein glycosyltransferase subunit 2	RPN2	+	6.08261	3.36265	+	3.02194	1.80277	+	1.73023	0.780616				0.210922	-0.198446	+	2.58055	1.51742	0.132724	0.0838203	+						1	5	10.6	204.7	3286300	3537900	3838300	36371000	36699000	36388000	7048400	5582800	5290900	16793000	24763000	21262000	11488000	18443000
P04899	26	26	13	sp|P04899|GNAI2_HUMAN Guanine nucleotide-binding protein G(i) subunit alpha-2 OS=Homo sapiens OX=9606 GN=GNAI2 PE=1 SV=3	Guanine nucleotide-binding protein G(i) subunit alpha-2	GNAI2	+	6.33616	6.86717	+	6.54461	5.38874	+	6.53463	4.61818	+	4.1782	5.45914	0.746321	-0.182624	+	6.49736	5.02187	0.302814	-0.0322634		+					1	26	52.1	323.31	78508000	81852000	99411000	9849400000	10697000000	9646600000	212950000	195880000	192350000	8.0444e+09	7.9863e+09	9184200000	356120000	393700000
P05023	21	9	8	sp|P05023|AT1A1_HUMAN Sodium/potassium-transporting ATPase subunit alpha-1 OS=Homo sapiens OX=9606 GN=ATP1A1 PE=1 SV=1	Sodium/potassium-transporting ATPase subunit alpha-1	ATP1A1	+	3.96349	4.11477	+	4.16064	1.64664				+	3.94038	2.78907	2.54785	0.613209	+	1.61248	0.626765	0.995504	-0.408438	+						1	21	22	86.006	5392100	3106500	3084700	61671000	63768000	68323000	6170400	5402800	5975400	19243000	16429000	19341000	0	21306000
P05026	5	5	5	sp|P05026|AT1B1_HUMAN Sodium/potassium-transporting ATPase subunit beta-1 OS=Homo sapiens OX=9606 GN=ATP1B1 PE=1 SV=1	Sodium/potassium-transporting ATPase subunit beta-1	ATP1B1	+	2.0488	4.0886	+	5.09029	1.52207	+	2.96949	0.593766	+	1.29794	2.90351	0.580857	0.103224	+	3.57351	1.13807	4.36932	0.567914	+						1	5	21.8	185.85	0	7607500	7612400	65188000	67304000	84113000	15450000	16161000	15504000	46230000	42239000	46964000	29380000	29565000
P05091;P47895;O94788	19;1;1	19;1;1	18;0;0	sp|P05091|ALDH2_HUMAN Aldehyde dehydrogenase, mitochondrial OS=Homo sapiens OX=9606 GN=ALDH2 PE=1 SV=2	Aldehyde dehydrogenase, mitochondrial	ALDH2	+	7.18535	3.91025	+	5.72578	3.63955	+	5.20968	1.54581	+	5.13014	2.80873	1.43548	-0.272366	+	4.57678	2.41762	2.082	0.282327	+						3	19	31.5	323.31	4488800	4568800	4597800	71880000	65564000	68002000	5517200	6362100	5966000	72808000	69322000	80314000	23680000	24597000
P05141;Q9H0C2	6;1	3;0	3;0	sp|P05141|ADT2_HUMAN ADP/ATP translocase 2 OS=Homo sapiens OX=9606 GN=SLC25A5 PE=1 SV=7	ADP/ATP translocase 2;ADP/ATP translocase 2, N-terminally processed	SLC25A5	+	4.7327	5.21984	+	5.32012	5.04989	+	2.89555	0.810542				0.622755	-1.41821	+	3.44252	1.52054	0.250464	-0.0643493	+						2	6	19.5	7.8677	0	0	0	60882000	76909000	73545000	0	0	0	42287000	52081000	46108000	35664000	32079000
P05165	11	11	11	sp|P05165|PCCA_HUMAN Propionyl-CoA carboxylase alpha chain, mitochondrial OS=Homo sapiens OX=9606 GN=PCCA PE=1 SV=4	Propionyl-CoA carboxylase alpha chain, mitochondrial	PCCA										+	1.40785	1.68681	1.88683	1.47116						+						1	11	21.3	179.27	9671000	11022000	9671500	0	29466000	24680000	11563000	8951700	11559000	0	0	0	15027000	62884000
P05166	8	8	8	sp|P05166|PCCB_HUMAN Propionyl-CoA carboxylase beta chain, mitochondrial OS=Homo sapiens OX=9606 GN=PCCB PE=1 SV=3	Propionyl-CoA carboxylase beta chain, mitochondrial	PCCB	+	5.3672	3.48272	+	4.61874	2.21751	+	2.9641	1.60419	+	2.96587	2.38101	0.24008	-0.156807	+	3.70515	2.09792	0.0233511	0.0128643	+						1	8	22.8	323.31	2747400	2460200	2628800	26811000	28088000	32963000	3537400	3084700	3903600	16574000	16072000	16087000	5613100	5186000
P05198	7	7	7	sp|P05198|IF2A_HUMAN Eukaryotic translation initiation factor 2 subunit 1 OS=Homo sapiens OX=9606 GN=EIF2S1 PE=1 SV=3	Eukaryotic translation initiation factor 2 subunit 1	EIF2S1	+	5.63052	3.55068	+	3.72782	2.34111				+	3.63549	2.18969	0.269206	-0.0747933	+	4.571	1.55651	2.44364	-0.279423	+						1	7	27.9	269.82	13655000	14196000	14526000	159370000	185720000	153080000	17437000	18264000	25345000	104300000	95081000	105880000	78495000	59565000
P05455	13	13	13	sp|P05455|LA_HUMAN Lupus La protein OS=Homo sapiens OX=9606 GN=SSB PE=1 SV=2	Lupus La protein	SSB	+	2.92849	0.789071																	+						1	13	30.9	144.77	25990000	21144000	22340000	39740000	41638000	38279000	15634000	15211000	26128000	0	33773000	31327000	68504000	80050000
P05556	25	25	25	sp|P05556|ITB1_HUMAN Integrin beta-1 OS=Homo sapiens OX=9606 GN=ITGB1 PE=1 SV=2	Integrin beta-1	ITGB1	+	5.6594	1.8807	+	2.78023	1.00985				+	2.94103	0.770615	0.0751264	-0.01636						+						1	25	26.3	323.31	33141000	33424000	32278000	116680000	128780000	118830000	34116000	37712000	46325000	75219000	80974000	79903000	84168000	89709000
P06241	7	5	5	sp|P06241|FYN_HUMAN Tyrosine-protein kinase Fyn OS=Homo sapiens OX=9606 GN=FYN PE=1 SV=3	Tyrosine-protein kinase Fyn	FYN				+	5.0928	2.87295							3.84538	-1.95989							+					1	7	16.6	4.2221	0	0	0	0	25764000	31263000	0	0	0	15948000	18783000	15714000	0	0
P06396;CON__Q3SX14	9;4	9;4	8;4	sp|P06396|GELS_HUMAN Gelsolin OS=Homo sapiens OX=9606 GN=GSN PE=1 SV=1	Gelsolin	GSN															+	3.02994	3.23382	2.90466	2.4235	+						2	9	19.4	117.48	0	0	0	0	0	0	0	0	0	0	0	0	0	0
P06400	6	6	6	sp|P06400|RB_HUMAN Retinoblastoma-associated protein OS=Homo sapiens OX=9606 GN=RB1 PE=1 SV=2	Retinoblastoma-associated protein	RB1				+	1.95199	1.51447							0.581101	-0.176831											+	1	6	10.1	11.388	1972500	3118400	3196000	0	15111000	12422000	4734300	4350200	2312800	11323000	9106500	10772000	6936600	11270000
P06493	6	6	4	sp|P06493|CDK1_HUMAN Cyclin-dependent kinase 1 OS=Homo sapiens OX=9606 GN=CDK1 PE=1 SV=3	Cyclin-dependent kinase 1	CDK1	+	6.42695	5.48809	+	5.10041	4.05977	+	4.55661	3.3062	+	5.77621	3.66171	2.64581	-0.63379	+	4.18747	4.18327	3.97108	-1.94159	+						1	6	26.3	68.36	7702000	6892100	8457000	344780000	336760000	349580000	10290000	10046000	12935000	179180000	170620000	202860000	12880000	15078000
P06733	36	36	32	sp|P06733|ENOA_HUMAN Alpha-enolase OS=Homo sapiens OX=9606 GN=ENO1 PE=1 SV=2	Alpha-enolase	ENO1	+	4.39092	2.87383	+	3.8127	1.8751				+	3.94758	1.37581	0.425255	-0.159543						+						1	36	73.3	323.31	103490000	122850000	144510000	869840000	960090000	866460000	160330000	174310000	146050000	505010000	657360000	606900000	925520000	929990000
P06744	10	10	8	sp|P06744|G6PI_HUMAN Glucose-6-phosphate isomerase OS=Homo sapiens OX=9606 GN=GPI PE=1 SV=4	Glucose-6-phosphate isomerase	GPI	+	4.322	3.92369	+	1.77014	1.93036				+	2.30747	1.66623	0.0646532	0.0917003						+						1	10	28.7	323.31	1674100	2255200	2086500	29950000	36956000	24874000	4661100	6156300	4098600	11612000	34134000	16430000	29042000	43409000
P06748	22	22	22	sp|P06748|NPM_HUMAN Nucleophosmin OS=Homo sapiens OX=9606 GN=NPM1 PE=1 SV=2	Nucleophosmin	NPM1	+	4.48297	2.72953	+	2.66912	2.06272				+	3.33386	1.53158	1.06515	-0.281187						+						1	22	61.6	323.31	26180000	31914000	31201000	224060000	189600000	179030000	40596000	45442000	23610000	152090000	142350000	146690000	239100000	241860000
P06753;P09493	18;7	9;1	8;1	sp|P06753|TPM3_HUMAN Tropomyosin alpha-3 chain OS=Homo sapiens OX=9606 GN=TPM3 PE=1 SV=2	Tropomyosin alpha-3 chain	TPM3	+	4.67007	2.73216	+	3.43622	1.59853				+	3.30447	2.07914	0.0264859	0.01052	+	0.982051	0.758918	0.106703	0.0953933	+						2	18	50.2	175.01	46707000	37430000	40084000	273130000	251470000	299300000	62691000	54455000	71138000	209180000	168690000	191140000	134850000	157250000
P07195	20	20	20	sp|P07195|LDHB_HUMAN L-lactate dehydrogenase B chain OS=Homo sapiens OX=9606 GN=LDHB PE=1 SV=2	L-lactate dehydrogenase B chain	LDHB	+	5.28881	2.89552	+	5.6874	1.61713				+	4.66968	1.52071	1.76138	-0.256193						+						1	20	50.6	323.31	90915000	79372000	86637000	635710000	689920000	587300000	144430000	137310000	139960000	425950000	450550000	417520000	460830000	393810000
P07197;P17661	16;2	13;0	13;0	sp|P07197|NFM_HUMAN Neurofilament medium polypeptide OS=Homo sapiens OX=9606 GN=NEFM PE=1 SV=3	Neurofilament medium polypeptide	NEFM										+	3.02495	0.85284	2.39161	2.00025						+						2	16	19.2	152.04	3201200	3305800	3439300	0	0	0	5680100	3964500	4341100	0	0	0	4885400	7277000
P07237	32	32	32	sp|P07237|PDIA1_HUMAN Protein disulfide-isomerase OS=Homo sapiens OX=9606 GN=P4HB PE=1 SV=3	Protein disulfide-isomerase	P4HB	+	5.35105	2.74136	+	4.45193	1.76089				+	3.73615	1.76468	2.09464	0.524743	+	2.08761	0.865541	2.07273	0.536537	+						1	32	72.8	323.31	28190000	28462000	31755000	182000000	208830000	200450000	38199000	37266000	43991000	141300000	126980000	135860000	130580000	143300000
P07339	7	7	7	sp|P07339|CATD_HUMAN Cathepsin D OS=Homo sapiens OX=9606 GN=CTSD PE=1 SV=1	Cathepsin D;Cathepsin D light chain;Cathepsin D heavy chain	CTSD	+	4.75328	2.75502	+	2.85426	1.69524				+	1.8419	0.957547	0.524978	-0.314738	+	2.36337	0.869117	2.33839	0.532297	+						1	7	28.4	197.47	6400800	5552300	6828600	38058000	44329000	44252000	7710900	8136900	8666400	20376000	33654000	26928000	15209000	18062000
P07355;A6NMY6	5;5	5;5	5;5	sp|P07355|ANXA2_HUMAN Annexin A2 OS=Homo sapiens OX=9606 GN=ANXA2 PE=1 SV=2;sp|A6NMY6|AXA2L_HUMAN Putative annexin A2-like protein OS=Homo sapiens OX=9606 GN=ANXA2P2 PE=5 SV=2	Annexin A2;Putative annexin A2-like protein	ANXA2;ANXA2P2	+	3.61076	3.11615																	+						2	5	19.2	60.304	0	0	0	15903000	12074000	14776000	5078000	4846300	5712800	0	0	0	9853400	11005000
P07437	18	5	5	sp|P07437|TBB5_HUMAN Tubulin beta chain OS=Homo sapiens OX=9606 GN=TUBB PE=1 SV=2	Tubulin beta chain	TUBB	+	4.29202	3.04243	+	2.77734	2.13906				+	2.60697	0.915129	0.760723	-0.264103	+	2.37969	0.69596	1.9729	-0.540487	+						1	18	55.6	323.31	72199000	87394000	82908000	784830000	556630000	669660000	90818000	113830000	63508000	408300000	314740000	436610000	271150000	270800000
P07737;CON__P02584	18;8	18;8	18;8	sp|P07737|PROF1_HUMAN Profilin-1 OS=Homo sapiens OX=9606 GN=PFN1 PE=1 SV=2	Profilin-1	PFN1	+	4.83466	2.84197	+	3.26643	1.64658				+	3.03139	1.30616	0.142343	0.07858	+	1.93162	1.024	1.3407	-0.32534	+						2	18	100	323.31	66076000	62060000	69681000	452370000	542030000	429540000	79040000	86658000	82425000	209360000	302570000	273530000	219720000	254700000
P07741	3	3	3	sp|P07741|APT_HUMAN Adenine phosphoribosyltransferase OS=Homo sapiens OX=9606 GN=APRT PE=1 SV=2	Adenine phosphoribosyltransferase	APRT	+	3.81165	4.11356																	+						1	3	17.2	31.956	3966200	2596700	0	40788000	55807000	50061000	5202900	5996700	6428300	0	0	0	0	0
P07814	61	61	61	sp|P07814|SYEP_HUMAN Bifunctional glutamate/proline--tRNA ligase OS=Homo sapiens OX=9606 GN=EPRS1 PE=1 SV=5	Bifunctional glutamate/proline--tRNA ligase;Glutamate--tRNA ligase;Proline--tRNA ligase	EPRS	+	6.41113	2.83403	+	5.16915	1.90817				+	4.8993	2.21748	0.496295	0.0765599	+	5.58417	0.699505	2.72151	-0.455773	+						1	61	47.8	323.31	27007000	27916000	27522000	190630000	189750000	207980000	35786000	32636000	33203000	126710000	120220000	134600000	94612000	118930000
P07858	6	6	6	sp|P07858|CATB_HUMAN Cathepsin B OS=Homo sapiens OX=9606 GN=CTSB PE=1 SV=3	Cathepsin B;Cathepsin B light chain;Cathepsin B heavy chain	CTSB	+	4.28549	2.43775	+	2.20591	1.26591				+	3.90659	1.52988	1.30681	0.628689	+	3.59427	0.883841	3.83928	2.02813	+						1	6	21.2	267.11	19660000	19134000	16887000	87082000	114540000	101290000	22215000	23822000	27010000	79643000	51532000	48435000	36599000	39670000
P07900;Q14568;Q58FG0	34;6;5	21;2;3	21;2;3	sp|P07900|HS90A_HUMAN Heat shock protein HSP 90-alpha OS=Homo sapiens OX=9606 GN=HSP90AA1 PE=1 SV=5	Heat shock protein HSP 90-alpha	HSP90AA1	+	4.10276	2.73705	+	2.1112	1.33353				+	1.86524	1.73986	0.359332	0.21228							+					3	34	39.8	323.31	32568000	44382000	41792000	252260000	296850000	239060000	61864000	70451000	48227000	126880000	202080000	131220000	132750000	223450000
P07910;B2RXH8	9;2	9;2	7;0	sp|P07910|HNRPC_HUMAN Heterogeneous nuclear ribonucleoproteins C1/C2 OS=Homo sapiens OX=9606 GN=HNRNPC PE=1 SV=4	Heterogeneous nuclear ribonucleoproteins C1/C2	HNRNPC	+	3.75736	2.74787	+	3.5302	2.05527				+	2.43734	1.11725	1.41863	-0.712563						+						2	9	34	212.93	9504800	9695200	9771800	73215000	48973000	76119000	11360000	11488000	11171000	53368000	37041000	52948000	59803000	40193000
P07942	16	16	16	sp|P07942|LAMB1_HUMAN Laminin subunit beta-1 OS=Homo sapiens OX=9606 GN=LAMB1 PE=1 SV=2	Laminin subunit beta-1	LAMB1	+	5.33857	2.1797	+	2.99671	1.14876				+	5.39896	0.983201	0.900134	-0.0998017						+						1	16	10.4	323.31	6629800	7481200	7285200	31195000	31744000	33934000	9729500	8529400	11271000	23179000	19858000	22150000	21071000	23166000
P07947	12	11	8	sp|P07947|YES_HUMAN Tyrosine-protein kinase Yes OS=Homo sapiens OX=9606 GN=YES1 PE=1 SV=3	Tyrosine-protein kinase Yes	YES1	+	4.77343	5.56483	+	3.00917	4.22078	+	4.09419	3.25069	+	2.97004	4.15549	1.31692	-0.596395	+	3.27217	2.69911	1.4185	-0.49906		+					1	12	32.8	323.31	0	0	0	59340000	59302000	53465000	0	0	0	39231000	36615000	38746000	0	0
P07948	45	45	40	sp|P07948|LYN_HUMAN Tyrosine-protein kinase Lyn OS=Homo sapiens OX=9606 GN=LYN PE=1 SV=3	Tyrosine-protein kinase Lyn	LYN	+	4.85955	7.40843	+	5.11628	6.13801	+	4.98214	4.8725	+	6.7275	5.84202	1.17857	-0.507417	+	5.26195	5.47252	4.56195	-1.85271		+					1	45	74.6	323.31	4991300	6658800	9566300	1204400000	1276900000	1.0137e+09	10691000	12608000	9797300	626120000	957600000	769310000	18498000	27655000
P07949	34	34	34	sp|P07949|RET_HUMAN Proto-oncogene tyrosine-protein kinase receptor Ret OS=Homo sapiens OX=9606 GN=RET PE=1 SV=3	Proto-oncogene tyrosine-protein kinase receptor Ret;Soluble RET kinase fragment;Extracellular cell-membrane anchored RET cadherin 120 kDa fragment	RET	+	5.47031	5.02305	+	3.2164	3.32633	+	2.42397	1.69084	+	5.37992	4.34118	6.12902	5.06765	+	7.76956	3.43762	6.85835	5.22596					+		1	34	35.4	323.31	0	0	0	43326000	44463000	54230000	0	0	0	14389000	13804000	15390000	0	0
P08133	7	7	7	sp|P08133|ANXA6_HUMAN Annexin A6 OS=Homo sapiens OX=9606 GN=ANXA6 PE=1 SV=3	Annexin A6	ANXA6	+	3.39511	2.24261																	+						1	7	14.1	48.263	10564000	8160400	8792400	54871000	38605000	37926000	12454000	12249000	15695000	18052000	20394000	17745000	22253000	18931000
P08172	5	5	5	sp|P08172|ACM2_HUMAN Muscarinic acetylcholine receptor M2 OS=Homo sapiens OX=9606 GN=CHRM2 PE=1 SV=1	Muscarinic acetylcholine receptor M2	CHRM2	+	3.62035	5.88409	+	3.36441	4.77621				+	3.41838	4.44885	1.1427	-0.389561							+					1	5	19.1	100.25	0	0	0	96649000	107830000	73839000	0	0	0	53913000	48929000	48720000	0	0
P08237	8	8	8	sp|P08237|PFKAM_HUMAN ATP-dependent 6-phosphofructokinase, muscle type OS=Homo sapiens OX=9606 GN=PFKM PE=1 SV=2	ATP-dependent 6-phosphofructokinase, muscle type	PFKM	+	4.68886	4.29872																	+						1	8	11.8	323.31	2017700	2160500	2563600	43690000	53135000	36697000	2238600	4273500	0	26704000	0	32707000	27191000	33644000
P08238;Q58FF7;Q58FF6	35;17;5	35;17;5	20;9;0	sp|P08238|HS90B_HUMAN Heat shock protein HSP 90-beta OS=Homo sapiens OX=9606 GN=HSP90AB1 PE=1 SV=4	Heat shock protein HSP 90-beta	HSP90AB1	+	4.21104	1.59112																	+						3	35	41.4	323.31	384740000	376550000	371330000	1255000000	1155400000	1.0146e+09	458160000	463760000	606250000	697840000	704290000	714600000	673430000	1173900000
P08243	29	29	29	sp|P08243|ASNS_HUMAN Asparagine synthetase [glutamine-hydrolyzing] OS=Homo sapiens OX=9606 GN=ASNS PE=1 SV=4	Asparagine synthetase [glutamine-hydrolyzing]	ASNS	+	2.93327	1.65213	+	1.66804	1.0328							0.105052	-0.111247						+						1	29	57.4	323.31	4.1264e+09	5507600000	6.3411e+09	15128000000	18329000000	16136000000	4316800000	5268800000	3.1222e+09	6.9952e+09	10629000000	8.18e+09	8753600000	10167000000
P08247	2	2	2	sp|P08247|SYPH_HUMAN Synaptophysin OS=Homo sapiens OX=9606 GN=SYP PE=1 SV=3	Synaptophysin	SYP															+	2.38024	1.08027	2.06949	2.78051					+		1	2	7.3	5.5417	0	0	0	0	0	0	0	0	0	0	0	0	0	0
P08397	10	10	10	sp|P08397|HEM3_HUMAN Porphobilinogen deaminase OS=Homo sapiens OX=9606 GN=HMBS PE=1 SV=2	Porphobilinogen deaminase	HMBS	+	3.74387	1.68269	+	1.50237	0.706173							0.467675	-0.251006									+			1	10	37.1	270.87	15852000	14972000	15681000	47385000	58738000	44238000	21737000	25673000	24639000	29801000	48200000	41568000	47519000	49177000
P08559;P29803	12;2	12;2	12;2	sp|P08559|ODPA_HUMAN Pyruvate dehydrogenase E1 component subunit alpha, somatic form, mitochondrial OS=Homo sapiens OX=9606 GN=PDHA1 PE=1 SV=3	Pyruvate dehydrogenase E1 component subunit alpha, somatic form, mitochondrial	PDHA1	+	4.48912	3.64819	+	4.15444	2.46001	+	2.08303	1.02789	+	4.26403	2.72625	0.858706	0.197388	+	4.88086	0.890745	3.74725	-0.624098	+						2	12	32.6	142.86	8218700	6868300	5853700	100320000	79767000	81379000	8460800	7122300	9351700	44747000	50866000	41242000	56261000	34082000
P08574	2	2	2	sp|P08574|CY1_HUMAN Cytochrome c1, heme protein, mitochondrial OS=Homo sapiens OX=9606 GN=CYC1 PE=1 SV=3	Cytochrome c1, heme protein, mitochondrial	CYC1										+	3.81004	2.78063	1.77798	1.34445						+						1	2	7.1	7.9894	0	0	0	0	0	0	0	0	0	0	0	0	0	0
P08621	6	6	6	sp|P08621|RU17_HUMAN U1 small nuclear ribonucleoprotein 70 kDa OS=Homo sapiens OX=9606 GN=SNRNP70 PE=1 SV=2	U1 small nuclear ribonucleoprotein 70 kDa	SNRNP70	+	2.35382	1.17069							+	0.910807	2.04009	0.219691	0.0943947						+						1	6	19.9	123.55	10504000	13133000	8587800	24898000	26037000	20849000	16524000	11946000	16704000	22218000	17280000	22575000	52233000	68975000
P08631	6	1	1	sp|P08631|HCK_HUMAN Tyrosine-protein kinase HCK OS=Homo sapiens OX=9606 GN=HCK PE=1 SV=5	Tyrosine-protein kinase HCK	HCK	+	4.85196	6.5384	+	4.0692	5.90187	+	3.31345	3.74748				0.66399	-1.97517				3.26958	-4.10075		+			+		1	6	8.6	19.558	0	0	0	147130000	194040000	124790000	0	0	0	61854000	147070000	93677000	0	0
P08670;P41219	8;1	6;1	6;1	sp|P08670|VIME_HUMAN Vimentin OS=Homo sapiens OX=9606 GN=VIM PE=1 SV=4	Vimentin	VIM	+	4.36062	2.22263	+	2.75454	0.816153				+	2.45542	1.36062	1.43127	-0.258177						+						2	8	26	54.302	3927900	4704300	3961100	21482000	17769000	19497000	5718700	6440300	5026400	9605000	10517000	10003000	6100500	7851500
P08708	5	5	5	sp|P08708|RS17_HUMAN 40S ribosomal protein S17 OS=Homo sapiens OX=9606 GN=RPS17 PE=1 SV=2	40S ribosomal protein S17	RPS17	+	4.33483	3.22173	+	1.57385	3.02601				+	2.57102	1.17306	1.3415	-0.584207						+						1	5	46.7	323.31	3101300	3328800	4128200	28775000	31687000	37950000	5139300	6315400	946340	30766000	20587000	26209000	88962000	22088000
P08754;P11488;P19087;A8MTJ3	22;5;5;5	9;0;0;0	9;0;0;0	sp|P08754|GNAI3_HUMAN Guanine nucleotide-binding protein G(i) subunit alpha-3 OS=Homo sapiens OX=9606 GN=GNAI3 PE=1 SV=3	Guanine nucleotide-binding protein G(k) subunit alpha	GNAI3	+	3.04033	7.77542	+	4.85112	5.23998	+	2.64119	6.10375	+	5.46391	5.77304	0.166306	0.0664802	+	5.59683	5.39495	0.454394	0.14977		+					4	22	59.3	323.31	9856300	8516300	0	1.5694e+09	1177300000	780430000	21491000	21519000	32414000	926340000	871920000	1.0017e+09	33757000	0
P08865	6	6	6	sp|P08865|RSSA_HUMAN 40S ribosomal protein SA OS=Homo sapiens OX=9606 GN=RPSA PE=1 SV=4	40S ribosomal protein SA	RPSA	+	2.33237	3.34264	+	3.06888	2.08569				+	2.06377	1.23552	1.58968	-0.320308						+						1	6	30.2	323.31	3240900	10353000	11192000	67768000	69683000	83022000	10771000	14145000	8102400	44816000	46193000	45607000	145180000	47658000
P08962	6	6	6	sp|P08962|CD63_HUMAN CD63 antigen OS=Homo sapiens OX=9606 GN=CD63 PE=1 SV=2	CD63 antigen	CD63	+	3.25651	6.23312	+	3.59151	4.98162	+	3.13046	3.78236	+	5.27307	4.20727	0.626959	-0.348914	+	4.84621	4.77148	1.33747	0.74064		+					1	6	24.8	109.24	0	0	0	92432000	137750000	63404000	0	0	0	43675000	72296000	47970000	0	0
P09001	5	5	5	sp|P09001|RM03_HUMAN 39S ribosomal protein L3, mitochondrial OS=Homo sapiens OX=9606 GN=MRPL3 PE=1 SV=1	39S ribosomal protein L3, mitochondrial	MRPL3				+	3.34712	3.49024	+	1.73065	1.60241				2.16229	-1.82085	+	4.11531	1.96082	4.19701	-0.464577	+						1	5	25.3	41.34	0	0	0	0	0	0	0	0	0	12523000	16308000	12763000	0	5960700
P09104	19	15	14	sp|P09104|ENOG_HUMAN Gamma-enolase OS=Homo sapiens OX=9606 GN=ENO2 PE=1 SV=3	Gamma-enolase	ENO2	+	3.76339	2.66036	+	2.26149	2.51362							1.37852	-1.04982						+						1	19	65.4	323.31	3675800	4255300	5780800	27740000	27470000	29981000	4551000	7550800	2633600	21543000	30115000	25977000	59524000	35269000
P09110	3	3	3	sp|P09110|THIK_HUMAN 3-ketoacyl-CoA thiolase, peroxisomal OS=Homo sapiens OX=9606 GN=ACAA1 PE=1 SV=2	3-ketoacyl-CoA thiolase, peroxisomal	ACAA1	+	4.19196	4.75511	+	4.00514	3.4333				+	4.47663	4.09767	0.780802	0.349485						+						1	3	12	69.49	0	0	0	28036000	32553000	39711000	0	0	0	27372000	18277000	18182000	0	0
P09132	3	3	3	sp|P09132|SRP19_HUMAN Signal recognition particle 19 kDa protein OS=Homo sapiens OX=9606 GN=SRP19 PE=1 SV=3	Signal recognition particle 19 kDa protein	SRP19				+	3.20199	3.98894							2.02601	-1.8154						+						1	3	36.8	189.2	0	0	0	0	15627000	16740000	0	0	0	16664000	13916000	20066000	19878000	19543000
P09172	12	12	12	sp|P09172|DOPO_HUMAN Dopamine beta-hydroxylase OS=Homo sapiens OX=9606 GN=DBH PE=1 SV=3	Dopamine beta-hydroxylase;Soluble dopamine beta-hydroxylase	DBH	+	4.49114	2.9745	+	3.29027	1.80209				+	3.30866	1.36199	2.08331	-0.532736	+	2.48972	0.895166	3.80624	-2.06904	+						1	12	23.7	323.31	12865000	11378000	9311300	87942000	91729000	82040000	13017000	12458000	16950000	53327000	42073000	51955000	36844000	62942000
P09211	7	7	7	sp|P09211|GSTP1_HUMAN Glutathione S-transferase P OS=Homo sapiens OX=9606 GN=GSTP1 PE=1 SV=2	Glutathione S-transferase P	GSTP1	+	4.17619	3.41615	+	3.6914	2.23644				+	3.10897	1.6853	0.508101	-0.201997	+	2.8556	0.899703	2.21659	-0.301497	+						1	7	48.1	323.31	55705000	73984000	88484000	750940000	734460000	804290000	100260000	145910000	110460000	516320000	593660000	551660000	443750000	519040000
P09382	6	6	6	sp|P09382|LEG1_HUMAN Galectin-1 OS=Homo sapiens OX=9606 GN=LGALS1 PE=1 SV=2	Galectin-1	LGALS1	+	2.42863	4.31699	+	2.39566	3.52037	+	3.53398	0.906346	+	2.97825	1.83824	0.668659	-0.395197	+	3.35096	1.63932	2.84114	1.35708	+						1	6	61.5	206.38	0	4668500	4536700	55310000	68380000	48016000	5327200	5013600	0	39964000	50140000	32294000	10159000	10985000
P09429;B2RPK0;P23497	14;7;2	14;7;2	12;6;1	sp|P09429|HMGB1_HUMAN High mobility group protein B1 OS=Homo sapiens OX=9606 GN=HMGB1 PE=1 SV=3;sp|B2RPK0|HGB1A_HUMAN Putative high mobility group protein B1-like 1 OS=Homo sapiens OX=9606 GN=HMGB1P1 PE=5 SV=1	High mobility group protein B1;Putative high mobility group protein B1-like 1	HMGB1;HMGB1P1	+	4.79439	4.97906	+	3.87597	4.10632				+	5.132	3.67458	0.31105	-0.22981						+						3	14	68.8	226.26	10534000	14399000	12895000	341960000	485080000	369910000	15919000	14509000	15551000	227240000	388200000	208040000	172030000	342840000
P09455	5	5	5	sp|P09455|RET1_HUMAN Retinol-binding protein 1 OS=Homo sapiens OX=9606 GN=RBP1 PE=1 SV=2	Retinol-binding protein 1	RBP1										+	1.87937	3.20312	0.830247	1.48595	+	2.05379	0.745096	4.19211	4.93298				+			1	5	29.6	24.194	0	0	0	0	0	0	9079300	5059300	6901500	0	18821000	34421000	51801000	23322000
P09471	23	19	19	sp|P09471|GNAO_HUMAN Guanine nucleotide-binding protein G(o) subunit alpha OS=Homo sapiens OX=9606 GN=GNAO1 PE=1 SV=4	Guanine nucleotide-binding protein G(o) subunit alpha	GNAO1	+	5.25695	7.21866	+	4.99731	5.45968	+	5.88579	4.8087	+	5.67088	5.79469	0.709907	-0.28355	+	6.71225	5.2406	0.809649	-0.115227		+					1	23	51.7	323.31	20885000	23720000	32390000	4346800000	3.2443e+09	3.7598e+09	56375000	48210000	63039000	2623400000	1.9621e+09	2836800000	106580000	90864000
P09543	13	13	13	sp|P09543|CN37_HUMAN 2,3-cyclic-nucleotide 3-phosphodiesterase OS=Homo sapiens OX=9606 GN=CNP PE=1 SV=2	2,3-cyclic-nucleotide 3-phosphodiesterase	CNP	+	2.9793	2.59534	+	2.50633	1.00614							0.239507	-0.341463	+	3.1704	0.53189	2.83194	0.533993	+						1	13	36.8	88.225	3476400	2989700	2977500	24870000	21654000	12683000	4061100	4316100	5225100	7950900	8939300	10441000	0	11013000
P09622	16	16	16	sp|P09622|DLDH_HUMAN Dihydrolipoyl dehydrogenase, mitochondrial OS=Homo sapiens OX=9606 GN=DLD PE=1 SV=2	Dihydrolipoyl dehydrogenase, mitochondrial	DLD	+	4.26413	2.92211	+	3.40502	1.69539				+	3.79118	1.85902	0.241167	0.0422						+						1	16	42.6	323.31	16809000	14081000	14899000	94846000	124460000	130080000	20905000	20929000	28456000	72219000	73361000	79826000	73033000	79730000
P09651;A0A2R8Y4L2	21;15	21;15	13;8	sp|P09651|ROA1_HUMAN Heterogeneous nuclear ribonucleoprotein A1 OS=Homo sapiens OX=9606 GN=HNRNPA1 PE=1 SV=5;sp|A0A2R8Y4L2|RA1L3_HUMAN Heterogeneous nuclear ribonucleoprotein A1-like 3 OS=Homo sapiens OX=9606 GN=HNRNPA1L3 PE=4 SV=1	Heterogeneous nuclear ribonucleoprotein A1;Heterogeneous nuclear ribonucleoprotein A1, N-terminally processed	HNRNPA1	+	3.88209	2.742	+	2.68514	2.36254				+	2.68638	1.68686	2.56985	-0.848337						+						2	21	47.3	323.31	56335000	76292000	64797000	361820000	500790000	460190000	122010000	96918000	57831000	427510000	516340000	421370000	343530000	634740000
P09874	52	52	52	sp|P09874|PARP1_HUMAN Poly [ADP-ribose] polymerase 1 OS=Homo sapiens OX=9606 GN=PARP1 PE=1 SV=4	Poly [ADP-ribose] polymerase 1	PARP1	+	5.1922	1.91209	+	2.78581	0.673403				+	3.60448	1.24626	0.047132	0.0142899						+						1	52	46.6	323.31	98755000	96826000	102640000	390310000	387520000	345900000	140730000	130680000	158480000	234080000	216470000	233320000	271780000	295920000
P09884	16	16	16	sp|P09884|DPOLA_HUMAN DNA polymerase alpha catalytic subunit OS=Homo sapiens OX=9606 GN=POLA1 PE=1 SV=2	DNA polymerase alpha catalytic subunit	POLA1	+	5.83423	2.8918	+	3.85504	1.82804				+	3.15945	1.64931	1.58621	-0.422254										+		1	16	17.4	208.57	5139900	5147800	4942900	34600000	39243000	39380000	6855000	6490900	8540300	27248000	24911000	25058000	15965000	14123000
P09936	15	15	15	sp|P09936|UCHL1_HUMAN Ubiquitin carboxyl-terminal hydrolase isozyme L1 OS=Homo sapiens OX=9606 GN=UCHL1 PE=1 SV=2	Ubiquitin carboxyl-terminal hydrolase isozyme L1	UCHL1	+	3.9652	2.74402	+	3.63882	1.6038	+	2.1912	0.676816	+	2.63144	1.56491	0.305084	-0.07511	+	2.5626	1.12656	0.239359	-0.117393	+						1	15	61	323.31	211430000	206430000	183880000	1.6934e+09	1168600000	1219400000	323180000	290270000	323880000	1088500000	823330000	951920000	677360000	746200000
P09960	15	15	15	sp|P09960|LKHA4_HUMAN Leukotriene A-4 hydrolase OS=Homo sapiens OX=9606 GN=LTA4H PE=1 SV=2	Leukotriene A-4 hydrolase	LTA4H	+	4.05014	2.65914	+	2.66448	1.26978				+	2.70245	1.01553	0.282997	-0.149051						+						1	15	28.5	193.47	12827000	12973000	14252000	68594000	87102000	100040000	20680000	20191000	18936000	40808000	61064000	44483000	93966000	74915000
P09972	9	9	9	sp|P09972|ALDOC_HUMAN Fructose-bisphosphate aldolase C OS=Homo sapiens OX=9606 GN=ALDOC PE=1 SV=2	Fructose-bisphosphate aldolase C	ALDOC	+	3.90809	1.81387																	+						1	9	31.6	323.31	5156700	5525900	4997600	18085000	21236000	16115000	5670000	7028400	0	13518000	0	12902000	23904000	24985000
P0CG30;P0CG29	5;5	5;5	5;5	sp|P0CG30|GSTT2_HUMAN Glutathione S-transferase theta-2B OS=Homo sapiens OX=9606 GN=GSTT2B PE=1 SV=1;sp|P0CG29|GST2_HUMAN Glutathione S-transferase theta-2 OS=Homo sapiens OX=9606 GN=GSTT2 PE=1 SV=1	Glutathione S-transferase theta-2B;Glutathione S-transferase theta-2	GSTT2B;GSTT2	+	2.33404	3.01773	+	2.93982	2.83962	+	0.989956	1.04383				1.78358	-1.42469	+	2.69585	2.87898	2.65628	0.929548					+		2	5	29.5	10.698	0	0	0	14399000	24061000	14435000	0	0	0	8421900	14005000	9645700	0	0
P0CK97;P0CK96	2;2	2;2	2;2	sp|P0CK97|S35E2_HUMAN Solute carrier family 35 member E2A OS=Homo sapiens OX=9606 GN=SLC35E2A PE=1 SV=1;sp|P0CK96|S352B_HUMAN Solute carrier family 35 member E2B OS=Homo sapiens OX=9606 GN=SLC35E2B PE=2 SV=1	Solute carrier family 35 member E2;Solute carrier family 35 member E2B	SLC35E2;SLC35E2B	+	4.79	6.48202	+	4.3617	5.49798	+	2.95816	3.86021	+	3.96257	5.36199	0.973956	0.12888	+	3.9525	5.07735	0.457675	0.108709	+						2	2	12.4	157.13	0	0	0	154460000	170440000	123900000	0	0	0	73670000	75809000	80539000	0	0
P0DJ93	3	3	3	sp|P0DJ93|SIM13_HUMAN Small integral membrane protein 13 OS=Homo sapiens OX=9606 GN=SMIM13 PE=3 SV=1	Small integral membrane protein 13	SMIM13	+	3.37646	6.78257	+	4.51351	6.41799	+	3.63467	4.89443	+	5.58578	5.66581	0.617835	-0.21821	+	3.82429	5.55379	0.925396	0.456413						+	1	3	15.4	22.802	0	0	0	189580000	135560000	212180000	0	0	0	154640000	108010000	126790000	0	0
P0DMV9;P0DMV8	14;14	10;10	7;7	sp|P0DMV9|HS71B_HUMAN Heat shock 70 kDa protein 1B OS=Homo sapiens OX=9606 GN=HSPA1B PE=1 SV=1;sp|P0DMV8|HS71A_HUMAN Heat shock 70 kDa protein 1A OS=Homo sapiens OX=9606 GN=HSPA1A PE=1 SV=1	Heat shock 70 kDa protein 1B;Heat shock 70 kDa protein 1A	HSPA1B;HSPA1A	+	4.9031	1.80914							+	2.69557	0.987389	0.0627999	0.0403484						+						2	14	35.4	323.31	9611100	8424500	8849400	31242000	32993000	29915000	13076000	9984700	14056000	25374000	14139000	19421000	52275000	43607000
P0DPI2;A0A0B4J2D5	3;3	3;3	3;3	sp|P0DPI2|GAL3A_HUMAN Glutamine amidotransferase-like class 1 domain-containing protein 3, mitochondrial OS=Homo sapiens OX=9606 GN=GATD3 PE=1 SV=1;sp|A0A0B4J2D5|GAL3B_HUMAN Putative glutamine amidotransferase-like class 1 domain-containing protein 3B, mit		GATD3	+	3.67535	4.51122	+	3.15942	2.80004							0.430257	-1.25261	+	1.83217	0.760979	0.977661	0.295222					+		2	3	16.8	323.31	0	4232100	3365500	63422000	73812000	68307000	5910300	5218600	8223200	36324000	59698000	39513000	38938000	36652000
P10114	11	11	4	sp|P10114|RAP2A_HUMAN Ras-related protein Rap-2a OS=Homo sapiens OX=9606 GN=RAP2A PE=1 SV=1	Ras-related protein Rap-2a	RAP2A	+	5.60281	8.49136	+	8.08277	6.88909	+	4.9298	5.50545	+	6.27109	6.69765	1.09942	-0.262177	+	6.03132	6.43675	0.619198	0.237407		+					1	11	78.7	323.31	4969600	5871200	8073900	2261500000	2383100000	2.0373e+09	11768000	11264000	12010000	1325200000	1404200000	1424600000	26527000	26240000
P10301	6	6	5	sp|P10301|RRAS_HUMAN Ras-related protein R-Ras OS=Homo sapiens OX=9606 GN=RRAS PE=1 SV=1	Ras-related protein R-Ras	RRAS	+	5.84833	8.101	+	5.47505	5.93304	+	5.3835	5.51214	+	3.74476	6.44055	0.897379	0.450177	+	4.0595	6.98038	3.66251	1.27464		+					1	6	30.7	96.191	0	0	0	290350000	246210000	338140000	0	0	0	146670000	101830000	120610000	0	0
P10515	16	16	16	sp|P10515|ODP2_HUMAN Dihydrolipoyllysine-residue acetyltransferase component of pyruvate dehydrogenase complex, mitochondrial OS=Homo sapiens OX=9606 GN=DLAT PE=1 SV=3	Dihydrolipoyllysine-residue acetyltransferase component of pyruvate dehydrogenase complex, mitochondrial	DLAT	+	3.99386	4.22126	+	2.65284	4.48008	+	4.77321	2.46727	+	4.56343	3.41523	0.142873	0.0318566	+	4.79989	2.46117	0.593699	-0.13328	+						1	16	29.1	323.31	4563500	7630000	7286800	101960000	114970000	140450000	7430600	10614000	0	146250000	116880000	126030000	38165000	37077000
P10599	8	8	8	sp|P10599|THIO_HUMAN Thioredoxin OS=Homo sapiens OX=9606 GN=TXN PE=1 SV=3	Thioredoxin	TXN	+	5.2911	3.25335	+	2.51083	2.11945	+	1.90798	1.08835	+	3.46211	2.24519	0.47982	0.373317	+	4.27549	1.38876	0.0235498	0.0136366		+					1	8	55.2	74.606	55110000	51954000	49363000	443770000	505120000	546720000	89018000	82297000	62119000	233190000	469790000	340820000	246880000	168880000
P10606	3	3	3	sp|P10606|COX5B_HUMAN Cytochrome c oxidase subunit 5B, mitochondrial OS=Homo sapiens OX=9606 GN=COX5B PE=1 SV=2	Cytochrome c oxidase subunit 5B, mitochondrial	COX5B				+	4.85914	1.67312	+	1.73779	0.71372				3.39924	-1.05274				0.734034	-0.698841	+						1	3	15.5	4.2522	0	0	0	0	0	0	2645300	2762800	2597100	7854200	9025300	8684100	5796400	5868900
P10643;CON__Q29RQ1	15;2	15;2	15;2	sp|P10643|CO7_HUMAN Complement component C7 OS=Homo sapiens OX=9606 GN=C7 PE=1 SV=2	Complement component C7	C7	+	4.73876	1.73555	+	1.39903	0.98039				+	1.31479	0.643828	0.468316	-0.28288						+						2	15	19.7	210.88	7104500	6120000	6838100	21781000	21655000	23278000	7551100	6119600	10244000	20918000	11632000	14942000	15670000	12556000
P10768	10	10	10	sp|P10768|ESTD_HUMAN S-formylglutathione hydrolase OS=Homo sapiens OX=9606 GN=ESD PE=1 SV=2	S-formylglutathione hydrolase	ESD	+	4.34811	2.42531	+	4.14117	1.41968				+	3.76472	1.23625	1.01751	-0.191995	+	2.88331	0.78775	1.27426	-0.195609	+						1	10	41.8	323.31	15741000	19174000	18925000	86264000	96247000	106620000	24108000	22606000	27507000	65021000	66041000	66844000	51882000	55217000
P10809	30	30	30	sp|P10809|CH60_HUMAN 60 kDa heat shock protein, mitochondrial OS=Homo sapiens OX=9606 GN=HSPD1 PE=1 SV=2	60 kDa heat shock protein, mitochondrial	HSPD1	+	3.73636	1.81208	+	3.26787	1.5752				+	4.93962	1.1765	2.16966	-0.93489						+						1	30	52.9	323.31	53609000	51023000	51609000	158040000	217410000	177890000	71819000	73663000	75704000	179650000	258780000	227930000	247320000	275830000
P11021	26	25	25	sp|P11021|BIP_HUMAN Endoplasmic reticulum chaperone BiP OS=Homo sapiens OX=9606 GN=HSPA5 PE=1 SV=2	78 kDa glucose-regulated protein	HSPA5	+	3.97214	2.00607	+	3.13319	1.03063				+	5.22178	1.09893	0.0152977	0.00225004							+					1	26	45.3	323.31	30338000	31312000	29211000	101850000	132470000	133300000	37456000	31355000	40264000	71620000	73700000	76382000	106360000	152080000
P11047	13	13	13	sp|P11047|LAMC1_HUMAN Laminin subunit gamma-1 OS=Homo sapiens OX=9606 GN=LAMC1 PE=1 SV=3	Laminin subunit gamma-1	LAMC1										+	3.34769	2.63803	1.58841	2.20335						+						1	13	12.4	153.82	6454700	5897500	6361700	80657000	73645000	0	5551000	5802400	5651100	12836000	0	14544000	21068000	22767000
P11137	36	36	36	sp|P11137|MTAP2_HUMAN Microtubule-associated protein 2 OS=Homo sapiens OX=9606 GN=MAP2 PE=1 SV=4	Microtubule-associated protein 2	MAP2	+	5.4099	2.5193	+	4.83768	1.95385	+	3.56316	1.56601	+	4.83761	2.11439	1.69109	-0.187559	+	3.38772	1.01619	1.413	-0.317128				+			1	36	29.9	292.89	13890000	13294000	14003000	72269000	79344000	84971000	16982000	18122000	19358000	75683000	68415000	66897000	22716000	25788000
P11142	33	33	21	sp|P11142|HSP7C_HUMAN Heat shock cognate 71 kDa protein OS=Homo sapiens OX=9606 GN=HSPA8 PE=1 SV=1	Heat shock cognate 71 kDa protein	HSPA8	+	5.62562	2.63388	+	4.60767	1.59908				+	4.0273	1.78067	0.0585481	-0.0183133						+						1	33	58.4	323.31	49646000	49141000	48515000	293550000	333520000	289090000	60666000	61270000	65369000	202380000	173980000	191870000	293360000	295650000
P11171;Q9Y2J2	20;1	20;1	20;1	sp|P11171|EPB41_HUMAN Protein 4.1 OS=Homo sapiens OX=9606 GN=EPB41 PE=1 SV=4	Protein 4.1	EPB41	+	4.52589	2.8577	+	2.7441	1.61891				+	4.88299	1.86046	1.24638	-0.254351						+						2	20	39	299.87	5463600	5319800	5389500	33413000	38668000	46176000	7883900	7189700	11183000	29438000	23091000	27020000	24981000	22589000
P11177	8	8	8	sp|P11177|ODPB_HUMAN Pyruvate dehydrogenase E1 component subunit beta, mitochondrial OS=Homo sapiens OX=9606 GN=PDHB PE=1 SV=3	Pyruvate dehydrogenase E1 component subunit beta, mitochondrial	PDHB	+	5.19498	2.55676	+	2.80674	1.38268				+	2.54713	1.16562	0.00577846	-0.003481	+	3.34296	1.05612	0.868892	0.108876	+						1	8	31.2	50.71	4654000	4959100	5606200	29407000	30735000	29161000	7033900	7635700	8293800	17120000	24997000	18454000	19246000	21769000
P11182	3	3	3	sp|P11182|ODB2_HUMAN Lipoamide acyltransferase component of branched-chain alpha-keto acid dehydrogenase complex, mitochondrial OS=Homo sapiens OX=9606 GN=DBT PE=1 SV=3	Lipoamide acyltransferase component of branched-chain alpha-keto acid dehydrogenase complex, mitochondrial	DBT							+	4.09019	3.38536						+	3.60474	3.07763	2.02432	1.06203	+						1	3	7.9	16.371	0	0	0	35071000	0	40963000	0	0	0	0	0	0	0	0
P11216	8	8	8	sp|P11216|PYGB_HUMAN Glycogen phosphorylase, brain form OS=Homo sapiens OX=9606 GN=PYGB PE=1 SV=5	Glycogen phosphorylase, brain form	PYGB	+	5.51439	2.59077	+	3.33802	1.69167				+	3.43684	1.78347	0.117836	0.0354004						+						1	8	15.1	122.54	8138600	7432500	8326900	44873000	49183000	49896000	10006000	9169600	12915000	31575000	36565000	34596000	37696000	29331000
P11229	3	3	3	sp|P11229|ACM1_HUMAN Muscarinic acetylcholine receptor M1 OS=Homo sapiens OX=9606 GN=CHRM1 PE=1 SV=2	Muscarinic acetylcholine receptor M1	CHRM1	+	3.78854	4.4181																					+		1	3	8.5	69.812	0	0	0	39140000	40372000	26934000	0	0	0	0	0	0	0	0
P11233	13	13	8	sp|P11233|RALA_HUMAN Ras-related protein Ral-A OS=Homo sapiens OX=9606 GN=RALA PE=1 SV=1	Ras-related protein Ral-A	RALA	+	4.53886	8.97036	+	4.95461	7.60789	+	5.56327	4.70167	+	4.1435	7.58038	0.925106	-0.0903633	+	6.61149	5.52802	0.766164	-0.0551465	+						1	13	59.7	323.31	0	0	0	595430000	629220000	640020000	0	0	0	421360000	423800000	414620000	22197000	17299000
P11234	13	8	8	sp|P11234|RALB_HUMAN Ras-related protein Ral-B OS=Homo sapiens OX=9606 GN=RALB PE=1 SV=1	Ras-related protein Ral-B	RALB	+	4.39918	5.24653	+	2.90101	4.25541	+	2.83104	2.20837	+	5.05229	4.0613	0.171055	-0.114069	+	3.59025	4.02637	2.93839	0.828835	+						1	13	64.1	95.005	0	0	0	33962000	59235000	43324000	0	0	0	33949000	43777000	26149000	0	0
P11279	2	2	2	sp|P11279|LAMP1_HUMAN Lysosome-associated membrane glycoprotein 1 OS=Homo sapiens OX=9606 GN=LAMP1 PE=1 SV=3	Lysosome-associated membrane glycoprotein 1	LAMP1	+	6.37909	2.16124	+	2.0983	1.13677							0.458846	-0.805322						+						1	2	3.6	30.859	6882400	6891800	6909800	30647000	32256000	29671000	9796700	9718700	6303600	20175000	16241000	19474000	19862000	21103000
P11310	13	13	13	sp|P11310|ACADM_HUMAN Medium-chain specific acyl-CoA dehydrogenase, mitochondrial OS=Homo sapiens OX=9606 GN=ACADM PE=1 SV=1	Medium-chain specific acyl-CoA dehydrogenase, mitochondrial	ACADM	+	5.91628	2.82431	+	4.62498	1.96529				+	3.60966	1.73391	1.44181	-0.287607	+	3.13461	0.689217	2.63774	-0.383654	+						1	13	37.8	323.31	5436300	5876300	6182900	39829000	41662000	42293000	9950700	9216600	10887000	36219000	40588000	40442000	49750000	50049000
P11413	5	5	5	sp|P11413|G6PD_HUMAN Glucose-6-phosphate 1-dehydrogenase OS=Homo sapiens OX=9606 GN=G6PD PE=1 SV=4	Glucose-6-phosphate 1-dehydrogenase	G6PD	+	2.76835	3.29823				+	1.34967	1.36806	+	2.45663	2.48383	0.263145	0.294912	+	4.32545	1.6007	0.646318	-0.107881	+						1	5	12.4	46.428	2714700	3021400	0	22664000	21420000	18794000	0	0	0	15474000	17088000	0	8222900	9138700
P11498	17	17	17	sp|P11498|PYC_HUMAN Pyruvate carboxylase, mitochondrial OS=Homo sapiens OX=9606 GN=PC PE=1 SV=2	Pyruvate carboxylase, mitochondrial	PC	+	1.89111	1.22545							+	0.752227	1.07644	0.0448766	0.0466433						+						1	17	22.1	323.31	6418100	8541700	7084800	12325000	17564000	22938000	10342000	13153000	5672500	12929000	7948200	9701300	25945000	63032000
P11586	22	22	22	sp|P11586|C1TC_HUMAN C-1-tetrahydrofolate synthase, cytoplasmic OS=Homo sapiens OX=9606 GN=MTHFD1 PE=1 SV=4	C-1-tetrahydrofolate synthase, cytoplasmic;Methylenetetrahydrofolate dehydrogenase;Methenyltetrahydrofolate cyclohydrolase;Formyltetrahydrofolate synthetase;C-1-tetrahydrofolate synthase, cytoplasmic, N-terminally processed	MTHFD1	+	4.64492	2.09724	+	2.89582	1.06212				+	2.59243	1.01747	1.12797	-0.213897						+						1	22	34.7	323.31	31353000	26924000	28917000	114150000	124800000	134240000	38596000	36806000	48827000	81739000	86625000	89175000	96819000	94326000
P11717	60	60	60	sp|P11717|MPRI_HUMAN Cation-independent mannose-6-phosphate receptor OS=Homo sapiens OX=9606 GN=IGF2R PE=1 SV=3	Cation-independent mannose-6-phosphate receptor	IGF2R	+	6.36132	5.89842	+	6.33072	4.51338	+	5.42823	2.39005	+	6.06114	4.15534	0.620606	-0.126427	+	4.17541	3.05507	0.191151	-0.0467566		+					1	60	28.3	323.31	6379500	6535700	5906100	421350000	352690000	351680000	7806300	8632500	8193000	171760000	195520000	195840000	28025000	28911000
P11766	14	14	14	sp|P11766|ADHX_HUMAN Alcohol dehydrogenase class-3 OS=Homo sapiens OX=9606 GN=ADH5 PE=1 SV=4	Alcohol dehydrogenase class-3	ADH5	+	4.7351	3.52117	+	2.82297	2.20796				+	4.16289	1.49674	0.31903	-0.232827	+	3.39481	1.35051	1.69501	0.323973	+						1	14	42.5	323.31	20906000	22400000	25024000	228540000	308160000	251810000	31091000	36668000	30998000	113890000	217160000	140920000	100420000	106190000
P11940;Q9H361;Q4VXU2;Q96DU9	15;7;2;1	10;6;1;1	10;6;1;1	sp|P11940|PABP1_HUMAN Polyadenylate-binding protein 1 OS=Homo sapiens OX=9606 GN=PABPC1 PE=1 SV=2	Polyadenylate-binding protein 1	PABPC1	+	5.07847	2.38241	+	2.58425	1.11413				+	3.83356	1.24789	0.588847	0.164827	+	1.74556	0.624812	1.78639	-0.561928	+						4	15	31.1	164.13	16559000	15383000	16698000	92056000	84743000	77289000	20502000	21375000	27546000	43478000	51221000	54980000	33424000	41686000
P12004	13	13	13	sp|P12004|PCNA_HUMAN Proliferating cell nuclear antigen OS=Homo sapiens OX=9606 GN=PCNA PE=1 SV=1	Proliferating cell nuclear antigen	PCNA	+	3.90817	2.10625	+	2.21288	1.0921				+	3.58838	1.13498	0.198256	0.0526234	+	2.77041	0.822599	2.8816	-0.83797	+						1	13	67.8	323.31	53848000	46103000	51883000	199150000	199370000	258950000	86375000	57728000	84655000	150540000	151490000	179330000	137730000	97713000
P12081	12	12	11	sp|P12081|HARS1_HUMAN Histidine--tRNA ligase, cytoplasmic OS=Homo sapiens OX=9606 GN=HARS1 PE=1 SV=2	Histidine--tRNA ligase, cytoplasmic	HARS	+	6.02182	3.37319	+	4.32318	2.16839	+	2.73223	1.30559	+	3.66966	2.3527	0.464317	-0.11383	+	2.42328	1.63272	0.356872	0.135913	+						1	12	29.7	323.31	23881000	26613000	23613000	242200000	263280000	261820000	38806000	31752000	35774000	163250000	142820000	171730000	67106000	47829000
P12235	6	2	2	sp|P12235|ADT1_HUMAN ADP/ATP translocase 1 OS=Homo sapiens OX=9606 GN=SLC25A4 PE=1 SV=4	ADP/ATP translocase 1	SLC25A4	+	5.02538	3.41172	+	3.64218	2.25289	+	1.40461	1.16878	+	4.73814	1.96366	0.724381	-0.312247	+	4.14606	1.82776	1.70136	0.43692	+						1	6	19.1	8.8008	1339100	1549700	1579600	14082000	17681000	15868000	2503500	2424800	2156800	9699500	14102000	10365000	0	8717500
P12236	7	7	3	sp|P12236|ADT3_HUMAN ADP/ATP translocase 3 OS=Homo sapiens OX=9606 GN=SLC25A6 PE=1 SV=4	ADP/ATP translocase 3;ADP/ATP translocase 3, N-terminally processed	SLC25A6	+	5.70108	4.15659	+	4.48052	2.90358	+	3.88326	1.91466	+	4.46403	2.79915	1.15056	-0.378137	+	4.38493	2.60114	0.567785	-0.0790566	+						1	7	19.5	90.717	15673000	15503000	16917000	255270000	318050000	287190000	23577000	28602000	26654000	173390000	227800000	190660000	61569000	74168000
P12268	16	16	12	sp|P12268|IMDH2_HUMAN Inosine-5-monophosphate dehydrogenase 2 OS=Homo sapiens OX=9606 GN=IMPDH2 PE=1 SV=2	Inosine-5-monophosphate dehydrogenase 2	IMPDH2	+	6.42788	2.59961	+	4.75689	1.64567				+	1.9865	2.061	0.401622	0.0947893	+	2.79175	0.945943	3.40786	-1.08238	+						1	16	30.2	277.54	20257000	19830000	19899000	124120000	125050000	114680000	22719000	23898000	22090000	66490000	72055000	76686000	84851000	104590000
P12270	24	24	24	sp|P12270|TPR_HUMAN Nucleoprotein TPR OS=Homo sapiens OX=9606 GN=TPR PE=1 SV=3	Nucleoprotein TPR	TPR	+	4.779	4.74043	+	5.23158	3.75917							2.94106	-3.63205						+						1	24	13.3	113.47	0	1871000	2163200	48932000	62882000	65874000	3171100	3128500	4008000	45588000	45346000	47748000	10433000	11628000
P12277	14	14	14	sp|P12277|KCRB_HUMAN Creatine kinase B-type OS=Homo sapiens OX=9606 GN=CKB PE=1 SV=1	Creatine kinase B-type	CKB	+	3.80696	2.32709	+	2.68542	1.33952				+	3.6565	1.51779	0.0433193	0.0130467						+						1	14	64.6	323.31	91069000	114870000	93335000	531310000	416810000	557070000	139420000	164510000	115040000	388980000	299190000	367450000	653170000	457240000
P12532;P17540	8;2	8;2	8;2	sp|P12532|KCRU_HUMAN Creatine kinase U-type, mitochondrial OS=Homo sapiens OX=9606 GN=CKMT1B PE=1 SV=1	Creatine kinase U-type, mitochondrial	CKMT1A	+	3.72233	4.0383	+	3.82825	2.26974							0.323087	-0.167563						+						2	8	26.9	222.37	0	0	0	16444000	19855000	16508000	0	0	0	9790200	12531000	13161000	0	12769000
P12814	12	9	9	sp|P12814|ACTN1_HUMAN Alpha-actinin-1 OS=Homo sapiens OX=9606 GN=ACTN1 PE=1 SV=2	Alpha-actinin-1	ACTN1	+	2.91817	1.92428	+	1.07843	1.80977				+	1.18839	1.81726	0.526446	0.070807						+						1	12	18.3	195.67	5372100	8702100	8446100	28266000	25538000	29907000	8322400	10429000	0	20418000	17313000	19466000	17913000	24329000
[truncated: 1,550 more rows]
[truncated: 16 more columns]

## Sheet: S2-3
Supplementary Table S2-3: S-acylation sites in SH-SY5Y cells during neuronal differentiation enriched by acyl-biotin exchange
[truncated: 476 more rows]
[truncated: 10 more columns]

## Sheet: S2-4
Supplementary Table S2-4: Proteins in SH-SY5Y cells during neuronal differentiation
[truncated: 3,463 more rows]

[truncated: 1 more sheets: S2-5]
